# Supplementary material for: Chromatin-wide and transcriptome profiling integration uncovers p38α MAPK as a global regulator of skeletal muscle differentiation
Source: Skelet Muscle. 2016 Mar 15;6:9. doi: 10.1186/s13395-016-0074-x (PMC4791895; doi:10.1186/s13395-016-0074-x)
Supplement: Additional file 1: Table S2. — List of primers used in the study. (XLSX 12 kb) [file 13395_2016_74_MOESM1_ESM.xlsx]

## Sheet: Hoja1
		Primers used for RT-qPCR
		Gene	Forward primer	Reverse primer
		Wnt9a	GGCCCAAGCACACTACAAG	AGAAGAGATGGCGTAGAGGAAA
		RhoU	GAGAAGCCGGTGCCTGAAGA	CTTTGGCTGTAGCTGGGAGT
		Myog	GGTGTGTAAGAGGAAGTCTGTG	TAGGCGCTCAATGTACTGGAT
		MCK	AGGCATGGCCCGAGAC	AGATCACGCGAAGGTGGTC
		MAPK14	AGGAGAGGCCCACGTTCTA	TCTTTGTATCAAAAGCAGCACAC
		MAPK11	GCGGGATTCTACCGGCAAG	GAGCAGACTGAGCCGTAGG
		Ccnd1	CTGTGCGCCCTCCGTATCTTA	GGCGGCCAGGTTCCACTTGAG
		Ccne	CAAAGCCCAAGCAAAGAAAG	CCACTGTCTTTGGAGGCAAT
		Dock1	TTAAGAACCTCATCGGGAAGAA	TCCAGAAATCTCTTGTTCAGCA
		Hmga2	GAGCCCTCTCCTAAGAGACCC	TTGGCCGTTTTTCTCCAATGG
		Notch3	TGCCAGAGTTCAGTGGTGG	CACAGGCAAATCGGCCATC
		Snai2	TGGTCAAGAAACATTTCAACGCC	GGTGAGGATCTCTGGTTTTGGTA
		Fzd9	GTGCCAAGCGATGGAGATCC	GCGTAGAGCGAGCAGAAGAA
		Skil	GAAACACACGCTGGCACAAT	CTGAGGAGAGGGAAGAGGCA
		Tbx15	CTCCGTTGAAGCCTTGATCGG	AGACGCCAGGTCAGTGTGA
		Klf5	CCGGAGACGATCTGAAACACG	GTTGATGCTGTAAGGTATGCCT
		kitl	ACATGGTGGCTGCTCTTCTT	TGCAGACCTGATAGCATTGG
		Map2k6	TCGGGATTTAGACTCCAAGGC	ATCAGCAGCCGTTTCTGTTCC
		Cav1	ATGTCTGGGGGCAAATACGTG	CGCGTCATACACTTGCTTCT
		Igfbp2	CAGACGCTACGCTGCTATCC	ATCACTGTCTGCAACCTGCT
		Primers used for ChIP-PCR and qPCR
		Promoter	Forward primer	Reverse primer
		Wnt9a	GGGTCTAACCCTGCTCTGTC	GTCGAGTAACGGAGCCAGAA
		RhoU	CTCCCCCTCCAAACCAAGAC	CCCTCTCACCATGATCACCC
		Myog	TGGCTATATTTATCTCTGGGTTCATG	AAGCTCCCGCAGCCCCTCAC
		Pax7	GCGACCCCCTGAGGAAAA	CGAAAAGAAGTCTCCAACGAGTATT
		Skil	ACACCCGAAAACACCAACCA	GACAGATCTTGCTGCCCCAG
		Spry1	GGCTGGCAAGGGACTCACG	GCTCCACAGCACCGTCCC
		Kitl	GGGCTTCATTTGCTGTCTGT	TGCAGATAGTCCCAGCATTG
		Dock1	GCAGGGTGAGGACCATACAG	AACCGTGCAACTCACATCCT
		Wnt9a (MyoD binding)	CCAGGACAGGATACAGGGGA	TGCCGGTCTCTATGACTCCA
		RhoU (MyoD binding)	ATGTACTGAAAGGCCGGGTG	TCTGAATGGCCACTGGAACC
		Dock1(MyoD binding)	GGTCCTAGGGGAGAAGCAGA	CAACTGTGGCTAGGGACTGG
