# Supplementary material for: Chromatin-wide and transcriptome profiling integration uncovers p38α MAPK as a global regulator of skeletal muscle differentiation
Source: Skelet Muscle. 2016 Mar 15;6:9. doi: 10.1186/s13395-016-0074-x (PMC4791895; doi:10.1186/s13395-016-0074-x)
Supplement: Additional file 2: Table S1. — List of genes regulated and bound by p38α. (XLSX 686 kb) [file 13395_2016_74_MOESM2_ESM.xlsx]

## Sheet: Primary myoblasts 0h
Primary myoblasts p38α KO versus WT GM 0h
ENSEMBL ID	GENE SYMBOL	logFC	P.Value	Description
ENSMUSG00000030209	Grin2b	1.3	0.21	glutamate_receptor,_ionotropic,_NMDA2B_(epsilon_2)_Gene_[Source:MGI_(curated);Acc:MGI:95821]
ENSMUSG00000075588	Hoxb2	1.1	0.03	homeobox_B2_Gene_[Source:MGI_(curated);Acc:MGI:96183]
ENSMUSG00000021506	Pitx1	0.95	0.03	paired-like_homeodomain_transcription_factor_1_Gene_[Source:MGI_Symbol;Acc:MGI:107374]
ENSMUSG00000023092	Fhl1	0.81	0.03	four_and_a_half_LIM_domains_1_Gene_[Source:MGI_(curated);Acc:MGI:1298387]
ENSMUSG00000048763	Hoxb3	0.78	0.09	homeobox_B3_Gene_[Source:MGI_(curated);Acc:MGI:96184]
ENSMUSG00000060988	Galnt13	0.75	0.2	UDP-N-acetyl-alpha-D-galactosamine:polypeptide_N-acetylgalactosaminyltransferase_13_Gene_[Source:MGI_(curated);Acc:MGI:2139447]
ENSMUSG00000022464	Slc38a4	0.73	0.23	solute_carrier_family_38,_member_4_Gene_[Source:MGI_Symbol;Acc:MGI:1916604]
ENSMUSG00000049641	Vgll2	0.67	0.13	vestigial_like_2_homolog_(Drosophila)_Gene_[Source:MGI_Symbol;Acc:MGI:2447460]
ENSMUSG00000062713	Sim2	0.65	0.01	single-minded_homolog_2_(Drosophila)_Gene_[Source:MGI_Symbol;Acc:MGI:98307]
ENSMUSG00000037458	Azin1	0.64	0.14	antizyme_inhibitor_1_Gene_[Source:MGI_(curated);Acc:MGI:1859169]
ENSMUSG00000031910	Has3	0.62	0.15	hyaluronan_synthase_3_Gene_[Source:MGI_Symbol;Acc:MGI:109599]
ENSMUSG00000022055	Nefl	0.6	0.14	neurofilament,_light_polypeptide_Gene_[Source:MGI_(curated);Acc:MGI:97313]
ENSMUSG00000025321	Itgb8	0.6	0.1	integrin_beta_8_Gene_[Source:MGI_(curated);Acc:MGI:1338035]
ENSMUSG00000033187	BC016579	0.6	0.31	TPA-induced_transmembrane_protein_homolog__[Source:UniProtKB/Swiss-Prot;Acc:Q8C5C9]
ENSMUSG00000063767	S100a7a	0.6	0.06	S100_calcium_binding_protein_A7A_Gene_[Source:MGI_Symbol;Acc:MGI:2687194]
ENSMUSG00000032020	Ubash3b	0.59	0	ubiquitin_associated_and_SH3_domain_containing,_B_Gene_[Source:MGI_(curated);Acc:MGI:1920078]
ENSMUSG00000041920	Slc16a6	0.58	0.1	solute_carrier_family_16_(monocarboxylic_acid_transporters),_member_6_Gene_[Source:MGI_(curated);Acc:MGI:2144585]
ENSMUSG00000023443	Esx1	0.55	0	extraembryonic,_spermatogenesis,_homeobox_1_Gene_[Source:MGI_(curated);Acc:MGI:1096388]
ENSMUSG00000028634	Hivep3	0.55	0	human_immunodeficiency_virus_type_I_enhancer_binding_protein_3_Gene_[Source:MGI_(curated);Acc:MGI:106589]
ENSMUSG00000061559	Wdr61	0.52	0.17	WD_repeat_domain_61_Gene_[Source:MGI_(curated);Acc:MGI:1917493]
ENSMUSG00000020773	Trim47	0.51	0.05	tripartite_motif-containing_47_Gene_[Source:MGI_(curated);Acc:MGI:1917374]
ENSMUSG00000055022	Cntn1	0.5	0.13	contactin_1_Gene_[Source:MGI_(curated);Acc:MGI:105980]
ENSMUSG00000062369	Dub1a	0.5	0.11	deubiquitinating_enzyme_1a_Gene_[Source:MGI_Symbol;Acc:MGI:3051498]
ENSMUSG00000055078	Gabra5	0.48	0.11	gamma-aminobutyric_acid_(GABA)_A_receptor,_subunit_alpha_5_Gene_[Source:MGI_Symbol;Acc:MGI:95617]
ENSMUSG00000018381	Abi3	0.47	0.14	ABI_gene_family,_member_3_Gene_[Source:MGI_(curated);Acc:MGI:1913860]
ENSMUSG00000021367	Edn1	0.47	0	endothelin_1_Gene_[Source:MGI_Symbol;Acc:MGI:95283]
ENSMUSG00000036111	Lmo1	0.47	0.27	LIM_domain_only_1_Gene_[Source:MGI_Symbol;Acc:MGI:102812]
ENSMUSG00000062202	Btbd9	0.47	0.23	BTB_(POZ)_domain_containing_9_Gene_[Source:MGI_Symbol;Acc:MGI:1916625]
ENSMUSG00000002797	Ggct	0.46	0.06	gamma-glutamyl_cyclotransferase_Gene_[Source:MGI_(curated);Acc:MGI:95700]
ENSMUSG00000028023	Pitx2	0.46	0.02	paired-like_homeodomain_transcription_factor_2_Gene_[Source:MGI_Symbol;Acc:MGI:109340]
ENSMUSG00000038721	Hoxb7	0.46	0.02	homeobox_B7_Gene_[Source:MGI_(curated);Acc:MGI:96188]
ENSMUSG00000042379	Esm1	0.46	0.51	endothelial_cell-specific_molecule_1_Gene_[Source:MGI_(curated);Acc:MGI:1918940]
ENSMUSG00000064141	Zfp69	0.46	0.05	zinc_finger_protein_69_Gene_[Source:MGI_(curated);Acc:MGI:107794]
ENSMUSG00000030446	Zfp273	0.44	0.03	zinc_finger_protein_273_Gene_[Source:MGI_Symbol;Acc:MGI:3036278]
ENSMUSG00000027022	Xirp2	0.42	0.48	xin_actin-binding_repeat_containing_2_Gene_[Source:MGI_(curated);Acc:MGI:2685198]
ENSMUSG00000059787	Olfr781	0.42	0.1	olfactory_receptor_781_Gene_[Source:MGI_Symbol;Acc:MGI:3030615]
ENSMUSG00000020176	Grb10	0.41	0.26	growth_factor_receptor_bound_protein_10_Gene_[Source:MGI_(curated);Acc:MGI:103232]
ENSMUSG00000027350	Chgb	0.41	0.12	chromogranin_B_Gene_[Source:MGI_(curated);Acc:MGI:88395]
ENSMUSG00000031362	Xlr4c	0.41	0.05	X-linked_lymphocyte-regulated_4C_Gene_[Source:MGI_(curated);Acc:MGI:3574099]
ENSMUSG00000034689	4921530L21Rik	0.41	0.06	RIKEN_cDNA_4921530L21_gene_Gene_[Source:MGI_Symbol;Acc:MGI:1913982]
ENSMUSG00000034867	Ankrd27	0.41	0.2	ankyrin_repeat_domain_27_(VPS9_domain)_Gene_[Source:MGI_Symbol;Acc:MGI:2444103]
ENSMUSG00000038253	Hoxa5	0.41	0.09	homeobox_A5_Gene_[Source:MGI_(curated);Acc:MGI:96177]
ENSMUSG00000057836	Xlr3a	0.41	0.05	X-linked_lymphocyte-regulated_3A_Gene_[Source:MGI_Symbol;Acc:MGI:109506]
ENSMUSG00000058147	Xlr3c	0.41	0.05	X-linked_lymphocyte-regulated_3C_Gene_[Source:MGI_(curated);Acc:MGI:3047103]
ENSMUSG00000063049	Ing2	0.41	0.07	inhibitor_of_growth_family,_member_2_Gene_[Source:MGI_(curated);Acc:MGI:1916510]
ENSMUSG00000067768	Xlr4b	0.41	0.05	X-linked_lymphocyte-regulated_4B_Gene_[Source:MGI_(curated);Acc:MGI:1350975]
ENSMUSG00000073125	Xlr3b	0.41	0.05	X-linked_lymphocyte-regulated_3B_Gene_[Source:MGI_(curated);Acc:MGI:109505]
ENSMUSG00000079685	Ulbp1	0.41	0.02	UL16_binding_protein_1_Gene_[Source:MGI_Symbol;Acc:MGI:1925027]
ENSMUSG00000079845	Xlr4a	0.41	0.05	X-linked_lymphocyte-regulated_4A_Gene_[Source:MGI_(curated);Acc:MGI:3574098]
ENSMUSG00000081357	AL845304.2	0.41	0.05	-------------
ENSMUSG00000081940	AL845304.5	0.41	0.05	-------------
ENSMUSG00000083847	BX813323.2	0.41	0.05	-------------
ENSMUSG00000084066	BX465196.8	0.41	0.05	-------------
ENSMUSG00000024510	Ftmt	0.4	0.15	ferritin_mitochondrial_Gene_[Source:MGI_Symbol;Acc:MGI:1914884]
ENSMUSG00000025955	4921521F21Rik	0.4	0.25	RIKEN_cDNA_4921521F21_gene_Gene_[Source:MGI_Symbol;Acc:MGI:1918111]
ENSMUSG00000034334	AC154363.1	0.4	0.24	family_with_sequence_similarity_151,_member_B_(Fam151b),_mRNA_[Source:RefSeq_DNA;Acc:NM_001163627]
ENSMUSG00000041062	Mslnl	0.4	0.14	mesothelin-like_Gene_[Source:MGI_Symbol;Acc:MGI:3607710]
ENSMUSG00000045464	RP23-16O15.2	0.4	0.11	RIKEN_cDNA_2810002D19_gene_(2810002D19Rik),_non-coding_RNA_[Source:RefSeq_DNA;Acc:NR_027831]
ENSMUSG00000052485	Tmem171	0.4	0.02	transmembrane_protein_171_Gene_[Source:MGI_(curated);Acc:MGI:2685751]
ENSMUSG00000010760	Phlda2	0.39	0.25	pleckstrin_homology-like_domain,_family_A,_member_2_Gene_[Source:MGI_(curated);Acc:MGI:1202307]
ENSMUSG00000020303	Stc2	0.39	0.08	stanniocalcin_2_Gene_[Source:MGI_(curated);Acc:MGI:1316731]
ENSMUSG00000022054	Nefm	0.39	0.15	neurofilament,_medium_polypeptide_Gene_[Source:MGI_(curated);Acc:MGI:97314]
ENSMUSG00000032204	Aqp9	0.39	0.06	aquaporin_9_Gene_[Source:MGI_(curated);Acc:MGI:1891066]
ENSMUSG00000045165	AI467606	0.39	0.01	Transmembrane_protein_C16orf54_homolog__[Source:UniProtKB/Swiss-Prot;Acc:Q8C708]
ENSMUSG00000063383	Gm4769	0.39	0.32	predicted_gene_4769_Gene_[Source:MGI_Symbol;Acc:MGI:3646759]
ENSMUSG00000000982	Ccl3	0.38	0.2	chemokine_(C-C_motif)_ligand_3_Gene_[Source:MGI_(curated);Acc:MGI:98260]
ENSMUSG00000022893	Adamts1	0.38	0.01	a_disintegrin-like_and_metallopeptidase_(reprolysin_type)_with_thrombospondin_type_1_motif,_1_Gene_[Source:MGI_(curated);Acc:MGI:109249]
ENSMUSG00000027800	Tm4sf1	0.38	0.14	transmembrane_4_superfamily_member_1_Gene_[Source:MGI_Symbol;Acc:MGI:104678]
ENSMUSG00000037010	Apln	0.38	0.09	apelin_Gene_[Source:MGI_(curated);Acc:MGI:1353624]
ENSMUSG00000046714	Foxc2	0.38	0.02	forkhead_box_C2_Gene_[Source:MGI_Symbol;Acc:MGI:1347481]
ENSMUSG00000033751	Gadd45gip1	0.37	0.1	growth_arrest_and_DNA-damage-inducible,_gamma_interacting_protein_1_Gene_[Source:MGI_(curated);Acc:MGI:1914947]
ENSMUSG00000033966	Cdkl4	0.37	0.36	cyclin-dependent_kinase-like_4_Gene_[Source:MGI_Symbol;Acc:MGI:3587025]
ENSMUSG00000046138	9930021J03Rik	0.37	0.17	RIKEN_cDNA_9930021J03_gene_Gene_[Source:MGI_Symbol;Acc:MGI:2444398]
ENSMUSG00000051728	4930563D23Rik	0.37	0.28	RIKEN_cDNA_4930563D23_gene_Gene_[Source:MGI_Symbol;Acc:MGI:1922578]
ENSMUSG00000011256	Adam19	0.36	0.03	a_disintegrin_and_metallopeptidase_domain_19_(meltrin_beta)_Gene_[Source:MGI_(curated);Acc:MGI:105377]
ENSMUSG00000014704	Hoxa2	0.36	0.1	homeobox_A2_Gene_[Source:MGI_(curated);Acc:MGI:96174]
ENSMUSG00000022375	Lrrc6	0.36	0.26	leucine_rich_repeat_containing_6_(testis)_Gene_[Source:MGI_Symbol;Acc:MGI:1859553]
ENSMUSG00000026576	Atp1b1	0.36	0.05	ATPase,_Na+/K+_transporting,_beta_1_polypeptide_Gene_[Source:MGI_Symbol;Acc:MGI:88108]
ENSMUSG00000029432	Gbas	0.36	0.1	glioblastoma_amplified_sequence_Gene_[Source:MGI_(curated);Acc:MGI:1278343]
ENSMUSG00000046844	Vat1l	0.36	0.17	vesicle_amine_transport_protein_1_homolog-like_(T._californica)_Gene_[Source:MGI_(curated);Acc:MGI:2142534]
ENSMUSG00000071065	Olfr806	0.36	0.3	olfactory_receptor_806_Gene_[Source:MGI_Symbol;Acc:MGI:3030640]
ENSMUSG00000074227	Spint2	0.36	0.25	serine_protease_inhibitor,_Kunitz_type_2_Gene_[Source:MGI_Symbol;Acc:MGI:1338031]
ENSMUSG00000022265	Ank	0.35	0	progressive_ankylosis_Gene_[Source:MGI_(curated);Acc:MGI:3045421]
ENSMUSG00000032419	Tbx18	0.35	0.08	T-box18_Gene_[Source:MGI_Symbol;Acc:MGI:1923615]
ENSMUSG00000034926	Dhcr24	0.35	0	24-dehydrocholesterol_reductase_Gene_[Source:MGI_(curated);Acc:MGI:1922004]
ENSMUSG00000037411	Serpine1	0.35	0.05	serine_(or_cysteine)_peptidase_inhibitor,_clade_E,_member_1_Gene_[Source:MGI_Symbol;Acc:MGI:97608]
ENSMUSG00000045126	Olfr1445	0.35	0.09	olfactory_receptor_1445_Gene_[Source:MGI_Symbol;Acc:MGI:3031279]
ENSMUSG00000051490	Foxd4	0.35	0.24	forkhead_box_D4_Gene_[Source:MGI_Symbol;Acc:MGI:1347467]
ENSMUSG00000054520	Sh3bp2	0.35	0.07	SH3-domain_binding_protein_2_Gene_[Source:MGI_(curated);Acc:MGI:1346349]
ENSMUSG00000076656	AC079273.1	0.35	0.32	-------------
ENSMUSG00000002885	Cd97	0.34	0.07	CD97_antigen_Gene_[Source:MGI_(curated);Acc:MGI:1347095]
ENSMUSG00000020758	Itgb4	0.34	0.03	integrin_beta_4_Gene_[Source:MGI_(curated);Acc:MGI:96613]
ENSMUSG00000031488	Rab11fip1	0.34	0.1	RAB11_family_interacting_protein_1_(class_I)_Gene_[Source:MGI_Symbol;Acc:MGI:1923017]
ENSMUSG00000048126	Col6a3	0.34	0.23	collagen,_type_VI,_alpha_3_Gene_[Source:MGI_(curated);Acc:MGI:88461]
ENSMUSG00000015579	Nkx2-5	0.33	0.15	NK2_transcription_factor_related,_locus_5_(Drosophila)_Gene_[Source:MGI_Symbol;Acc:MGI:97350]
ENSMUSG00000020648	Dus4l	0.33	0.08	dihydrouridine_synthase_4-like_(S._cerevisiae)_Gene_[Source:MGI_Symbol;Acc:MGI:1919166]
ENSMUSG00000024590	Lmnb1	0.33	0.28	lamin_B1_Gene_[Source:MGI_(curated);Acc:MGI:96795]
ENSMUSG00000026062	Slc9a2	0.33	0.1	solute_carrier_family_9_(sodium/hydrogen_exchanger),_member_2_Gene_[Source:MGI_Symbol;Acc:MGI:105075]
ENSMUSG00000026315	Serpinb8	0.33	0	serine_(or_cysteine)_peptidase_inhibitor,_clade_B,_member_8_Gene_[Source:MGI_(curated);Acc:MGI:894657]
ENSMUSG00000032564	Cpne4	0.33	0	copine_IV_Gene_[Source:MGI_(curated);Acc:MGI:1921270]
ENSMUSG00000035125	AW146020	0.33	0.15	GC-rich_sequence_DNA-binding_factor_(GCF)(Transcription_factor_9)(TCF-9)_[Source:UniProtKB/Swiss-Prot;Acc:Q8BKT3]
ENSMUSG00000061353	Cxcl12	0.33	0.02	chemokine_(C-X-C_motif)_ligand_12_Gene_[Source:MGI_(curated);Acc:MGI:103556]
ENSMUSG00000072720	Myo18b	0.33	0.05	myosin_XVIIIb_Gene_[Source:MGI_Symbol;Acc:MGI:1921626]
ENSMUSG00000076554	AC156953.6	0.33	0.27	Ig_kappa_chain_V-IV_region_S107B_Precursor__[Source:UniProtKB/Swiss-Prot;Acc:P01680]
ENSMUSG00000001131	Timp1	0.32	0	tissue_inhibitor_of_metalloproteinase_1_Gene_[Source:MGI_(curated);Acc:MGI:98752]
ENSMUSG00000004233	Wars2	0.32	0.03	tryptophanyl_tRNA_synthetase_2_(mitochondrial)_Gene_[Source:MGI_(curated);Acc:MGI:1917810]
ENSMUSG00000020875	Hoxb9	0.32	0.01	homeobox_B9_Gene_[Source:MGI_(curated);Acc:MGI:96190]
ENSMUSG00000025754	Agbl1	0.32	0.09	ATP/GTP_binding_protein-like_1_Gene_[Source:MGI_(curated);Acc:MGI:3646469]
ENSMUSG00000028656	Cap1	0.32	0.23	CAP,_adenylate_cyclase-associated_protein_1_(yeast)_Gene_[Source:MGI_(curated);Acc:MGI:88262]
ENSMUSG00000029844	Hoxa1	0.32	0	homeobox_A1_Gene_[Source:MGI_(curated);Acc:MGI:96170]
ENSMUSG00000031740	Mmp2	0.32	0.1	matrix_metallopeptidase_2_Gene_[Source:MGI_Symbol;Acc:MGI:97009]
ENSMUSG00000032085	Tagln	0.32	0.06	transgelin_Gene_[Source:MGI_Symbol;Acc:MGI:106012]
ENSMUSG00000038236	Hoxa7	0.32	0.04	homeobox_A7_Gene_[Source:MGI_(curated);Acc:MGI:96179]
ENSMUSG00000044447	Dock5	0.32	0	dedicator_of_cytokinesis_5_Gene_[Source:MGI_Symbol;Acc:MGI:2652871]
ENSMUSG00000075161	Olfr1109	0.32	0.09	olfactory_receptor_1109_Gene_[Source:MGI_(curated);Acc:MGI:3030943]
ENSMUSG00000084834	AC154232.1	0.32	0.41	-------------
ENSMUSG00000000861	Bcl11a	0.31	0.02	B-cell_CLL/lymphoma_11A_(zinc_finger_protein)_Gene_[Source:MGI_(curated);Acc:MGI:106190]
ENSMUSG00000020256	Aldh1l2	0.31	0.19	aldehyde_dehydrogenase_1_family,_member_L2_Gene_[Source:MGI_(curated);Acc:MGI:2444680]
ENSMUSG00000028312	Smc2	0.31	0.05	structural_maintenance_of_chromosomes_2_Gene_[Source:MGI_(curated);Acc:MGI:106067]
ENSMUSG00000029576	Radil	0.31	0.04	Ras_association_and_DIL_domains_Gene_[Source:MGI_(curated);Acc:MGI:2443088]
ENSMUSG00000029655	N4bp2l2	0.31	0.18	NEDD4_binding_protein_2-like_2_Gene_[Source:MGI_(curated);Acc:MGI:2687207]
ENSMUSG00000031174	Rpgr	0.31	0.23	sushi-repeat-containing_protein_Gene_[Source:MGI_(curated);Acc:MGI:1858306]
ENSMUSG00000043448	Gjc2	0.31	0.15	gap_junction_protein,_gamma_2_Gene_[Source:MGI_(curated);Acc:MGI:2153060]
ENSMUSG00000044071	AC116392.1	0.31	0	TAFA2_protein__[Source:RefSeq_peptide;Acc:NP_877959]
ENSMUSG00000045328	Cenpe	0.31	0	centromere_protein_E_Gene_[Source:MGI_Symbol;Acc:MGI:1098230]
ENSMUSG00000046169	Adamts6	0.31	0.39	a_disintegrin-like_and_metallopeptidase_(reprolysin_type)_with_thrombospondin_type_1_motif,_6_Gene_[Source:MGI_Symbol;Acc:MGI:1347348]
ENSMUSG00000049303	Syt12	0.31	0	synaptotagmin_XII_Gene_[Source:MGI_(curated);Acc:MGI:2159601]
ENSMUSG00000052397	Ezr	0.31	0.05	ezrin_Gene_[Source:MGI_(curated);Acc:MGI:98931]
ENSMUSG00000056445	5730446D14Rik	0.31	0.13	RIKEN_cDNA_5730446D14_gene_Gene_[Source:MGI_Symbol;Acc:MGI:1913890]
ENSMUSG00000070891	RP23-59N8.2	0.31	0.1	Novel_proteinPutative_uncharacterized_protein_;_[Source:UniProtKB/TrEMBL;Acc:Q8BQU9]
ENSMUSG00000000838	Fmr1	0.3	0.25	fragile_X_mental_retardation_syndrome_1_homolog_Gene_[Source:MGI_(curated);Acc:MGI:95564]
ENSMUSG00000021785	Ngly1	0.3	0.26	N-glycanase_1_Gene_[Source:MGI_(curated);Acc:MGI:1913276]
ENSMUSG00000039095	En2	0.3	0.16	engrailed_2_Gene_[Source:MGI_Symbol;Acc:MGI:95390]
ENSMUSG00000039478	Efha2	0.3	0.22	EF-hand_domain_family,_member_A2_Gene_[Source:MGI_(curated);Acc:MGI:1925756]
ENSMUSG00000042976	9930038B18Rik	0.3	0.24	RIKEN_cDNA_9930038B18_gene_Gene_[Source:MGI_Symbol;Acc:MGI:2442156]
ENSMUSG00000054976	9430031J16Rik	0.3	0.04	RIKEN_cDNA_9430031J16_gene_Gene_[Source:MGI_Symbol;Acc:MGI:2443135]
ENSMUSG00000007440	Pcdha11	0.29	0.16	protocadherin_alpha_5_Gene_[Source:MGI_Symbol;Acc:MGI:1298371]
ENSMUSG00000021707	Dhfr	0.29	0.03	dihydrofolate_reductase_Gene_[Source:MGI_Symbol;Acc:MGI:94890]
ENSMUSG00000028262	Clca2	0.29	0.11	chloride_channel_calcium_activated_2_Gene_[Source:MGI_Symbol;Acc:MGI:1931471]
ENSMUSG00000030268	Bcat1	0.29	0.02	branched_chain_aminotransferase_1,_cytosolic_Gene_[Source:MGI_(curated);Acc:MGI:104861]
ENSMUSG00000033361	Prrg3	0.29	0.27	proline_rich_Gla_(G-carboxyglutamic_acid)_3_(transmembrane)_Gene_[Source:MGI_(curated);Acc:MGI:2685214]
ENSMUSG00000047692	4930533K18Rik	0.29	0.2	RIKEN_cDNA_4930533K18_gene_Gene_[Source:MGI_Symbol;Acc:MGI:1922439]
ENSMUSG00000049907	Rasl11b	0.29	0.24	RAS-like,_family_11,_member_B_Gene_[Source:MGI_Symbol;Acc:MGI:1916189]
ENSMUSG00000069873	4930438A08Rik	0.29	0.22	RIKEN_cDNA_4930438A08_gene_Gene_[Source:MGI_Symbol;Acc:MGI:1921238]
ENSMUSG00000070796	Psg21	0.29	0.33	pregnancy-specific_glycoprotein_21_Gene_[Source:MGI_Symbol;Acc:MGI:1891353]
ENSMUSG00000074359	Psg23	0.29	0.33	pregnancy-specific_glycoprotein_23_Gene_[Source:MGI_Symbol;Acc:MGI:1891355]
ENSMUSG00000079714	Pcdha6	0.29	0.16	protocadherin_alpha_7_Gene_[Source:MGI_Symbol;Acc:MGI:1298369]
ENSMUSG00000086877	AL671853.1	0.29	0.17	RIKEN_cDNA_A230072C01_gene_(A230072C01Rik),_transcript_variant_1,_non-coding_RNA_[Source:RefSeq_DNA;Acc:NR_027446]
ENSMUSG00000020091	Eif4ebp2	0.28	0.01	eukaryotic_translation_initiation_factor_4E_binding_protein_2_Gene_[Source:MGI_Symbol;Acc:MGI:109198]
ENSMUSG00000020402	Vdac1	0.28	0.27	voltage-dependent_anion_channel_1_Gene_[Source:MGI_(curated);Acc:MGI:106919]
ENSMUSG00000021767	Myst4	0.28	0.23	MYST_histone_acetyltransferase_monocytic_leukemia_4_Gene_[Source:MGI_Symbol;Acc:MGI:1858746]
ENSMUSG00000024601	Isoc1	0.28	0.05	isochorismatase_domain_containing_1_Gene_[Source:MGI_Symbol;Acc:MGI:1913557]
ENSMUSG00000024891	Slc29a2	0.28	0.01	solute_carrier_family_29_(nucleoside_transporters),_member_2_Gene_[Source:MGI_Symbol;Acc:MGI:1345278]
ENSMUSG00000027601	Mtfr1	0.28	0.06	mitochondrial_fission_regulator_1_Gene_[Source:MGI_(curated);Acc:MGI:1914722]
ENSMUSG00000029778	Adcyap1r1	0.28	0.07	adenylate_cyclase_activating_polypeptide_1_receptor_1_Gene_[Source:MGI_Symbol;Acc:MGI:108449]
ENSMUSG00000036902	Neto2	0.28	0	neuropilin_(NRP)_and_tolloid_(TLL)-like_2_Gene_[Source:MGI_Symbol;Acc:MGI:1921763]
ENSMUSG00000038718	Pbx3	0.28	0.02	pre_B-cell_leukemia_transcription_factor_3_Gene_[Source:MGI_(curated);Acc:MGI:97496]
ENSMUSG00000039725	2810408M09Rik	0.28	0.12	RIKEN_cDNA_2810408M09_gene_Gene_[Source:MGI_Symbol;Acc:MGI:1918294]
ENSMUSG00000042549	Gtlf3a	0.28	0.01	predicted_gene,_Gm16516_Gene_[Source:MGI_(curated);Acc:MGI:1344334]
ENSMUSG00000042581	Thsd7b	0.28	0.32	thrombospondin,_type_I,_domain_containing_7B_Gene_[Source:MGI_(curated);Acc:MGI:2443925]
ENSMUSG00000047242	Taf9b	0.28	0.01	TAF9B_RNA_polymerase_II,_TATA_box_binding_protein_(TBP)-associated_factor_Gene_[Source:MGI_(curated);Acc:MGI:3039562]
ENSMUSG00000058331	Zfp85-rs1	0.28	0.08	zinc_finger_protein_85,_related_sequence_1_Gene_[Source:MGI_(curated);Acc:MGI:107767]
ENSMUSG00000060860	Ube2s	0.28	0.01	ubiquitin-conjugating_enzyme_E2S_Gene_[Source:MGI_Symbol;Acc:MGI:1925141]
ENSMUSG00000066828	Vmn2r37	0.28	0.01	vomeronasal_2,_receptor_37_Gene_[Source:MGI_Symbol;Acc:MGI:1316711]
ENSMUSG00000070841	AC161598.1	0.28	0.01	-------------
ENSMUSG00000085009	AL837508.2	0.28	0.03	-------------
ENSMUSG00000021850	1700011H14Rik	0.27	0.24	RIKEN_cDNA_1700011H14_gene_Gene_[Source:MGI_Symbol;Acc:MGI:1914332]
ENSMUSG00000025608	Podxl	0.27	0	podocalyxin-like_Gene_[Source:MGI_(curated);Acc:MGI:1351317]
ENSMUSG00000026950	Neb	0.27	0.06	nebulin_Gene_[Source:MGI_(curated);Acc:MGI:97292]
ENSMUSG00000033060	Lmo7	0.27	0.2	LIM_domain_only_7_Gene_[Source:MGI_Symbol;Acc:MGI:1353586]
ENSMUSG00000033589	Reep4	0.27	0.01	receptor_accessory_protein_4_Gene_[Source:MGI_Symbol;Acc:MGI:1919799]
ENSMUSG00000037822	1110003E01Rik	0.27	0.23	RIKEN_cDNA_1110003E01_gene_Gene_[Source:MGI_Symbol;Acc:MGI:1915802]
ENSMUSG00000038872	Zfhx3	0.27	0.1	zinc_finger_homeobox_3_Gene_[Source:MGI_Symbol;Acc:MGI:99948]
ENSMUSG00000041789	2700046A07Rik	0.27	0.06	RIKEN_cDNA_2700046A07_gene_Gene_[Source:MGI_Symbol;Acc:MGI:1919803]
ENSMUSG00000046727	0610010O12Rik	0.27	0.02	RIKEN_cDNA_0610010O12_gene_Gene_[Source:MGI_Symbol;Acc:MGI:1913310]
ENSMUSG00000046994	Mars2	0.27	0.03	methionine-tRNA_synthetase_2_(mitochondrial)_Gene_[Source:MGI_Symbol;Acc:MGI:2444136]
ENSMUSG00000050930	4933403G14Rik	0.27	0.08	RIKEN_cDNA_4933403G14_gene_Gene_[Source:MGI_Symbol;Acc:MGI:1921643]
ENSMUSG00000054488	Gm9946	0.27	0.03	predicted_gene_9946_Gene_[Source:MGI_Symbol;Acc:MGI:3643134]
ENSMUSG00000059362	V1rc23	0.27	0.01	vomeronasal_1_receptor,_C23_Gene_[Source:MGI_Symbol;Acc:MGI:2159459]
ENSMUSG00000069171	Nr2f1	0.27	0.04	nuclear_receptor_subfamily_2,_group_F,_member_1_Gene_[Source:MGI_(curated);Acc:MGI:1352451]
ENSMUSG00000078720	AC142228.2	0.27	0.37	-------------
ENSMUSG00000088219	snoU83B	0.27	0.01	Small_nucleolar_RNA_U83B__[Source:RFAM;Acc:RF00593]
ENSMUSG00000016552	Foxred2	0.26	0.08	FAD-dependent_oxidoreductase_domain_containing_2_Gene_[Source:MGI_(curated);Acc:MGI:106315]
ENSMUSG00000019966	Kitl	0.26	0.08	kit_ligand_Gene_[Source:MGI_(curated);Acc:MGI:96974]
ENSMUSG00000020181	Nav3	0.26	0.01	neuron_navigator_3_Gene_[Source:MGI_Symbol;Acc:MGI:2183703]
ENSMUSG00000023391	Dlx2	0.26	0.01	distal-less_homeobox_2_Gene_[Source:MGI_(curated);Acc:MGI:94902]
ENSMUSG00000025854	Fam20c	0.26	0.01	family_with_sequence_similarity_20,_member_C_Gene_[Source:MGI_Symbol;Acc:MGI:2136853]
ENSMUSG00000026643	Nmt2	0.26	0.03	N-myristoyltransferase_2_Gene_[Source:MGI_(curated);Acc:MGI:1202298]
ENSMUSG00000026872	Zeb2	0.26	0.01	zinc_finger_E-box_binding_homeobox_2_Gene_[Source:MGI_(curated);Acc:MGI:1344407]
ENSMUSG00000027797	Dclk1	0.26	0.29	doublecortin-like_kinase_1_Gene_[Source:MGI_Symbol;Acc:MGI:1330861]
ENSMUSG00000030032	Wdr54	0.26	0.31	WD_repeat_domain_54_Gene_[Source:MGI_(curated);Acc:MGI:1922909]
ENSMUSG00000030091	Nup210	0.26	0	nucleoporin_210_Gene_[Source:MGI_(curated);Acc:MGI:1859555]
ENSMUSG00000031309	Rps6ka3	0.26	0.38	ribosomal_protein_S6_kinase_polypeptide_3_Gene_[Source:MGI_(curated);Acc:MGI:104557]
ENSMUSG00000032715	Trib3	0.26	0.27	tribbles_homolog_3_(Drosophila)_Gene_[Source:MGI_(curated);Acc:MGI:1345675]
ENSMUSG00000035268	Pkig	0.26	0.31	protein_kinase_inhibitor,_gamma_Gene_[Source:MGI_(curated);Acc:MGI:1343086]
ENSMUSG00000036279	AC120871.1	0.26	0.02	Putative_uncharacterized_protein__[Source:UniProtKB/TrEMBL;Acc:Q8CAI3]
ENSMUSG00000037653	Kctd8	0.26	0.03	potassium_channel_tetramerisation_domain_containing_8_Gene_[Source:MGI_(curated);Acc:MGI:2443804]
ENSMUSG00000037814	Larp1b	0.26	0.01	La_ribonucleoprotein_domain_family,_member_1B_Gene_[Source:MGI_Symbol;Acc:MGI:1914604]
ENSMUSG00000038400	Pmepa1	0.26	0	prostate_transmembrane_protein,_androgen_induced_1_Gene_[Source:MGI_(curated);Acc:MGI:1929600]
ENSMUSG00000038763	Alpk3	0.26	0	alpha-kinase_3_Gene_[Source:MGI_(curated);Acc:MGI:2151224]
ENSMUSG00000039809	Gabbr2	0.26	0.04	gamma-aminobutyric_acid_(GABA)_B_receptor,_2_Gene_[Source:MGI_(curated);Acc:MGI:2386030]
ENSMUSG00000047992	Fam69c	0.26	0.1	family_with_sequence_similarity_69,_member_C_Gene_[Source:MGI_Symbol;Acc:MGI:3041188]
ENSMUSG00000049536	Tceal1	0.26	0.36	transcription_elongation_factor_A_(SII)-like_1_Gene_[Source:MGI_(curated);Acc:MGI:2385317]
ENSMUSG00000054855	Rnd1	0.26	0.05	Rho_family_GTPase_1_Gene_[Source:MGI_(curated);Acc:MGI:2444878]
ENSMUSG00000054932	Afp	0.26	0.01	alpha_fetoprotein_Gene_[Source:MGI_Symbol;Acc:MGI:87951]
ENSMUSG00000056106	AC151477.2	0.26	0.01	Putative_uncharacterized_protein__[Source:UniProtKB/TrEMBL;Acc:Q8CAQ0]
ENSMUSG00000073433	Arhgdig	0.26	0.04	Rho_GDP_dissociation_inhibitor_(GDI)_gamma_Gene_[Source:MGI_(curated);Acc:MGI:108430]
ENSMUSG00000087143	CT025642.2	0.26	0.01	-------------
ENSMUSG00000006360	Crip1	0.25	0.04	cysteine-rich_protein_1_(intestinal)_Gene_[Source:MGI_Symbol;Acc:MGI:88501]
ENSMUSG00000017679	Ttpal	0.25	0.02	tocopherol_(alpha)_transfer_protein-like_Gene_[Source:MGI_(curated);Acc:MGI:1923330]
ENSMUSG00000020038	Cry1	0.25	0.13	cryptochrome_1_(photolyase-like)_Gene_[Source:MGI_Symbol;Acc:MGI:1270841]
ENSMUSG00000020890	Gucy2e	0.25	0.32	guanylate_cyclase_2e_Gene_[Source:MGI_(curated);Acc:MGI:105123]
ENSMUSG00000022340	5730410E15Rik	0.25	0.22	RIKEN_cDNA_5730410E15_gene_Gene_[Source:MGI_Symbol;Acc:MGI:2442392]
ENSMUSG00000024026	Glo1	0.25	0.28	glyoxalase_1_Gene_[Source:MGI_Symbol;Acc:MGI:95742]
ENSMUSG00000025925	Terf1	0.25	0	telomeric_repeat_binding_factor_1_Gene_[Source:MGI_Symbol;Acc:MGI:109634]
ENSMUSG00000030378	2810007J24Rik	0.25	0.01	RIKEN_cDNA_2810007J24_gene_Gene_[Source:MGI_Symbol;Acc:MGI:1924221]
ENSMUSG00000030431	2210411K11Rik	0.25	0	RIKEN_cDNA_2210411K11_gene_Gene_[Source:MGI_Symbol;Acc:MGI:1922935]
ENSMUSG00000031253	Srpx2	0.25	0.09	sushi-repeat-containing_protein,_X-linked_2_Gene_[Source:MGI_(curated);Acc:MGI:1916042]
ENSMUSG00000033998	Kcnk1	0.25	0.27	potassium_channel,_subfamily_K,_member_1_Gene_[Source:MGI_Symbol;Acc:MGI:109322]
ENSMUSG00000036054	Sfrs14	0.25	0.01	splicing_factor,_arginine/serine-rich_14_Gene_[Source:MGI_(curated);Acc:MGI:2678085]
ENSMUSG00000036510	Cdh8	0.25	0.25	cadherin_8_Gene_[Source:MGI_(curated);Acc:MGI:107434]
ENSMUSG00000036944	Tmem71	0.25	0.01	transmembrane_protein_71_Gene_[Source:MGI_Symbol;Acc:MGI:2146049]
ENSMUSG00000039470	Zdhhc2	0.25	0	zinc_finger,_DHHC_domain_containing_2_Gene_[Source:MGI_(curated);Acc:MGI:1923452]
ENSMUSG00000040549	Ckap5	0.25	0.28	cytoskeleton_associated_protein_5_Gene_[Source:MGI_(curated);Acc:MGI:1923036]
ENSMUSG00000042985	Upk3b	0.25	0.03	uroplakin_3B_Gene_[Source:MGI_(curated);Acc:MGI:2140882]
ENSMUSG00000046179	E2f8	0.25	0.04	E2F_transcription_factor_8_Gene_[Source:MGI_(curated);Acc:MGI:1922038]
ENSMUSG00000046186	Cd109	0.25	0.17	CD109_antigen_Gene_[Source:MGI_Symbol;Acc:MGI:2445221]
ENSMUSG00000046764	A530053G22Rik	0.25	0.08	RIKEN_cDNA_A530053G22_gene_Gene_[Source:MGI_Symbol;Acc:MGI:2443347]
ENSMUSG00000052563	D930048N14Rik	0.25	0.06	RIKEN_cDNA_D930048N14_gene_Gene_[Source:MGI_Symbol;Acc:MGI:2144709]
ENSMUSG00000055612	Cdca7	0.25	0	cell_division_cycle_associated_7_Gene_[Source:MGI_(curated);Acc:MGI:1914203]
ENSMUSG00000056031	AC158516.1	0.25	0.04	-------------
ENSMUSG00000058258	Idi1	0.25	0	isopentenyl-diphosphate_delta_isomerase_Gene_[Source:MGI_Symbol;Acc:MGI:2442264]
ENSMUSG00000058513	Olfr801	0.25	0.02	olfactory_receptor_801_Gene_[Source:MGI_Symbol;Acc:MGI:3030635]
ENSMUSG00000062519	Zfp398	0.25	0.16	zinc_finger_protein_398_Gene_[Source:MGI_(curated);Acc:MGI:1917856]
ENSMUSG00000066584	Abpb	0.25	0.02	androgen_binding_protein_beta_Gene_[Source:MGI_(curated);Acc:MGI:87863]
ENSMUSG00000067931	BC049807	0.25	0.01	cDNA_sequence_BC049807_(BC049807),_mRNA_[Source:RefSeq_DNA;Acc:NM_001002008]
ENSMUSG00000071862	Lrrtm2	0.25	0.04	leucine_rich_repeat_transmembrane_neuronal_2_Gene_[Source:MGI_Symbol;Acc:MGI:2389174]
ENSMUSG00000075391	RP23-186B18.4	0.25	0.28	-------------
ENSMUSG00000085567	AC115847.1	0.25	0.42	-------------
ENSMUSG00000086800	AL928988.3	0.25	0.11	-------------
ENSMUSG00000087300	AC122206.2	0.25	0.44	-------------
ENSMUSG00000001313	Rnd2	-0.25	0.01	Rho_family_GTPase_2_Gene_[Source:MGI_(curated);Acc:MGI:1338755]
ENSMUSG00000004651	Tyr	-0.25	0.14	tyrosinase_Gene_[Source:MGI_Symbol;Acc:MGI:98880]
ENSMUSG00000005148	Klf5	-0.25	0.32	Kruppel-like_factor_5_Gene_[Source:MGI_Symbol;Acc:MGI:1338056]
ENSMUSG00000005161	Prdx2	-0.25	0.02	peroxiredoxin_2_Gene_[Source:MGI_(curated);Acc:MGI:109486]
ENSMUSG00000012889	Podnl1	-0.25	0.22	podocan-like_1_Gene_[Source:MGI_(curated);Acc:MGI:2685352]
ENSMUSG00000020732	Rab37	-0.25	0.01	RAB37,_member_of_RAS_oncogene_family_Gene_[Source:MGI_(curated);Acc:MGI:1929945]
ENSMUSG00000021313	Ryr2	-0.25	0.05	ryanodine_receptor_2,_cardiac_Gene_[Source:MGI_Symbol;Acc:MGI:99685]
ENSMUSG00000022215	Fitm1	-0.25	0.02	fat_storage-inducing_transmembrane_protein_1_Gene_[Source:MGI_Symbol;Acc:MGI:1915930]
ENSMUSG00000022505	Emp2	-0.25	0.02	epithelial_membrane_protein_2_Gene_[Source:MGI_Symbol;Acc:MGI:1098726]
ENSMUSG00000022580	Rhpn1	-0.25	0.01	rhophilin,_Rho_GTPase_binding_protein_1_Gene_[Source:MGI_(curated);Acc:MGI:1098783]
ENSMUSG00000023078	Cxcl13	-0.25	0.02	chemokine_(C-X-C_motif)_ligand_13_Gene_[Source:MGI_Symbol;Acc:MGI:1888499]
ENSMUSG00000023927	Satb1	-0.25	0	special_AT-rich_sequence_binding_protein_1_Gene_[Source:MGI_(curated);Acc:MGI:105084]
ENSMUSG00000024292	Cyp4f14	-0.25	0.13	cytochrome_P450,_family_4,_subfamily_f,_polypeptide_14_Gene_[Source:MGI_Symbol;Acc:MGI:1927669]
ENSMUSG00000024502	Jakmip2	-0.25	0.01	janus_kinase_and_microtubule_interacting_protein_2_Gene_[Source:MGI_Symbol;Acc:MGI:1923467]
ENSMUSG00000025938	Slco5a1	-0.25	0.31	solute_carrier_organic_anion_transporter_family,_member_5A1_Gene_[Source:MGI_(curated);Acc:MGI:2443431]
ENSMUSG00000027962	Vcam1	-0.25	0.02	vascular_cell_adhesion_molecule_1_Gene_[Source:MGI_Symbol;Acc:MGI:98926]
ENSMUSG00000030737	Slco2b1	-0.25	0.05	solute_carrier_organic_anion_transporter_family,_member_2b1_Gene_[Source:MGI_(curated);Acc:MGI:1351872]
ENSMUSG00000031465	Angpt2	-0.25	0	angiopoietin_2_Gene_[Source:MGI_Symbol;Acc:MGI:1202890]
ENSMUSG00000031734	Irx3	-0.25	0.28	Iroquois_related_homeobox_3_(Drosophila)_Gene_[Source:MGI_Symbol;Acc:MGI:1197522]
ENSMUSG00000033685	Ucp2	-0.25	0.02	uncoupling_protein_2_(mitochondrial,_proton_carrier)_Gene_[Source:MGI_(curated);Acc:MGI:109354]
ENSMUSG00000033880	Lgals3bp	-0.25	0	lectin,_galactoside-binding,_soluble,_3_binding_protein_Gene_[Source:MGI_(curated);Acc:MGI:99554]
ENSMUSG00000034993	Vat1	-0.25	0.17	vesicle_amine_transport_protein_1_homolog_(T_californica)_Gene_[Source:MGI_(curated);Acc:MGI:1349450]
ENSMUSG00000035722	Abca7	-0.25	0.04	ATP-binding_cassette,_sub-family_A_(ABC1),_member_7_Gene_[Source:MGI_(curated);Acc:MGI:1351646]
ENSMUSG00000036206	Sh3bp4	-0.25	0.04	SH3-domain_binding_protein_4_Gene_[Source:MGI_(curated);Acc:MGI:2138297]
ENSMUSG00000038239	Hrc	-0.25	0.32	histidine_rich_calcium_binding_protein_Gene_[Source:MGI_(curated);Acc:MGI:96226]
ENSMUSG00000039007	Pgcp	-0.25	0.04	plasma_glutamate_carboxypeptidase_Gene_[Source:MGI_Symbol;Acc:MGI:1889205]
ENSMUSG00000039058	Ak5	-0.25	0.03	adenylate_kinase_5_Gene_[Source:MGI_Symbol;Acc:MGI:2677491]
ENSMUSG00000039219	Arid4b	-0.25	0.01	AT_rich_interactive_domain_4B_(RBP1-like)_Gene_[Source:MGI_(curated);Acc:MGI:2137512]
ENSMUSG00000039358	Drd5	-0.25	0.37	dopamine_receptor_5_Gene_[Source:MGI_Symbol;Acc:MGI:94927]
ENSMUSG00000041046	Ramp3	-0.25	0	receptor_(calcitonin)_activity_modifying_protein_3_Gene_[Source:MGI_(curated);Acc:MGI:1860292]
ENSMUSG00000042099	Kank3	-0.25	0	KN_motif_and_ankyrin_repeat_domains_3_Gene_[Source:MGI_Symbol;Acc:MGI:1098615]
ENSMUSG00000043850	Clrn1	-0.25	0.24	clarin_1_Gene_[Source:MGI_Symbol;Acc:MGI:2388124]
ENSMUSG00000044303	Cdkn2a	-0.25	0.02	cyclin-dependent_kinase_inhibitor_2A_Gene_[Source:MGI_(curated);Acc:MGI:104738]
ENSMUSG00000044444	Pfn3	-0.25	0.08	profilin_3_Gene_[Source:MGI_Symbol;Acc:MGI:2178800]
ENSMUSG00000045284	Dcaf12l1	-0.25	0.21	DDB1_and_CUL4_associated_factor_12-like_1_Gene_[Source:MGI_(curated);Acc:MGI:2444462]
ENSMUSG00000050212	Fam176b	-0.25	0.06	family_with_sequence_similarity_176,_member_B_Gene_[Source:MGI_(curated);Acc:MGI:1922063]
ENSMUSG00000052917	Senp7	-0.25	0	SUMO1/sentrin_specific_peptidase_7_Gene_[Source:MGI_Symbol;Acc:MGI:1913565]
ENSMUSG00000054461	AC133494.1	-0.25	0.03	predicted_gene_4532_(Gm4532),_non-coding_RNA_[Source:RefSeq_DNA;Acc:NR_030674]
ENSMUSG00000058755	Osm	-0.25	0.29	oncostatin_M_Gene_[Source:MGI_(curated);Acc:MGI:104749]
ENSMUSG00000062285	Olfr1386	-0.25	0.37	olfactory_receptor_1386_Gene_[Source:MGI_(curated);Acc:MGI:3031220]
ENSMUSG00000062694	Cav3	-0.25	0.21	caveolin_3_Gene_[Source:MGI_Symbol;Acc:MGI:107570]
ENSMUSG00000062901	Klhl24	-0.25	0.02	kelch-like_24_(Drosophila)_Gene_[Source:MGI_Symbol;Acc:MGI:1923035]
ENSMUSG00000069670	Nkain2	-0.25	0.12	Na+/K+_transporting_ATPase_interacting_2_Gene_[Source:MGI_Symbol;Acc:MGI:1923447]
ENSMUSG00000073900	Olfr704	-0.25	0.07	olfactory_receptor_704_Gene_[Source:MGI_Symbol;Acc:MGI:3030538]
ENSMUSG00000074971	Fibin	-0.25	0.36	fin_bud_initiation_factor_homolog_(zebrafish)_Gene_[Source:MGI_(curated);Acc:MGI:1914856]
ENSMUSG00000084980	AL713870.2	-0.25	0.24	-------------
ENSMUSG00000000365	Rnf17	-0.26	0.11	ring_finger_protein_17_Gene_[Source:MGI_Symbol;Acc:MGI:1353419]
ENSMUSG00000001119	Col6a1	-0.26	0.07	collagen,_type_VI,_alpha_1_Gene_[Source:MGI_(curated);Acc:MGI:88459]
ENSMUSG00000002996	Hbp1	-0.26	0.03	high_mobility_group_box_transcription_factor_1_Gene_[Source:MGI_Symbol;Acc:MGI:894659]
ENSMUSG00000003360	Ddx23	-0.26	0.35	DEAD_(Asp-Glu-Ala-Asp)_box_polypeptide_23_Gene_[Source:MGI_Symbol;Acc:MGI:1921601]
ENSMUSG00000005357	Slc1a6	-0.26	0	solute_carrier_family_1_(high_affinity_aspartate/glutamate_transporter),_member_6_Gene_[Source:MGI_Symbol;Acc:MGI:1096331]
ENSMUSG00000006403	Adamts4	-0.26	0	a_disintegrin-like_and_metallopeptidase_(reprolysin_type)_with_thrombospondin_type_1_motif,_4_Gene_[Source:MGI_(curated);Acc:MGI:1339949]
ENSMUSG00000007122	Casq1	-0.26	0.07	calsequestrin_1_Gene_[Source:MGI_Symbol;Acc:MGI:1309468]
ENSMUSG00000012350	Ehf	-0.26	0.27	ets_homologous_factor_Gene_[Source:MGI_(curated);Acc:MGI:1270840]
ENSMUSG00000018654	Ikzf1	-0.26	0.31	IKAROS_family_zinc_finger_1_Gene_[Source:MGI_(curated);Acc:MGI:1342540]
ENSMUSG00000020229	Slc5a4a	-0.26	0.05	solute_carrier_family_5,_member_4a_Gene_[Source:MGI_Symbol;Acc:MGI:1927848]
ENSMUSG00000020541	Tom1l1	-0.26	0.35	target_of_myb1-like_1_(chicken)_Gene_[Source:MGI_(curated);Acc:MGI:1919193]
ENSMUSG00000024338	Psmb8	-0.26	0.19	proteasome_(prosome,_macropain)_subunit,_beta_type_8_(large_multifunctional_peptidase_7)_Gene_[Source:MGI_Symbol;Acc:MGI:1346527]
ENSMUSG00000025161	Slc16a3	-0.26	0	solute_carrier_family_16_(monocarboxylic_acid_transporters),_member_3_Gene_[Source:MGI_(curated);Acc:MGI:1933438]
ENSMUSG00000026821	Ralgds	-0.26	0	ral_guanine_nucleotide_dissociation_stimulator_Gene_[Source:MGI_(curated);Acc:MGI:107485]
ENSMUSG00000026939	Tmem141	-0.26	0	transmembrane_protein_141_Gene_[Source:MGI_(curated);Acc:MGI:1098773]
ENSMUSG00000027217	Tspan18	-0.26	0.01	tetraspanin_18_Gene_[Source:MGI_(curated);Acc:MGI:1917186]
ENSMUSG00000027803	Wwtr1	-0.26	0.01	WW_domain_containing_transcription_regulator_1_Gene_[Source:MGI_(curated);Acc:MGI:1917649]
ENSMUSG00000028370	Pappa	-0.26	0.16	pregnancy-associated_plasma_protein_A_Gene_[Source:MGI_(curated);Acc:MGI:97479]
ENSMUSG00000030730	Atp2a1	-0.26	0.05	ATPase,_Ca++_transporting,_cardiac_muscle,_fast_twitch_1_Gene_[Source:MGI_(curated);Acc:MGI:105058]
ENSMUSG00000032482	Cspg5	-0.26	0.05	chondroitin_sulfate_proteoglycan_5_Gene_[Source:MGI_Symbol;Acc:MGI:1352747]
ENSMUSG00000033184	Tmed7	-0.26	0.11	transmembrane_emp24_protein_transport_domain_containing_7_Gene_[Source:MGI_(curated);Acc:MGI:1913926]
ENSMUSG00000034382	AI661453	-0.26	0	Uncharacterized_protein_C6orf132_homolog__[Source:UniProtKB/Swiss-Prot;Acc:Q91Z58]
ENSMUSG00000038402	Foxf2	-0.26	0.07	forkhead_box_F2_Gene_[Source:MGI_(curated);Acc:MGI:1347479]
ENSMUSG00000038543	BC028528	-0.26	0	Uncharacterized_protein_C1orf54_homolog_Precursor_(Protein_L259)_[Source:UniProtKB/Swiss-Prot;Acc:Q8R2K8]
ENSMUSG00000042678	Myo15	-0.26	0.18	myosin_XV_Gene_[Source:MGI_(curated);Acc:MGI:1261811]
ENSMUSG00000042895	Abra	-0.26	0.29	actin-binding_Rho_activating_protein_Gene_[Source:MGI_Symbol;Acc:MGI:2444891]
ENSMUSG00000044060	1700028K03Rik	-0.26	0.01	RIKEN_cDNA_A830010M20_gene_Gene_[Source:MGI_Symbol;Acc:MGI:2445097]
ENSMUSG00000045193	Cirbp	-0.26	0	cold_inducible_RNA_binding_protein_Gene_[Source:MGI_(curated);Acc:MGI:893588]
ENSMUSG00000045378	Pxt1	-0.26	0	peroxisomal,_testis_specific_1_Gene_[Source:MGI_(curated);Acc:MGI:1916557]
ENSMUSG00000046814	Gchfr	-0.26	0.05	GTP_cyclohydrolase_I_feedback_regulator_Gene_[Source:MGI_(curated);Acc:MGI:2443977]
ENSMUSG00000048852	RP23-14F5.7	-0.26	0.12	predicted_gene_12185_(Gm12185),_mRNA_[Source:RefSeq_DNA;Acc:NM_001045540]
ENSMUSG00000048924	Ccdc125	-0.26	0.06	coiled-coil_domain_containing_125_Gene_[Source:MGI_Symbol;Acc:MGI:1923291]
ENSMUSG00000049952	Fam71e2	-0.26	0.05	family_with_sequence_similarity_71,_member_E2_Gene_[Source:MGI_Symbol;Acc:MGI:3045311]
ENSMUSG00000051515	AC172746.1	-0.26	0	family_with_sequence_similarity_181,_member_B_(Fam181b),_mRNA_[Source:RefSeq_DNA;Acc:NM_021427]
ENSMUSG00000052889	Prkcb	-0.26	0.16	protein_kinase_C,_beta_Gene_[Source:MGI_(curated);Acc:MGI:97596]
ENSMUSG00000053004	Hrh1	-0.26	0	histamine_receptor_H1_Gene_[Source:MGI_Symbol;Acc:MGI:107619]
ENSMUSG00000056856	Jakmip3	-0.26	0.08	janus_kinase_and_microtubule_interacting_protein_3_Gene_[Source:MGI_Symbol;Acc:MGI:1921254]
ENSMUSG00000056938	Acbd4	-0.26	0	acyl-Coenzyme_A_binding_domain_containing_4_Gene_[Source:MGI_(curated);Acc:MGI:1914381]
ENSMUSG00000058163	Gm5431	-0.26	0.12	predicted_gene_5431_Gene_[Source:MGI_Symbol;Acc:MGI:3645205]
ENSMUSG00000059326	Csf2ra	-0.26	0.04	colony_stimulating_factor_2_receptor,_alpha,_low-affinity_(granulocyte-macrophage)_Gene_[Source:MGI_Symbol;Acc:MGI:1339754]
ENSMUSG00000069892	9930111J21Rik1	-0.26	0.12	RIKEN_cDNA_9930111J21_gene_1_Gene_[Source:MGI_Symbol;Acc:MGI:3041173]
ENSMUSG00000069893	9930111J21Rik1	-0.26	0.12	predicted_gene_5431_Gene_[Source:MGI_Symbol;Acc:MGI:3645205]
ENSMUSG00000074063	Osgin1	-0.26	0.02	oxidative_stress_induced_growth_inhibitor_1_Gene_[Source:MGI_(curated);Acc:MGI:1919089]
ENSMUSG00000074269	2410076I21Rik	-0.26	0.26	RIKEN_cDNA_2410076I21_gene_Gene_[Source:MGI_Symbol;Acc:MGI:1920923]
ENSMUSG00000078445	AC168276.1	-0.26	0.07	Putative_uncharacterized_protein__[Source:UniProtKB/TrEMBL;Acc:Q8BT34]
ENSMUSG00000079447	AI661453	-0.26	0	Uncharacterized_protein_C6orf132_homolog__[Source:UniProtKB/Swiss-Prot;Acc:Q91Z58]
ENSMUSG00000004032	Gstm5	-0.27	0	glutathione_S-transferase,_mu_5_Gene_[Source:MGI_Symbol;Acc:MGI:1309466]
ENSMUSG00000005836	Gata6	-0.27	0.01	GATA_binding_protein_6_Gene_[Source:MGI_Symbol;Acc:MGI:107516]
ENSMUSG00000017300	Tnnc2	-0.27	0.45	troponin_C2,_fast_Gene_[Source:MGI_(curated);Acc:MGI:98780]
ENSMUSG00000018474	Chd3	-0.27	0.03	chromodomain_helicase_DNA_binding_protein_3_Gene_[Source:MGI_(curated);Acc:MGI:1344395]
ENSMUSG00000018604	Tbx3	-0.27	0.11	T-box_3_Gene_[Source:MGI_(curated);Acc:MGI:98495]
ENSMUSG00000020922	Lsm12	-0.27	0.27	LSM12_homolog_(S._cerevisiae)_Gene_[Source:MGI_(curated);Acc:MGI:1919592]
ENSMUSG00000022416	Cacna1i	-0.27	0.07	calcium_channel,_voltage-dependent,_alpha_1I_subunit_Gene_[Source:MGI_Symbol;Acc:MGI:2178051]
ENSMUSG00000022639	5330426P16Rik	-0.27	0.25	RIKEN_cDNA_5330426P16_gene_Gene_[Source:MGI_Symbol;Acc:MGI:1915440]
ENSMUSG00000022641	Bbx	-0.27	0	bobby_sox_homolog_(Drosophila)_Gene_[Source:MGI_(curated);Acc:MGI:1917758]
ENSMUSG00000024109	Nrxn1	-0.27	0.04	neurexin_I_Gene_[Source:MGI_Symbol;Acc:MGI:1096391]
ENSMUSG00000024190	Dusp1	-0.27	0.02	dual_specificity_phosphatase_1_Gene_[Source:MGI_(curated);Acc:MGI:105120]
ENSMUSG00000026458	Ppfia4	-0.27	0.35	protein_tyrosine_phosphatase,_receptor_type,_f_polypeptide_(PTPRF),_interacting_protein_(liprin),_alpha_4_Gene_[Source:MGI_Symbol;Acc:MGI:1915757]
ENSMUSG00000027435	Cd93	-0.27	0.01	CD93_antigen_Gene_[Source:MGI_(curated);Acc:MGI:106664]
ENSMUSG00000027750	Postn	-0.27	0.22	periostin,_osteoblast_specific_factor_Gene_[Source:MGI_(curated);Acc:MGI:1926321]
ENSMUSG00000028635	Edn2	-0.27	0	endothelin_2_Gene_[Source:MGI_(curated);Acc:MGI:95284]
ENSMUSG00000029578	Wipi2	-0.27	0.06	WD_repeat_domain,_phosphoinositide_interacting_2_Gene_[Source:MGI_(curated);Acc:MGI:1923831]
ENSMUSG00000031480	Thsd1	-0.27	0.01	thrombospondin,_type_I,_domain_1_Gene_[Source:MGI_Symbol;Acc:MGI:1929096]
ENSMUSG00000031691	Tnpo2	-0.27	0.16	transportin_2_(importin_3,_karyopherin_beta_2b)_Gene_[Source:MGI_Symbol;Acc:MGI:2384849]
ENSMUSG00000032503	Arpp21	-0.27	0.38	cyclic_AMP-regulated_phosphoprotein,_21_Gene_[Source:MGI_Symbol;Acc:MGI:107562]
ENSMUSG00000033149	Phldb2	-0.27	0.02	pleckstrin_homology-like_domain,_family_B,_member_2_Gene_[Source:MGI_(curated);Acc:MGI:2444981]
ENSMUSG00000034488	Edil3	-0.27	0.11	EGF-like_repeats_and_discoidin_I-like_domains_3_Gene_[Source:MGI_(curated);Acc:MGI:1329025]
ENSMUSG00000034574	Daam1	-0.27	0.19	dishevelled_associated_activator_of_morphogenesis_1_Gene_[Source:MGI_Symbol;Acc:MGI:1914596]
ENSMUSG00000034785	Dio1	-0.27	0.01	deiodinase,_iodothyronine,_type_I_Gene_[Source:MGI_(curated);Acc:MGI:94896]
ENSMUSG00000034813	Grip1	-0.27	0	glutamate_receptor_interacting_protein_1_Gene_[Source:MGI_(curated);Acc:MGI:1921303]
ENSMUSG00000036002	B230312A22Rik	-0.27	0.01	RIKEN_cDNA_B230312A22_gene_Gene_[Source:MGI_Symbol;Acc:MGI:2441854]
ENSMUSG00000036155	Mgat5	-0.27	0	mannoside_acetylglucosaminyltransferase_5_Gene_[Source:MGI_Symbol;Acc:MGI:894701]
ENSMUSG00000036211	Hist1h1t	-0.27	0.02	histone_cluster_1,_H1t_Gene_[Source:MGI_(curated);Acc:MGI:1888530]
ENSMUSG00000036820	Amdhd2	-0.27	0.11	amidohydrolase_domain_containing_2_Gene_[Source:MGI_(curated);Acc:MGI:2443978]
ENSMUSG00000039671	Zmynd8	-0.27	0.03	zinc_finger,_MYND-type_containing_8_Gene_[Source:MGI_(curated);Acc:MGI:1918025]
ENSMUSG00000042116	Vwa1	-0.27	0.02	von_Willebrand_factor_A_domain_containing_1_Gene_[Source:MGI_(curated);Acc:MGI:2179729]
ENSMUSG00000042243	BC051665	-0.27	0.01	cDNA_sequence_BC051665_(BC051665),_mRNA_[Source:RefSeq_DNA;Acc:NM_199148]
ENSMUSG00000042671	Rgs8	-0.27	0.02	regulator_of_G-protein_signaling_8_Gene_[Source:MGI_(curated);Acc:MGI:108408]
ENSMUSG00000043079	Synpo	-0.27	0	synaptopodin_Gene_[Source:MGI_(curated);Acc:MGI:1099446]
ENSMUSG00000043969	Emx2	-0.27	0.03	empty_spiracles_homolog_2_(Drosophila)_Gene_[Source:MGI_Symbol;Acc:MGI:95388]
ENSMUSG00000049806	Olfr466	-0.27	0.21	olfactory_receptor_466_Gene_[Source:MGI_Symbol;Acc:MGI:3030300]
ENSMUSG00000051498	Tlr6	-0.27	0.09	toll-like_receptor_6_Gene_[Source:MGI_Symbol;Acc:MGI:1341296]
ENSMUSG00000052396	Mogat2	-0.27	0.01	monoacylglycerol_O-acyltransferase_2_Gene_[Source:MGI_(curated);Acc:MGI:2663253]
ENSMUSG00000052861	Dnahc6	-0.27	0	dynein,_axonemal,_heavy_chain_6_Gene_[Source:MGI_(curated);Acc:MGI:107744]
ENSMUSG00000053560	Ier2	-0.27	0.05	immediate_early_response_2_Gene_[Source:MGI_Symbol;Acc:MGI:104815]
ENSMUSG00000054474	Thnsl2	-0.27	0.01	threonine_synthase-like_2_(bacterial)_Gene_[Source:MGI_Symbol;Acc:MGI:3041254]
ENSMUSG00000056728	Ctsll3	-0.27	0.01	cathepsin_L-like_3_Gene_[Source:MGI_Symbol;Acc:MGI:1917452]
ENSMUSG00000058499	Pip	-0.27	0.18	prolactin_induced_protein_Gene_[Source:MGI_Symbol;Acc:MGI:102696]
ENSMUSG00000060427	Zfp868	-0.27	0.07	zinc_finger_protein_868_Gene_[Source:MGI_(curated);Acc:MGI:2142546]
ENSMUSG00000060572	Mfap2	-0.27	0	microfibrillar-associated_protein_2_Gene_[Source:MGI_(curated);Acc:MGI:99559]
ENSMUSG00000061322	Dnaic1	-0.27	0	dynein,_axonemal,_intermediate_chain_1_Gene_[Source:MGI_(curated);Acc:MGI:1916172]
ENSMUSG00000067134	AC137150.1	-0.27	0.01	-------------
ENSMUSG00000071637	AC154586.1	-0.27	0.02	CCAAT/enhancer_binding_protein_(C/EBP),_delta_(Cebpd),_mRNA_[Source:RefSeq_DNA;Acc:NM_007679]
ENSMUSG00000076740	AC160990.6	-0.27	0.03	Putative_uncharacterized_protein__[Source:UniProtKB/TrEMBL;Acc:Q9D9B8]
ENSMUSG00000004038	Gstm3	-0.28	0.02	glutathione_S-transferase,_mu_3_Gene_[Source:MGI_(curated);Acc:MGI:106026]
ENSMUSG00000004043	Stat5a	-0.28	0	signal_transducer_and_activator_of_transcription_5A_Gene_[Source:MGI_(curated);Acc:MGI:103036]
ENSMUSG00000008167	Fbxw9	-0.28	0	F-box_and_WD-40_domain_protein_9_Gene_[Source:MGI_(curated);Acc:MGI:1915878]
ENSMUSG00000018217	Pmp22	-0.28	0	peripheral_myelin_protein_22_Gene_[Source:MGI_(curated);Acc:MGI:97631]
ENSMUSG00000019539	Rcn3	-0.28	7.46e-05	reticulocalbin_3,_EF-hand_calcium_binding_domain_Gene_[Source:MGI_(curated);Acc:MGI:1277122]
ENSMUSG00000021806	Nid2	-0.28	0.13	nidogen_2_Gene_[Source:MGI_Symbol;Acc:MGI:1298229]
ENSMUSG00000024352	Spata24	-0.28	0	spermatogenesis_associated_24_Gene_[Source:MGI_Symbol;Acc:MGI:1918492]
ENSMUSG00000024670	Cd6	-0.28	0.15	CD6_antigen_Gene_[Source:MGI_Symbol;Acc:MGI:103566]
ENSMUSG00000026271	Gpr35	-0.28	0.03	G_protein-coupled_receptor_35_Gene_[Source:MGI_Symbol;Acc:MGI:1929509]
ENSMUSG00000027316	Gfra4	-0.28	0.13	glial_cell_line_derived_neurotrophic_factor_family_receptor_alpha_4_Gene_[Source:MGI_(curated);Acc:MGI:1341873]
ENSMUSG00000027445	Cst9	-0.28	0.17	cystatin_9_Gene_[Source:MGI_(curated);Acc:MGI:1340053]
ENSMUSG00000028698	Pik3r3	-0.28	0	phosphatidylinositol_3_kinase,_regulatory_subunit,_polypeptide_3_(p55)_Gene_[Source:MGI_(curated);Acc:MGI:109277]
ENSMUSG00000029120	Ppp2r2c	-0.28	0	protein_phosphatase_2_(formerly_2A),_regulatory_subunit_B_(PR_52),_gamma_isoform_Gene_[Source:MGI_(curated);Acc:MGI:2442660]
ENSMUSG00000029671	Wnt16	-0.28	0	wingless-related_MMTV_integration_site_16_Gene_[Source:MGI_(curated);Acc:MGI:2136018]
ENSMUSG00000029790	Tsga14	-0.28	0.19	testis_specific_gene_A14_Gene_[Source:MGI_(curated);Acc:MGI:1891414]
ENSMUSG00000030246	Ldhb	-0.28	0	lactate_dehydrogenase_B_Gene_[Source:MGI_(curated);Acc:MGI:96763]
ENSMUSG00000030894	Tpp1	-0.28	0	tripeptidyl_peptidase_I_Gene_[Source:MGI_Symbol;Acc:MGI:1336194]
ENSMUSG00000031066	Usp11	-0.28	0.16	ubiquitin_specific_peptidase_11_Gene_[Source:MGI_(curated);Acc:MGI:2384312]
ENSMUSG00000031710	Ucp1	-0.28	0.11	uncoupling_protein_1_(mitochondrial,_proton_carrier)_Gene_[Source:MGI_Symbol;Acc:MGI:98894]
ENSMUSG00000031960	Aars	-0.28	0.01	alanyl-tRNA_synthetase_Gene_[Source:MGI_(curated);Acc:MGI:2384560]
ENSMUSG00000032561	Acpp	-0.28	0	acid_phosphatase,_prostate_Gene_[Source:MGI_(curated);Acc:MGI:1928480]
ENSMUSG00000035356	Nfkbiz	-0.28	0.02	nuclear_factor_of_kappa_light_polypeptide_gene_enhancer_in_B-cells_inhibitor,_zeta_Gene_[Source:MGI_(curated);Acc:MGI:1931595]
ENSMUSG00000040466	Blvrb	-0.28	0.01	biliverdin_reductase_B_(flavin_reductase_(NADPH))_Gene_[Source:MGI_(curated);Acc:MGI:2385271]
ENSMUSG00000044676	Zfp612	-0.28	0.19	zinc_finger_protein_612_Gene_[Source:MGI_Symbol;Acc:MGI:2443465]
ENSMUSG00000045318	Adra2c	-0.28	0.34	adrenergic_receptor,_alpha_2c_Gene_[Source:MGI_Symbol;Acc:MGI:87936]
ENSMUSG00000047181	Samd14	-0.28	0	sterile_alpha_motif_domain_containing_14_Gene_[Source:MGI_(curated);Acc:MGI:2384945]
ENSMUSG00000047205	Dusp18	-0.28	0	dual_specificity_phosphatase_18_Gene_[Source:MGI_(curated);Acc:MGI:1922469]
ENSMUSG00000051341	Zfp52	-0.28	0.59	zinc_finger_protein_52_Gene_[Source:MGI_Symbol;Acc:MGI:99199]
ENSMUSG00000056174	Col8a2	-0.28	0.03	collagen,_type_VIII,_alpha_2_Gene_[Source:MGI_(curated);Acc:MGI:88464]
ENSMUSG00000056895	Hist3h2ba	-0.28	0.02	histone_cluster_3,_H2ba_Gene_[Source:MGI_(curated);Acc:MGI:1925553]
ENSMUSG00000061462	Obscn	-0.28	0.09	obscurin,_cytoskeletal_calmodulin_and_titin-interacting_RhoGEF_Gene_[Source:MGI_(curated);Acc:MGI:2681862]
ENSMUSG00000063205	AC113961.1	-0.28	0.08	Antisense_product_of_high-affinity_glutamate_transporter_EAAC1_and_EAAC2__[Source:UniProtKB/TrEMBL;Acc:O88946]
ENSMUSG00000064493	SNORA28	-0.28	0.06	Small_nucleolar_RNA_SNORA28__[Source:RFAM;Acc:RF00400]
ENSMUSG00000076431	Sox4	-0.28	0	SRY-box_containing_gene_4_Gene_[Source:MGI_(curated);Acc:MGI:98366]
ENSMUSG00000004951	Hspb1	-0.29	0.04	heat_shock_protein_1_Gene_[Source:MGI_(curated);Acc:MGI:96240]
ENSMUSG00000015519	2310057J18Rik	-0.29	0.12	RIKEN_cDNA_2310057J18_gene_Gene_[Source:MGI_Symbol;Acc:MGI:1914969]
ENSMUSG00000018566	Slc2a4	-0.29	0.06	solute_carrier_family_2_(facilitated_glucose_transporter),_member_4_Gene_[Source:MGI_(curated);Acc:MGI:95758]
ENSMUSG00000020900	Myh10	-0.29	0.2	myosin,_heavy_polypeptide_10,_non-muscle_Gene_[Source:MGI_(curated);Acc:MGI:1930780]
ENSMUSG00000021909	Tnnc1	-0.29	0.38	troponin_C,_cardiac/slow_skeletal_Gene_[Source:MGI_Symbol;Acc:MGI:98779]
ENSMUSG00000021936	Mapk8	-0.29	0.03	mitogen-activated_protein_kinase_8_Gene_[Source:MGI_(curated);Acc:MGI:1346861]
ENSMUSG00000022090	Pdlim2	-0.29	0.02	PDZ_and_LIM_domain_2_Gene_[Source:MGI_(curated);Acc:MGI:2384850]
ENSMUSG00000022947	Cbr3	-0.29	0	carbonyl_reductase_3_Gene_[Source:MGI_(curated);Acc:MGI:1309992]
ENSMUSG00000023966	Rsph9	-0.29	0	radial_spoke_head_9_homolog_(Chlamydomonas)_Gene_[Source:MGI_(curated);Acc:MGI:1922814]
ENSMUSG00000025037	Maoa	-0.29	0.05	monoamine_oxidase_A_Gene_[Source:MGI_(curated);Acc:MGI:96915]
ENSMUSG00000026069	Il1rl1	-0.29	0.25	interleukin_1_receptor-like_1_Gene_[Source:MGI_Symbol;Acc:MGI:98427]
ENSMUSG00000027220	Syt13	-0.29	0.17	synaptotagmin_XIII_Gene_[Source:MGI_(curated);Acc:MGI:1933945]
ENSMUSG00000027254	Mtap1a	-0.29	0.35	microtubule-associated_protein_1_A_Gene_[Source:MGI_(curated);Acc:MGI:1306776]
ENSMUSG00000027778	Ift80	-0.29	0.23	intraflagellar_transport_80_homolog_(Chlamydomonas)_Gene_[Source:MGI_(curated);Acc:MGI:1915509]
ENSMUSG00000027935	Rab13	-0.29	0.01	RAB13,_member_RAS_oncogene_family_Gene_[Source:MGI_(curated);Acc:MGI:1927232]
ENSMUSG00000029005	2610109H07Rik	-0.29	0.14	RIKEN_cDNA_2610109H07_gene_Gene_[Source:MGI_Symbol;Acc:MGI:1917683]
ENSMUSG00000030630	Fah	-0.29	0.01	fumarylacetoacetate_hydrolase_Gene_[Source:MGI_(curated);Acc:MGI:95482]
ENSMUSG00000030921	Trim30	-0.29	0.28	tripartite_motif-containing_30_Gene_[Source:MGI_(curated);Acc:MGI:98178]
ENSMUSG00000031022	BC051019	-0.29	0.08	Uncharacterized_protein_C11orf16_homolog__[Source:UniProtKB/Swiss-Prot;Acc:Q9JJR6]
ENSMUSG00000031409	Tceal6	-0.29	0	transcription_elongation_factor_A_(SII)-like_6_Gene_[Source:MGI_(curated);Acc:MGI:1923939]
ENSMUSG00000033717	Adra2a	-0.29	0.13	adrenergic_receptor,_alpha_2a_Gene_[Source:MGI_Symbol;Acc:MGI:87934]
ENSMUSG00000037921	Ddx60	-0.29	0.07	DEAD_(Asp-Glu-Ala-Asp)_box_polypeptide_60_Gene_[Source:MGI_(curated);Acc:MGI:2384570]
ENSMUSG00000040557	Wbscr27	-0.29	0.01	Williams_Beuren_syndrome_chromosome_region_27_(human)_Gene_[Source:MGI_(curated);Acc:MGI:1933146]
ENSMUSG00000042045	Sln	-0.29	0.23	sarcolipin_Gene_[Source:MGI_Symbol;Acc:MGI:1913652]
ENSMUSG00000044550	Tceal3	-0.29	0	transcription_elongation_factor_A_(SII)-like_3_Gene_[Source:MGI_(curated);Acc:MGI:1913354]
ENSMUSG00000045503	Sys1	-0.29	0.22	SYS1_Golgi-localized_integral_membrane_protein_homolog_(S._cerevisiae)_Gene_[Source:MGI_(curated);Acc:MGI:1913710]
ENSMUSG00000045573	Penk	-0.29	0.01	preproenkephalin_Gene_[Source:MGI_(curated);Acc:MGI:104629]
ENSMUSG00000046447	Camk2n1	-0.29	0.01	calcium/calmodulin-dependent_protein_kinase_II_inhibitor_1_Gene_[Source:MGI_(curated);Acc:MGI:1913509]
ENSMUSG00000048402	Gli2	-0.29	0.34	GLI-Kruppel_family_member_GLI2_Gene_[Source:MGI_Symbol;Acc:MGI:95728]
ENSMUSG00000052974	Cyp2f2	-0.29	0.06	cytochrome_P450,_family_2,_subfamily_f,_polypeptide_2_Gene_[Source:MGI_(curated);Acc:MGI:88608]
ENSMUSG00000054293	A630033H20Rik	-0.29	0.14	RIKEN_cDNA_A630033H20_gene_Gene_[Source:MGI_Symbol;Acc:MGI:2441814]
ENSMUSG00000055435	Maf	-0.29	0.06	avian_musculoaponeurotic_fibrosarcoma_(v-maf)_AS42_oncogene_homolog_Gene_[Source:MGI_(curated);Acc:MGI:96909]
ENSMUSG00000057522	Spop	-0.29	0.25	speckle-type_POZ_protein_Gene_[Source:MGI_(curated);Acc:MGI:1343085]
ENSMUSG00000061601	Pclo	-0.29	0.05	piccolo_(presynaptic_cytomatrix_protein)_Gene_[Source:MGI_Symbol;Acc:MGI:1349390]
ENSMUSG00000074622	Mafb	-0.29	0.25	v-maf_musculoaponeurotic_fibrosarcoma_oncogene_family,_protein_B_(avian)_Gene_[Source:MGI_(curated);Acc:MGI:104555]
ENSMUSG00000078915	AC159210.1	-0.29	0.04	-------------
ENSMUSG00000005413	Hmox1	-0.3	0.04	heme_oxygenase_(decycling)_1_Gene_[Source:MGI_Symbol;Acc:MGI:96163]
ENSMUSG00000010110	Stx5a	-0.3	0.17	syntaxin_5A_Gene_[Source:MGI_Symbol;Acc:MGI:1928483]
ENSMUSG00000018925	RP23-320E6.1	-0.3	0.04	Uncharacterized_protein_C17orf66_homolog__[Source:UniProtKB/Swiss-Prot;Acc:Q5QNV8]
ENSMUSG00000019590	Cyb561	-0.3	0	cytochrome_b-561_Gene_[Source:MGI_(curated);Acc:MGI:103253]
ENSMUSG00000020122	Egfr	-0.3	0.02	epidermal_growth_factor_receptor_Gene_[Source:MGI_(curated);Acc:MGI:95294]
ENSMUSG00000022594	Lynx1	-0.3	0	Ly6/neurotoxin_1_Gene_[Source:MGI_Symbol;Acc:MGI:1345180]
ENSMUSG00000024936	Kcnk7	-0.3	0.08	potassium_channel,_subfamily_K,_member_7_Gene_[Source:MGI_Symbol;Acc:MGI:1341841]
ENSMUSG00000024985	Tcf7l2	-0.3	0	transcription_factor_7-like_2,_T-cell_specific,_HMG-box_Gene_[Source:MGI_(curated);Acc:MGI:1202879]
ENSMUSG00000025488	Cox8b	-0.3	0.28	cytochrome_c_oxidase,_subunit_VIIIb_Gene_[Source:MGI_Symbol;Acc:MGI:105958]
ENSMUSG00000027676	Ccdc39	-0.3	0.16	coiled-coil_domain_containing_39_Gene_[Source:MGI_(curated);Acc:MGI:1289263]
ENSMUSG00000029126	Nsg1	-0.3	0.01	neuron_specific_gene_family_member_1_Gene_[Source:MGI_Symbol;Acc:MGI:109149]
ENSMUSG00000029279	Brdt	-0.3	0.03	bromodomain,_testis-specific_Gene_[Source:MGI_Symbol;Acc:MGI:1891374]
ENSMUSG00000031808	Slc27a1	-0.3	0.02	solute_carrier_family_27_(fatty_acid_transporter),_member_1_Gene_[Source:MGI_Symbol;Acc:MGI:1347098]
ENSMUSG00000036198	1100001E04Rik	-0.3	0.1	RIKEN_cDNA_1100001E04_gene_Gene_[Source:MGI_Symbol;Acc:MGI:1922654]
ENSMUSG00000038530	Rgs4	-0.3	0	regulator_of_G-protein_signaling_4_Gene_[Source:MGI_(curated);Acc:MGI:108409]
ENSMUSG00000039770	Ypel5	-0.3	0.01	yippee-like_5_(Drosophila)_Gene_[Source:MGI_Symbol;Acc:MGI:1916937]
ENSMUSG00000040533	Matn1	-0.3	0.1	matrilin_1,_cartilage_matrix_protein_Gene_[Source:MGI_(curated);Acc:MGI:106591]
ENSMUSG00000042118	Bhmt2	-0.3	0.13	betaine-homocysteine_methyltransferase_2_Gene_[Source:MGI_(curated);Acc:MGI:1891379]
ENSMUSG00000042744	AU042671	-0.3	0.02	AU042671_protein_Fragment__[Source:UniProtKB/TrEMBL;Acc:Q6GQX8]
ENSMUSG00000043385	Olfr267	-0.3	0.16	olfactory_receptor_267_Gene_[Source:MGI_(curated);Acc:MGI:3030101]
ENSMUSG00000047907	Tshz2	-0.3	0.04	teashirt_zinc_finger_family_member_2_Gene_[Source:MGI_(curated);Acc:MGI:2153084]
ENSMUSG00000064299	4921528I07Rik	-0.3	0.05	RIKEN_cDNA_4921528I07_gene_Gene_[Source:MGI_Symbol;Acc:MGI:1924299]
ENSMUSG00000074738	B930041F14Rik	-0.3	0.2	RIKEN_cDNA_B930041F14_gene_Gene_[Source:MGI_Symbol;Acc:MGI:2444790]
ENSMUSG00000076582	AC158672.6	-0.3	0.19	V(Kappa)_gene_product_Fragment__[Source:UniProtKB/TrEMBL;Acc:A2NUE7]
ENSMUSG00000076585	AC158672.8	-0.3	0.19	-------------
ENSMUSG00000004151	Etv1	-0.31	0.03	ets_variant_gene_1_Gene_[Source:MGI_Symbol;Acc:MGI:99254]
ENSMUSG00000006235	Epor	-0.31	0	erythropoietin_receptor_Gene_[Source:MGI_Symbol;Acc:MGI:95408]
ENSMUSG00000007476	Lrrc8a	-0.31	0	leucine_rich_repeat_containing_8A_Gene_[Source:MGI_(curated);Acc:MGI:2652847]
ENSMUSG00000015619	Gata3	-0.31	0.15	GATA_binding_protein_3_Gene_[Source:MGI_(curated);Acc:MGI:95663]
ENSMUSG00000020333	Acsl6	-0.31	0	acyl-CoA_synthetase_long-chain_family_member_6_Gene_[Source:MGI_(curated);Acc:MGI:894291]
ENSMUSG00000021211	Akr1c12	-0.31	0.09	aldo-keto_reductase_family_1,_member_C12_Gene_[Source:MGI_(curated);Acc:MGI:1351661]
ENSMUSG00000021213	Akr1c13	-0.31	0.09	aldo-keto_reductase_family_1,_member_C13_Gene_[Source:MGI_(curated);Acc:MGI:1351662]
ENSMUSG00000021719	Rgs7bp	-0.31	0.01	regulator_of_G-protein_signalling_7_binding_protein_Gene_[Source:MGI_Symbol;Acc:MGI:106334]
ENSMUSG00000021999	Cpb2	-0.31	0.24	carboxypeptidase_B2_(plasma)_Gene_[Source:MGI_Symbol;Acc:MGI:1891837]
ENSMUSG00000024065	Ehd3	-0.31	0.03	EH-domain_containing_3_Gene_[Source:MGI_(curated);Acc:MGI:1928900]
ENSMUSG00000026223	Itm2c	-0.31	0.01	integral_membrane_protein_2C_Gene_[Source:MGI_(curated);Acc:MGI:1927594]
ENSMUSG00000029061	Mmp23	-0.31	0.01	matrix_metallopeptidase_23_Gene_[Source:MGI_(curated);Acc:MGI:1347361]
ENSMUSG00000030827	Fgf21	-0.31	0.2	fibroblast_growth_factor_21_Gene_[Source:MGI_Symbol;Acc:MGI:1861377]
ENSMUSG00000031886	Ces5	-0.31	0.03	carboxylesterase_5_Gene_[Source:MGI_Symbol;Acc:MGI:2443170]
ENSMUSG00000034471	Caskin2	-0.31	0	CASK-interacting_protein_2_Gene_[Source:MGI_(curated);Acc:MGI:2157062]
ENSMUSG00000035566	Pcdh17	-0.31	0.09	protocadherin_17_Gene_[Source:MGI_Symbol;Acc:MGI:2684924]
ENSMUSG00000036745	Ttll7	-0.31	0.34	tubulin_tyrosine_ligase-like_family,_member_7_Gene_[Source:MGI_(curated);Acc:MGI:1918142]
ENSMUSG00000037902	Sirpa	-0.31	0	signal-regulatory_protein_alpha_Gene_[Source:MGI_(curated);Acc:MGI:108563]
ENSMUSG00000039450	Dcxr	-0.31	0.01	dicarbonyl_L-xylulose_reductase_Gene_[Source:MGI_(curated);Acc:MGI:1915130]
ENSMUSG00000044022	Pcdhb21	-0.31	0.1	protocadherin_beta_21_Gene_[Source:MGI_Symbol;Acc:MGI:2136759]
ENSMUSG00000044378	Slc15a5	-0.31	0.02	solute_carrier_family_15,_member_5_Gene_[Source:MGI_(curated);Acc:MGI:3607714]
ENSMUSG00000049498	Olfr1449	-0.31	0.15	olfactory_receptor_1449_Gene_[Source:MGI_Symbol;Acc:MGI:3031283]
ENSMUSG00000050150	Nhedc1	-0.31	0.04	Na+/H+_exchanger_domain_containing_1_Gene_[Source:MGI_Symbol;Acc:MGI:1921696]
ENSMUSG00000051456	Hspb3	-0.31	0.25	heat_shock_protein_3_Gene_[Source:MGI_Symbol;Acc:MGI:1928479]
ENSMUSG00000054708	Ankrd24	-0.31	0.3	ankyrin_repeat_domain_24_Gene_[Source:MGI_(curated);Acc:MGI:1890394]
ENSMUSG00000079484	Phyhd1	-0.31	0	phytanoyl-CoA_dioxygenase_domain_containing_1_Gene_[Source:MGI_(curated);Acc:MGI:3612860]
ENSMUSG00000000983	Expi	-0.32	0.11	extracellular_proteinase_inhibitor_Gene_[Source:MGI_(curated);Acc:MGI:107506]
ENSMUSG00000018893	Mb	-0.32	0.22	myoglobin_Gene_[Source:MGI_Symbol;Acc:MGI:96922]
ENSMUSG00000020385	Clk4	-0.32	0	CDC_like_kinase_4_Gene_[Source:MGI_(curated);Acc:MGI:1098551]
ENSMUSG00000020427	Igfbp3	-0.32	0.07	insulin-like_growth_factor_binding_protein_3_Gene_[Source:MGI_(curated);Acc:MGI:96438]
ENSMUSG00000020883	Fbxl20	-0.32	0	F-box_and_leucine-rich_repeat_protein_20_Gene_[Source:MGI_(curated);Acc:MGI:1919444]
ENSMUSG00000020912	Krt12	-0.32	0	keratin_12_Gene_[Source:MGI_(curated);Acc:MGI:96687]
ENSMUSG00000022843	Clcn2	-0.32	0.01	chloride_channel_2_Gene_[Source:MGI_(curated);Acc:MGI:105061]
ENSMUSG00000025268	Maged2	-0.32	0	melanoma_antigen,_family_D,_2_Gene_[Source:MGI_(curated);Acc:MGI:1933391]
ENSMUSG00000026407	Cacna1s	-0.32	0.19	calcium_channel,_voltage-dependent,_L_type,_alpha_1S_subunit_Gene_[Source:MGI_Symbol;Acc:MGI:88294]
ENSMUSG00000027239	Mdk	-0.32	0.07	midkine_Gene_[Source:MGI_(curated);Acc:MGI:96949]
ENSMUSG00000031241	Tbx22	-0.32	0.15	T-box_22_Gene_[Source:MGI_(curated);Acc:MGI:2389465]
ENSMUSG00000031557	Plekha2	-0.32	0.01	pleckstrin_homology_domain-containing,_family_A_(phosphoinositide_binding_specific)_member_2_Gene_[Source:MGI_(curated);Acc:MGI:1928144]
ENSMUSG00000034755	Pcdh11x	-0.32	0.04	protocadherin_11_X-linked_Gene_[Source:MGI_(curated);Acc:MGI:2442849]
ENSMUSG00000035745	Grin3b	-0.32	0	glutamate_receptor,_ionotropic,_NMDA3B_Gene_[Source:MGI_(curated);Acc:MGI:2150393]
ENSMUSG00000036995	Asap3	-0.32	0	ArfGAP_with_SH3_domain,_ankyrin_repeat_and_PH_domain_3_Gene_[Source:MGI_(curated);Acc:MGI:2684986]
ENSMUSG00000039601	Rcan2	-0.32	0	regulator_of_calcineurin_2_Gene_[Source:MGI_Symbol;Acc:MGI:1858219]
ENSMUSG00000043895	S1pr2	-0.32	0.15	sphingosine-1-phosphate_receptor_2_Gene_[Source:MGI_Symbol;Acc:MGI:99569]
ENSMUSG00000045083	Lingo2	-0.32	0	leucine_rich_repeat_and_Ig_domain_containing_2_Gene_[Source:MGI_(curated);Acc:MGI:2442298]
ENSMUSG00000047508	Mbd3l2	-0.32	0.2	methyl-CpG_binding_domain_protein_3-like_2_Gene_[Source:MGI_Symbol;Acc:MGI:2158460]
ENSMUSG00000048703	Speer4b	-0.32	0	spermatogenesis_associated_glutamate_(E)-rich_protein_4b_Gene_[Source:MGI_(curated);Acc:MGI:1920776]
ENSMUSG00000051940	5031410I06Rik	-0.32	0	RIKEN_cDNA_5031410I06_gene_Gene_[Source:MGI_Symbol;Acc:MGI:3036277]
ENSMUSG00000052837	Junb	-0.32	0.03	Jun-B_oncogene_Gene_[Source:MGI_Symbol;Acc:MGI:96647]
ENSMUSG00000057604	Lmcd1	-0.32	0.09	LIM_and_cysteine-rich_domains_1_Gene_[Source:MGI_(curated);Acc:MGI:1353635]
ENSMUSG00000058135	Gstm1	-0.32	0.02	glutathione_S-transferase,_mu_1_Gene_[Source:MGI_(curated);Acc:MGI:95860]
ENSMUSG00000066607	6030419C18Rik	-0.32	0	RIKEN_cDNA_6030419C18_gene_Gene_[Source:MGI_Symbol;Acc:MGI:2442108]
ENSMUSG00000080582	SNORA11	-0.32	0	Small_nucleolar_RNA_SNORA11__[Source:RFAM;Acc:RF00614]
ENSMUSG00000081677	AL596258.2	-0.32	0.07	-------------
ENSMUSG00000086600	AC120859.2	-0.32	0.29	-------------
ENSMUSG00000087651	AC125276.1	-0.32	0.02	RIKEN_cDNA_1500009L16_gene_(1500009L16Rik),_mRNA_[Source:RefSeq_DNA;Acc:NM_001145198]
ENSMUSG00000000325	Arvcf	-0.33	0	armadillo_repeat_gene_deleted_in_velo-cardio-facial_syndrome_Gene_[Source:MGI_(curated);Acc:MGI:109620]
ENSMUSG00000003032	Klf4	-0.33	0.06	Kruppel-like_factor_4_(gut)_Gene_[Source:MGI_(curated);Acc:MGI:1342287]
ENSMUSG00000022469	Rapgef3	-0.33	0.05	Rap_guanine_nucleotide_exchange_factor_(GEF)_3_Gene_[Source:MGI_(curated);Acc:MGI:2441741]
ENSMUSG00000025232	Hexa	-0.33	0	hexosaminidase_A_Gene_[Source:MGI_Symbol;Acc:MGI:96073]
ENSMUSG00000028820	Sfpq	-0.33	0.01	splicing_factor_proline/glutamine_rich_(polypyrimidine_tract_binding_protein_associated)_Gene_[Source:MGI_(curated);Acc:MGI:1918764]
ENSMUSG00000029167	Ppargc1a	-0.33	0	peroxisome_proliferative_activated_receptor,_gamma,_coactivator_1_alpha_Gene_[Source:MGI_(curated);Acc:MGI:1342774]
ENSMUSG00000030905	Crym	-0.33	0	crystallin,_mu_Gene_[Source:MGI_(curated);Acc:MGI:102675]
ENSMUSG00000032128	Robo3	-0.33	0	roundabout_homolog_3_(Drosophila)_Gene_[Source:MGI_(curated);Acc:MGI:1343102]
ENSMUSG00000036480	1700027L20Rik	-0.33	3.83e-05	RIKEN_cDNA_1700027L20_gene_Gene_[Source:MGI_Symbol;Acc:MGI:1916703]
ENSMUSG00000038170	Pde4dip	-0.33	0.2	phosphodiesterase_4D_interacting_protein_(myomegalin)_Gene_[Source:MGI_Symbol;Acc:MGI:1891434]
ENSMUSG00000038712	Fam63a	-0.33	0.1	family_with_sequence_similarity_63,_member_A_Gene_[Source:MGI_(curated);Acc:MGI:1922257]
ENSMUSG00000044244	Il20rb	-0.33	0.01	interleukin_20_receptor_beta_Gene_[Source:MGI_(curated);Acc:MGI:2143266]
ENSMUSG00000045934	Mtmr11	-0.33	0.03	myotubularin_related_protein_11_Gene_[Source:MGI_(curated);Acc:MGI:2652817]
ENSMUSG00000051339	2900026A02Rik	-0.33	6.71e-05	RIKEN_cDNA_2900026A02_gene_Gene_[Source:MGI_Symbol;Acc:MGI:1920194]
ENSMUSG00000069072	Slc7a14	-0.33	0.11	solute_carrier_family_7_(cationic_amino_acid_transporter,_y+_system),_member_14_Gene_[Source:MGI_(curated);Acc:MGI:3040688]
ENSMUSG00000072955	Tmsb15b2	-0.33	0	thymosin_beta_15b2_Gene_[Source:MGI_(curated);Acc:MGI:3843061]
ENSMUSG00000004040	Stat3	-0.34	0.15	signal_transducer_and_activator_of_transcription_3_Gene_[Source:MGI_(curated);Acc:MGI:103038]
ENSMUSG00000018845	Unc45b	-0.34	0.25	unc-45_homolog_B_(C._elegans)_Gene_[Source:MGI_(curated);Acc:MGI:2443377]
ENSMUSG00000023043	Krt18	-0.34	0	keratin_18_Gene_[Source:MGI_Symbol;Acc:MGI:96692]
ENSMUSG00000024042	Sik1	-0.34	0.21	salt_inducible_kinase_1_Gene_[Source:MGI_Symbol;Acc:MGI:104754]
ENSMUSG00000025229	Pitx3	-0.34	0.03	paired-like_homeodomain_transcription_factor_3_Gene_[Source:MGI_(curated);Acc:MGI:1100498]
ENSMUSG00000025453	Nnt	-0.34	0.01	nicotinamide_nucleotide_transhydrogenase_Gene_[Source:MGI_(curated);Acc:MGI:109279]
ENSMUSG00000026414	Tnnt2	-0.34	0.24	troponin_T2,_cardiac_Gene_[Source:MGI_Symbol;Acc:MGI:104597]
ENSMUSG00000030406	Gipr	-0.34	0.12	gastric_inhibitory_polypeptide_receptor_Gene_[Source:MGI_Symbol;Acc:MGI:1352753]
ENSMUSG00000031636	Pdlim3	-0.34	0.43	PDZ_and_LIM_domain_3_Gene_[Source:MGI_Symbol;Acc:MGI:1859274]
ENSMUSG00000040287	Stac3	-0.34	0.06	SH3_and_cysteine_rich_domain_3_Gene_[Source:MGI_Symbol;Acc:MGI:3606571]
ENSMUSG00000050570	CT010440.1	-0.34	0.01	expressed_sequence_AI593442_(AI593442),_transcript_variant_2,_mRNA_[Source:RefSeq_DNA;Acc:NM_178906]
ENSMUSG00000055707	Klhl26	-0.34	0.05	kelch-like_26_(Drosophila)_Gene_[Source:MGI_Symbol;Acc:MGI:2443079]
ENSMUSG00000068457	Uty	-0.34	0.39	ubiquitously_transcribed_tetratricopeptide_repeat_gene,_Y_chromosome_Gene_[Source:MGI_(curated);Acc:MGI:894810]
ENSMUSG00000073802	Cdkn2b	-0.34	0.03	cyclin-dependent_kinase_inhibitor_2B_(p15,_inhibits_CDK4)_Gene_[Source:MGI_Symbol;Acc:MGI:104737]
ENSMUSG00000002396	Ocel1	-0.35	0.05	occludin/ELL_domain_containing_1_Gene_[Source:MGI_(curated);Acc:MGI:1924340]
ENSMUSG00000005107	Slc2a9	-0.35	0.02	solute_carrier_family_2_(facilitated_glucose_transporter),_member_9_Gene_[Source:MGI_(curated);Acc:MGI:2152844]
ENSMUSG00000006457	Actn3	-0.35	0.09	actinin_alpha_3_Gene_[Source:MGI_(curated);Acc:MGI:99678]
ENSMUSG00000006651	Aplp1	-0.35	0.02	amyloid_beta_(A4)_precursor-like_protein_1_Gene_[Source:MGI_Symbol;Acc:MGI:88046]
ENSMUSG00000019997	Ctgf	-0.35	0.15	connective_tissue_growth_factor_Gene_[Source:MGI_(curated);Acc:MGI:95537]
ENSMUSG00000022203	Efs	-0.35	0	embryonal_Fyn-associated_substrate_Gene_[Source:MGI_Symbol;Acc:MGI:105311]
ENSMUSG00000027858	Tspan2	-0.35	0.05	tetraspanin_2_Gene_[Source:MGI_(curated);Acc:MGI:1917997]
ENSMUSG00000034758	Tle6	-0.35	0	transducin-like_enhancer_of_split_6,_homolog_of_Drosophila_E(spl)_Gene_[Source:MGI_(curated);Acc:MGI:2149593]
ENSMUSG00000035385	Ccl2	-0.35	0.06	chemokine_(C-C_motif)_ligand_2_Gene_[Source:MGI_(curated);Acc:MGI:98259]
ENSMUSG00000035441	Myo1d	-0.35	0.01	myosin_ID_Gene_[Source:MGI_(curated);Acc:MGI:107728]
ENSMUSG00000041324	Inhba	-0.35	0	inhibin_beta-A_Gene_[Source:MGI_Symbol;Acc:MGI:96570]
ENSMUSG00000042207	Kdm5b	-0.35	0	lysine_(K)-specific_demethylase_5B_Gene_[Source:MGI_(curated);Acc:MGI:1922855]
ENSMUSG00000044086	Lmod3	-0.35	0.27	leiomodin_3_(fetal)_Gene_[Source:MGI_Symbol;Acc:MGI:2444169]
ENSMUSG00000048482	Bdnf	-0.35	0.05	brain_derived_neurotrophic_factor_Gene_[Source:MGI_(curated);Acc:MGI:88145]
ENSMUSG00000049872	Fam26e	-0.35	0.25	family_with_sequence_similarity_26,_member_E_Gene_[Source:MGI_Symbol;Acc:MGI:2143897]
ENSMUSG00000062524	Ncr1	-0.35	0.06	natural_cytotoxicity_triggering_receptor_1_Gene_[Source:MGI_(curated);Acc:MGI:1336212]
ENSMUSG00000085930	AC142191.1	-0.35	0.15	-------------
ENSMUSG00000003420	Fcgrt	-0.36	0.01	Fc_receptor,_IgG,_alpha_chain_transporter_Gene_[Source:MGI_Symbol;Acc:MGI:103017]
ENSMUSG00000012519	Mlkl	-0.36	0.02	mixed_lineage_kinase_domain-like_Gene_[Source:MGI_(curated);Acc:MGI:1921818]
ENSMUSG00000020908	Myh3	-0.36	0.4	myosin,_heavy_polypeptide_3,_skeletal_muscle,_embryonic_Gene_[Source:MGI_(curated);Acc:MGI:1339709]
ENSMUSG00000021477	Ctsl	-0.36	0	cathepsin_L_Gene_[Source:MGI_Symbol;Acc:MGI:88564]
ENSMUSG00000026418	Tnni1	-0.36	0.28	troponin_I,_skeletal,_slow_1_Gene_[Source:MGI_(curated);Acc:MGI:105073]
ENSMUSG00000027805	Pfn2	-0.36	0.06	profilin_2_Gene_[Source:MGI_(curated);Acc:MGI:97550]
ENSMUSG00000028475	5430416O09Rik	-0.36	0.12	RIKEN_cDNA_5430416O09_gene_Gene_[Source:MGI_Symbol;Acc:MGI:1918656]
ENSMUSG00000029620	1700018F24Rik	-0.36	0.17	RIKEN_cDNA_1700018F24_gene_Gene_[Source:MGI_Symbol;Acc:MGI:1916646]
ENSMUSG00000031785	Gpr56	-0.36	0.05	G_protein-coupled_receptor_56_Gene_[Source:MGI_Symbol;Acc:MGI:1340051]
ENSMUSG00000032380	Dapk2	-0.36	0.13	death-associated_protein_kinase_2_Gene_[Source:MGI_(curated);Acc:MGI:1341297]
ENSMUSG00000039942	Ptger4	-0.36	0.04	prostaglandin_E_receptor_4_(subtype_EP4)_Gene_[Source:MGI_(curated);Acc:MGI:104311]
ENSMUSG00000043668	Tox3	-0.36	0.12	TOX_high_mobility_group_box_family_member_3_Gene_[Source:MGI_Symbol;Acc:MGI:3039593]
ENSMUSG00000078452	Raet1d	-0.36	0	retinoic_acid_early_transcript_delta_Gene_[Source:MGI_(curated);Acc:MGI:1861032]
ENSMUSG00000078851	Hist3h2a	-0.36	0.01	histone_cluster_3,_H2a_Gene_[Source:MGI_(curated);Acc:MGI:2448458]
ENSMUSG00000000049	Apoh	-0.37	0.09	apolipoprotein_H_Gene_[Source:MGI_(curated);Acc:MGI:88058]
ENSMUSG00000022824	Muc13	-0.37	0.01	mucin_13,_epithelial_transmembrane_Gene_[Source:MGI_(curated);Acc:MGI:103190]
ENSMUSG00000024873	Cnih2	-0.37	9.42e-06	cornichon_homolog_2_(Drosophila)_Gene_[Source:MGI_Symbol;Acc:MGI:1277225]
ENSMUSG00000027314	Dll4	-0.37	0	delta-like_4_(Drosophila)_Gene_[Source:MGI_(curated);Acc:MGI:1859388]
ENSMUSG00000028545	Bend5	-0.37	0	BEN_domain_containing_5_Gene_[Source:MGI_(curated);Acc:MGI:1914871]
ENSMUSG00000029757	Dync1i1	-0.37	0.12	dynein_cytoplasmic_1_intermediate_chain_1_Gene_[Source:MGI_(curated);Acc:MGI:107743]
ENSMUSG00000031827	Cotl1	-0.37	0.07	coactosin-like_1_(Dictyostelium)_Gene_[Source:MGI_Symbol;Acc:MGI:1919292]
ENSMUSG00000032348	Gsta4	-0.37	0	glutathione_S-transferase,_alpha_4_Gene_[Source:MGI_Symbol;Acc:MGI:1309515]
ENSMUSG00000032688	Malt1	-0.37	0.08	mucosa_associated_lymphoid_tissue_lymphoma_translocation_gene_1_Gene_[Source:MGI_(curated);Acc:MGI:2445027]
ENSMUSG00000042750	Bex2	-0.37	0.03	brain_expressed_X-linked_2_Gene_[Source:MGI_(curated);Acc:MGI:1338017]
ENSMUSG00000053436	Mapk14	-0.37	0.22	mitogen-activated_protein_kinase_14_Gene_[Source:MGI_(curated);Acc:MGI:1346865]
ENSMUSG00000001334	Fndc5	-0.38	0.13	fibronectin_type_III_domain_containing_5_Gene_[Source:MGI_(curated);Acc:MGI:1917614]
ENSMUSG00000005583	Mef2c	-0.38	0.22	myocyte_enhancer_factor_2C_Gene_[Source:MGI_Symbol;Acc:MGI:99458]
ENSMUSG00000018339	Gpx3	-0.38	0.05	glutathione_peroxidase_3_Gene_[Source:MGI_(curated);Acc:MGI:105102]
ENSMUSG00000021950	Anxa8	-0.38	0.01	annexin_A8_Gene_[Source:MGI_(curated);Acc:MGI:1201374]
ENSMUSG00000021978	Extl3	-0.38	0	exostoses_(multiple)-like_3_Gene_[Source:MGI_Symbol;Acc:MGI:1860765]
ENSMUSG00000027189	Trim44	-0.38	0.2	tripartite_motif-containing_44_Gene_[Source:MGI_(curated);Acc:MGI:1931835]
ENSMUSG00000027611	Procr	-0.38	0.02	protein_C_receptor,_endothelial_Gene_[Source:MGI_(curated);Acc:MGI:104596]
ENSMUSG00000028047	Thbs3	-0.38	0	thrombospondin_3_Gene_[Source:MGI_(curated);Acc:MGI:98739]
ENSMUSG00000028886	Eya3	-0.38	0.22	eyes_absent_3_homolog_(Drosophila)_Gene_[Source:MGI_(curated);Acc:MGI:109339]
ENSMUSG00000031778	Cx3cl1	-0.38	0.11	chemokine_(C-X3-C_motif)_ligand_1_Gene_[Source:MGI_(curated);Acc:MGI:1097153]
ENSMUSG00000035864	Syt1	-0.38	0.11	synaptotagmin_I_Gene_[Source:MGI_(curated);Acc:MGI:99667]
ENSMUSG00000046561	Arsj	-0.38	0.01	arylsulfatase_J_Gene_[Source:MGI_Symbol;Acc:MGI:2443513]
ENSMUSG00000054934	Kcnmb4	-0.38	0	potassium_large_conductance_calcium-activated_channel,_subfamily_M,_beta_member_4_Gene_[Source:MGI_Symbol;Acc:MGI:1913272]
ENSMUSG00000063683	Glyat	-0.38	0.01	glycine-N-acyltransferase_Gene_[Source:MGI_(curated);Acc:MGI:2147502]
ENSMUSG00000064373	Sepp1	-0.38	0.01	selenoprotein_P,_plasma,_1_Gene_[Source:MGI_Symbol;Acc:MGI:894288]
ENSMUSG00000074781	Ube2n	-0.38	0.13	ubiquitin-conjugating_enzyme_E2N_Gene_[Source:MGI_Symbol;Acc:MGI:1934835]
ENSMUSG00000015843	Rxrg	-0.39	0.06	retinoid_X_receptor_gamma_Gene_[Source:MGI_(curated);Acc:MGI:98216]
ENSMUSG00000022665	Ccdc80	-0.39	0	coiled-coil_domain_containing_80_Gene_[Source:MGI_(curated);Acc:MGI:1915146]
ENSMUSG00000027215	Cd82	-0.39	0.01	CD82_antigen_Gene_[Source:MGI_(curated);Acc:MGI:104651]
ENSMUSG00000027376	Prom2	-0.39	0.07	prominin_2_Gene_[Source:MGI_(curated);Acc:MGI:2138997]
ENSMUSG00000030220	Arhgdib	-0.39	0	Rho,_GDP_dissociation_inhibitor_(GDI)_beta_Gene_[Source:MGI_(curated);Acc:MGI:101940]
ENSMUSG00000031428	Zcchc18	-0.39	8.31e-05	zinc_finger,_CCHC_domain_containing_18_Gene_[Source:MGI_(curated);Acc:MGI:1914245]
ENSMUSG00000035283	Adrb1	-0.39	0.04	adrenergic_receptor,_beta_1_Gene_[Source:MGI_Symbol;Acc:MGI:87937]
ENSMUSG00000036766	Dner	-0.39	0.15	delta/notch-like_EGF-related_receptor_Gene_[Source:MGI_Symbol;Acc:MGI:2152889]
ENSMUSG00000038518	Jarid2	-0.39	0.02	jumonji,_AT_rich_interactive_domain_2_Gene_[Source:MGI_Symbol;Acc:MGI:104813]
ENSMUSG00000040473	A330021E22Rik	-0.39	0.02	RIKEN_cDNA_A330021E22_gene_Gene_[Source:MGI_Symbol;Acc:MGI:2443778]
ENSMUSG00000053216	Btn2a2	-0.39	0.16	butyrophilin,_subfamily_2,_member_A2_Gene_[Source:MGI_(curated);Acc:MGI:3606486]
ENSMUSG00000053219	Raet1e	-0.39	0	retinoic_acid_early_transcript_gamma_Gene_[Source:MGI_Symbol;Acc:MGI:109431]
ENSMUSG00000061046	Haghl	-0.39	0	hydroxyacylglutathione_hydrolase-like_Gene_[Source:MGI_(curated);Acc:MGI:1919877]
ENSMUSG00000000078	Klf6	-0.4	0.04	Kruppel-like_factor_6_Gene_[Source:MGI_Symbol;Acc:MGI:1346318]
ENSMUSG00000007877	Tcap	-0.4	0.17	titin-cap_Gene_[Source:MGI_(curated);Acc:MGI:1330233]
ENSMUSG00000024471	Myot	-0.4	0.09	myotilin_Gene_[Source:MGI_(curated);Acc:MGI:1889800]
ENSMUSG00000024987	Cyp26a1	-0.4	0.21	cytochrome_P450,_family_26,_subfamily_a,_polypeptide_1_Gene_[Source:MGI_Symbol;Acc:MGI:1096359]
ENSMUSG00000027208	Fgf7	-0.4	0.05	fibroblast_growth_factor_7_Gene_[Source:MGI_(curated);Acc:MGI:95521]
ENSMUSG00000028789	Adc	-0.4	0.04	arginine_decarboxylase_Gene_[Source:MGI_(curated);Acc:MGI:2442093]
ENSMUSG00000029205	Chrna9	-0.4	0.31	cholinergic_receptor,_nicotinic,_alpha_polypeptide_9_Gene_[Source:MGI_(curated);Acc:MGI:1202403]
ENSMUSG00000029769	Ccdc136	-0.4	0	coiled-coil_domain_containing_136_Gene_[Source:MGI_(curated);Acc:MGI:1918128]
ENSMUSG00000030672	Mylpf	-0.4	0.35	myosin_light_chain,_phosphorylatable,_fast_skeletal_muscle_Gene_[Source:MGI_(curated);Acc:MGI:97273]
ENSMUSG00000031520	Vegfc	-0.4	0.06	vascular_endothelial_growth_factor_C_Gene_[Source:MGI_Symbol;Acc:MGI:109124]
ENSMUSG00000034981	Parm1	-0.4	0.16	prostate_androgen-regulated_mucin-like_protein_1_Gene_[Source:MGI_Symbol;Acc:MGI:2443349]
ENSMUSG00000035373	Ccl7	-0.4	0.04	chemokine_(C-C_motif)_ligand_7_Gene_[Source:MGI_(curated);Acc:MGI:99512]
ENSMUSG00000037014	Sstr4	-0.4	0	somatostatin_receptor_4_Gene_[Source:MGI_(curated);Acc:MGI:105372]
ENSMUSG00000040128	Pnrc1	-0.4	0.01	proline-rich_nuclear_receptor_coactivator_1_Gene_[Source:MGI_(curated);Acc:MGI:1917838]
ENSMUSG00000045348	6430598A04Rik	-0.4	0	RIKEN_cDNA_6430598A04_gene_Gene_[Source:MGI_Symbol;Acc:MGI:2443880]
ENSMUSG00000055639	Dach1	-0.4	0.03	dachshund_1_(Drosophila)_Gene_[Source:MGI_(curated);Acc:MGI:1277991]
ENSMUSG00000059173	Pde1a	-0.4	0	phosphodiesterase_1A,_calmodulin-dependent_Gene_[Source:MGI_(curated);Acc:MGI:1201792]
ENSMUSG00000065438	mmu-mir-377	-0.4	0.1	mmu-mir-377_[Source:miRBase;Acc:MI0000794]
ENSMUSG00000068890	Lce1a2	-0.4	0.35	late_cornified_envelope_1A2_Gene_[Source:MGI_Symbol;Acc:MGI:1920972]
ENSMUSG00000015094	Npdc1	-0.41	0.05	neural_proliferation,_differentiation_and_control_gene_1_Gene_[Source:MGI_(curated);Acc:MGI:1099802]
ENSMUSG00000022246	Rai14	-0.41	0	retinoic_acid_induced_14_Gene_[Source:MGI_Symbol;Acc:MGI:1922896]
ENSMUSG00000025272	Tro	-0.41	0.01	trophinin_Gene_[Source:MGI_(curated);Acc:MGI:1928994]
ENSMUSG00000027555	Car13	-0.41	0	carbonic_anhydrase_13_Gene_[Source:MGI_(curated);Acc:MGI:1931322]
ENSMUSG00000040435	Ppp1r15a	-0.41	0.01	protein_phosphatase_1,_regulatory_(inhibitor)_subunit_15A_Gene_[Source:MGI_(curated);Acc:MGI:1927072]
ENSMUSG00000047415	Gpr68	-0.41	0.2	G_protein-coupled_receptor_68_Gene_[Source:MGI_(curated);Acc:MGI:2441763]
ENSMUSG00000052477	C130026I21Rik	-0.41	0	RIKEN_cDNA_C130026I21_gene_Gene_[Source:MGI_Symbol;Acc:MGI:3612702]
ENSMUSG00000079190	AC133103.7	-0.41	0	A530032D15Rik_protein__[Source:UniProtKB/TrEMBL;Acc:Q52KL8]
ENSMUSG00000084514	mmu-mir-1893	-0.41	0.04	mmu-mir-1893_[Source:miRBase;Acc:MI0008327]
ENSMUSG00000008658	A2bp1	-0.42	0.07	ataxin_2_binding_protein_1_Gene_[Source:MGI_Symbol;Acc:MGI:1926224]
ENSMUSG00000021728	Emb	-0.42	0.03	embigin_Gene_[Source:MGI_(curated);Acc:MGI:95321]
ENSMUSG00000026253	Chrng	-0.42	0.02	cholinergic_receptor,_nicotinic,_gamma_polypeptide_Gene_[Source:MGI_Symbol;Acc:MGI:87895]
ENSMUSG00000031618	Nr3c2	-0.42	0.28	nuclear_receptor_subfamily_3,_group_C,_member_2_Gene_[Source:MGI_(curated);Acc:MGI:99459]
ENSMUSG00000035395	Pet2	-0.42	0.1	plasmacytoma_expressed_transcript_2_Gene_[Source:MGI_(curated);Acc:MGI:101758]
ENSMUSG00000056271	Lman1l	-0.42	0.29	lectin,_mannose-binding_1_like_Gene_[Source:MGI_(curated);Acc:MGI:2667537]
ENSMUSG00000019851	Perp	-0.43	0.01	PERP,_TP53_apoptosis_effector_Gene_[Source:MGI_Symbol;Acc:MGI:1929938]
ENSMUSG00000026773	Pfkfb3	-0.43	0.22	6-phosphofructo-2-kinase/fructose-2,6-biphosphatase_3_Gene_[Source:MGI_(curated);Acc:MGI:2181202]
ENSMUSG00000030064	Frmd4b	-0.43	0.06	FERM_domain_containing_4B_Gene_[Source:MGI_(curated);Acc:MGI:2141794]
ENSMUSG00000033196	Myh2	-0.43	0.08	myosin,_heavy_polypeptide_2,_skeletal_muscle,_adult_Gene_[Source:MGI_(curated);Acc:MGI:1339710]
ENSMUSG00000037166	Ppp1r14a	-0.43	0.02	protein_phosphatase_1,_regulatory_(inhibitor)_subunit_14A_Gene_[Source:MGI_Symbol;Acc:MGI:1931139]
ENSMUSG00000042501	Cpa6	-0.43	0.19	carboxypeptidase_A6_Gene_[Source:MGI_(curated);Acc:MGI:3045348]
ENSMUSG00000044629	Cnrip1	-0.43	0.05	cannabinoid_receptor_interacting_protein_1_Gene_[Source:MGI_(curated);Acc:MGI:1917505]
ENSMUSG00000048040	6530401D17Rik	-0.43	0.07	RIKEN_cDNA_6530401D17_gene_Gene_[Source:MGI_Symbol;Acc:MGI:1923469]
ENSMUSG00000057880	Abat	-0.43	0.02	4-aminobutyrate_aminotransferase_Gene_[Source:MGI_(curated);Acc:MGI:2443582]
ENSMUSG00000070509	Rgma	-0.43	0.02	RGM_domain_family,_member_A_Gene_[Source:MGI_(curated);Acc:MGI:2679262]
ENSMUSG00000079429	AC087780.1	-0.43	0.09	-------------
ENSMUSG00000019139	Isyna1	-0.44	0.01	myo-inositol_1-phosphate_synthase_A1_Gene_[Source:MGI_Symbol;Acc:MGI:1919030]
ENSMUSG00000026459	Myog	-0.44	0.25	myogenin_Gene_[Source:MGI_Symbol;Acc:MGI:97276]
ENSMUSG00000026786	Apbb1ip	-0.44	0.05	amyloid_beta_(A4)_precursor_protein-binding,_family_B,_member_1_interacting_protein_Gene_[Source:MGI_(curated);Acc:MGI:1861354]
ENSMUSG00000029050	Ski	-0.44	0.03	ski_sarcoma_viral_oncogene_homolog_(avian)_Gene_[Source:MGI_(curated);Acc:MGI:98310]
ENSMUSG00000030592	Ryr1	-0.44	0.03	ryanodine_receptor_1,_skeletal_muscle_Gene_[Source:MGI_Symbol;Acc:MGI:99659]
ENSMUSG00000031383	Dusp9	-0.44	0.03	dual_specificity_phosphatase_9_Gene_[Source:MGI_(curated);Acc:MGI:2387107]
ENSMUSG00000038086	Hspb2	-0.44	0	heat_shock_protein_2_Gene_[Source:MGI_Symbol;Acc:MGI:1916503]
ENSMUSG00000039209	Rpl39l	-0.44	0.24	ribosomal_protein_L39-like_Gene_[Source:MGI_(curated);Acc:MGI:1915422]
ENSMUSG00000049281	Scn3b	-0.44	0.01	sodium_channel,_voltage-gated,_type_III,_beta_Gene_[Source:MGI_(curated);Acc:MGI:1918882]
ENSMUSG00000059741	Myl3	-0.44	0.25	myosin,_light_polypeptide_3_Gene_[Source:MGI_(curated);Acc:MGI:97268]
ENSMUSG00000024240	Epc1	-0.45	0.03	enhancer_of_polycomb_homolog_1_(Drosophila)_Gene_[Source:MGI_(curated);Acc:MGI:1278322]
ENSMUSG00000024766	AI747699	-0.45	0.02	lipase_family_member__[Source:RefSeq_peptide;Acc:NP_001013792]
ENSMUSG00000026347	Tmem163	-0.45	0.21	transmembrane_protein_163_Gene_[Source:MGI_Symbol;Acc:MGI:1919410]
ENSMUSG00000029875	AI836003	-0.45	5.74e-05	Uncharacterized_protein_C12orf68_homolog__[Source:UniProtKB/Swiss-Prot;Acc:Q8BMK5]
ENSMUSG00000045309	Tcerg1l	-0.45	0	transcription_elongation_regulator_1-like_Gene_[Source:MGI_Symbol;Acc:MGI:1917821]
ENSMUSG00000061723	Tnnt3	-0.45	0.25	troponin_T3,_skeletal,_fast_Gene_[Source:MGI_(curated);Acc:MGI:109550]
ENSMUSG00000023039	Krt7	-0.46	0	keratin_7_Gene_[Source:MGI_(curated);Acc:MGI:96704]
ENSMUSG00000024681	Ms4a3	-0.46	0.28	membrane-spanning_4-domains,_subfamily_A,_member_3_Gene_[Source:MGI_Symbol;Acc:MGI:2158468]
ENSMUSG00000026831	1700007K13Rik	-0.46	0	RIKEN_cDNA_1700007K13_gene_Gene_[Source:MGI_Symbol;Acc:MGI:1916577]
ENSMUSG00000032017	Grik4	-0.46	0	glutamate_receptor,_ionotropic,_kainate_4_Gene_[Source:MGI_(curated);Acc:MGI:95817]
ENSMUSG00000038418	Egr1	-0.46	0.01	early_growth_response_1_Gene_[Source:MGI_(curated);Acc:MGI:95295]
ENSMUSG00000040111	Gramd1b	-0.46	0.03	GRAM_domain_containing_1B_Gene_[Source:MGI_(curated);Acc:MGI:1925037]
ENSMUSG00000052374	Actn2	-0.46	0.19	actinin_alpha_2_Gene_[Source:MGI_(curated);Acc:MGI:109192]
ENSMUSG00000072949	Acot1	-0.46	8.95e-05	acyl-CoA_thioesterase_1_Gene_[Source:MGI_Symbol;Acc:MGI:1349396]
ENSMUSG00000022935	Grik1	-0.47	0.04	glutamate_receptor,_ionotropic,_kainate_1_Gene_[Source:MGI_Symbol;Acc:MGI:95814]
ENSMUSG00000024451	Arap3	-0.47	0.03	ArfGAP_with_RhoGAP_domain,_ankyrin_repeat_and_PH_domain_3_Gene_[Source:MGI_Symbol;Acc:MGI:2147274]
ENSMUSG00000025909	Sntg1	-0.47	0.14	syntrophin,_gamma_1_Gene_[Source:MGI_(curated);Acc:MGI:1918346]
ENSMUSG00000033722	BC034090	-0.47	0.01	MKIAA1614_protein_Fragment__[Source:UniProtKB/TrEMBL;Acc:Q6ZPL5]
ENSMUSG00000038591	Colec10	-0.47	0.15	collectin_sub-family_member_10_Gene_[Source:MGI_Symbol;Acc:MGI:3606482]
ENSMUSG00000024885	Aldh3b1	-0.48	0	aldehyde_dehydrogenase_3_family,_member_B1_Gene_[Source:MGI_Symbol;Acc:MGI:1914939]
ENSMUSG00000026360	Rgs2	-0.48	0	regulator_of_G-protein_signaling_2_Gene_[Source:MGI_(curated);Acc:MGI:1098271]
ENSMUSG00000027363	Usp8	-0.48	0.2	ubiquitin_specific_peptidase_8_Gene_[Source:MGI_(curated);Acc:MGI:1934029]
ENSMUSG00000037362	Nov	-0.48	0	nephroblastoma_overexpressed_gene_Gene_[Source:MGI_Symbol;Acc:MGI:109185]
ENSMUSG00000040856	Dlk1	-0.48	0.01	delta-like_1_homolog_(Drosophila)_Gene_[Source:MGI_(curated);Acc:MGI:94900]
ENSMUSG00000046402	Rbp1	-0.48	0	retinol_binding_protein_1,_cellular_Gene_[Source:MGI_Symbol;Acc:MGI:97876]
ENSMUSG00000079428	Tceal7	-0.48	0.15	transcription_elongation_factor_A_(SII)-like_7_Gene_[Source:MGI_(curated);Acc:MGI:1915746]
ENSMUSG00000017723	Wfdc2	-0.49	0.09	WAP_four-disulfide_core_domain_2_Gene_[Source:MGI_(curated);Acc:MGI:1914951]
ENSMUSG00000022358	Fbxo32	-0.49	0.03	F-box_protein_32_Gene_[Source:MGI_Symbol;Acc:MGI:1914981]
ENSMUSG00000023886	Smoc2	-0.49	0	SPARC_related_modular_calcium_binding_2_Gene_[Source:MGI_Symbol;Acc:MGI:1929881]
ENSMUSG00000025969	Nrp2	-0.49	0	neuropilin_2_Gene_[Source:MGI_(curated);Acc:MGI:1100492]
ENSMUSG00000029859	Epha1	-0.49	0.03	Eph_receptor_A1_Gene_[Source:MGI_Symbol;Acc:MGI:107381]
ENSMUSG00000035492	Dennd4a	-0.49	0.14	DENN/MADD_domain_containing_4A_Gene_[Source:MGI_Symbol;Acc:MGI:2142979]
ENSMUSG00000036185	Ng23	-0.49	0.04	Ng23_protein_Gene_[Source:MGI_Symbol;Acc:MGI:2388100]
ENSMUSG00000040016	Ptger3	-0.49	0.21	prostaglandin_E_receptor_3_(subtype_EP3)_Gene_[Source:MGI_Symbol;Acc:MGI:97795]
ENSMUSG00000040219	Ttc12	-0.49	3.07e-05	tetratricopeptide_repeat_domain_12_Gene_[Source:MGI_(curated);Acc:MGI:2444588]
ENSMUSG00000061816	Myl1	-0.49	0.21	myosin,_light_polypeptide_1_Gene_[Source:MGI_(curated);Acc:MGI:97269]
ENSMUSG00000063171	Rps4y2	-0.49	0.05	ribosomal_protein_S4,_Y-linked_2_Gene_[Source:MGI_(curated);Acc:MGI:1913434]
ENSMUSG00000022484	Hoxc10	-0.5	0.15	homeobox_C10_Gene_[Source:MGI_Symbol;Acc:MGI:96192]
ENSMUSG00000030000	Add2	-0.5	0	adducin_2_(beta)_Gene_[Source:MGI_Symbol;Acc:MGI:87919]
ENSMUSG00000031355	Arhgap6	-0.5	0.01	Rho_GTPase_activating_protein_6_Gene_[Source:MGI_(curated);Acc:MGI:1196332]
ENSMUSG00000042078	Svop	-0.5	0	SV2_related_protein_Gene_[Source:MGI_(curated);Acc:MGI:1915916]
ENSMUSG00000005320	Fgfr4	-0.51	0.09	fibroblast_growth_factor_receptor_4_Gene_[Source:MGI_Symbol;Acc:MGI:95525]
ENSMUSG00000019970	Sgk1	-0.51	0.02	serum/glucocorticoid_regulated_kinase_1_Gene_[Source:MGI_(curated);Acc:MGI:1340062]
ENSMUSG00000021281	Tnfaip2	-0.51	0.06	tumor_necrosis_factor,_alpha-induced_protein_2_Gene_[Source:MGI_(curated);Acc:MGI:104960]
ENSMUSG00000034648	Lrrn1	-0.51	0.08	leucine_rich_repeat_protein_1,_neuronal_Gene_[Source:MGI_Symbol;Acc:MGI:106038]
ENSMUSG00000025478	Dpysl4	-0.52	3.63e-05	dihydropyrimidinase-like_4_Gene_[Source:MGI_(curated);Acc:MGI:1349764]
ENSMUSG00000028834	Trim63	-0.52	0.11	tripartite_motif-containing_63_Gene_[Source:MGI_(curated);Acc:MGI:2447992]
ENSMUSG00000036862	Dchs1	-0.52	0.01	dachsous_1_(Drosophila)_Gene_[Source:MGI_(curated);Acc:MGI:2685011]
ENSMUSG00000060402	Chst8	-0.52	0	carbohydrate_(N-acetylgalactosamine_4-0)_sulfotransferase_8_Gene_[Source:MGI_(curated);Acc:MGI:1916197]
ENSMUSG00000050071	Bex1	-0.53	0.05	brain_expressed_gene_1_Gene_[Source:MGI_(curated);Acc:MGI:1328321]
ENSMUSG00000056313	1810011O10Rik	-0.53	0	RIKEN_cDNA_1810011O10_gene_Gene_[Source:MGI_Symbol;Acc:MGI:1916318]
ENSMUSG00000026586	Prrx1	-0.54	0.09	paired_related_homeobox_1_Gene_[Source:MGI_Symbol;Acc:MGI:97712]
ENSMUSG00000028201	Lhx8	-0.54	0.1	LIM_homeobox_protein_8_Gene_[Source:MGI_Symbol;Acc:MGI:1096343]
ENSMUSG00000028211	Trp53inp1	-0.54	0.01	transformation_related_protein_53_inducible_nuclear_protein_1_Gene_[Source:MGI_(curated);Acc:MGI:1926609]
ENSMUSG00000055440	AC121973.2	-0.54	0.09	Putative_uncharacterized_protein__[Source:UniProtKB/TrEMBL;Acc:Q8C2Z9]
ENSMUSG00000026879	Gsn	-0.55	0.01	gelsolin_Gene_[Source:MGI_(curated);Acc:MGI:95851]
ENSMUSG00000032024	9030425E11Rik	-0.55	0	RIKEN_cDNA_9030425E11_gene_Gene_[Source:MGI_Symbol;Acc:MGI:1918816]
ENSMUSG00000047139	Cd24a	-0.55	0.01	CD24a_antigen_Gene_[Source:MGI_Symbol;Acc:MGI:88323]
ENSMUSG00000053175	Bcl3	-0.55	0.06	B-cell_leukemia/lymphoma_3_Gene_[Source:MGI_(curated);Acc:MGI:88140]
ENSMUSG00000061533	4930534B04Rik	-0.55	0.21	RIKEN_cDNA_4930534B04_gene_Gene_[Source:MGI_Symbol;Acc:MGI:1922466]
ENSMUSG00000020423	Btg2	-0.56	0	B-cell_translocation_gene_2,_anti-proliferative_Gene_[Source:MGI_Symbol;Acc:MGI:108384]
ENSMUSG00000036139	Hoxc9	-0.56	0.29	homeobox_C9_Gene_[Source:MGI_Symbol;Acc:MGI:96199]
ENSMUSG00000041791	Capza3	-0.56	0.19	capping_protein_(actin_filament)_muscle_Z-line,_alpha_3_Gene_[Source:MGI_(curated);Acc:MGI:106221]
ENSMUSG00000075602	Ly6a	-0.56	0	lymphocyte_antigen_6_complex,_locus_A_Gene_[Source:MGI_Symbol;Acc:MGI:107527]
ENSMUSG00000004864	Mapk13	-0.57	7.71e-05	mitogen-activated_protein_kinase_13_Gene_[Source:MGI_(curated);Acc:MGI:1346864]
ENSMUSG00000028525	Pde4b	-0.57	0.01	phosphodiesterase_4B,_cAMP_specific_Gene_[Source:MGI_(curated);Acc:MGI:99557]
ENSMUSG00000038146	Notch3	-0.57	0	Notch_gene_homolog_3_(Drosophila)_Gene_[Source:MGI_(curated);Acc:MGI:99460]
ENSMUSG00000055652	Klhl25	-0.57	0.05	kelch-like_25_(Drosophila)_Gene_[Source:MGI_Symbol;Acc:MGI:2668031]
ENSMUSG00000067818	Myl9	-0.58	0.02	myosin,_light_polypeptide_9,_regulatory_Gene_[Source:MGI_(curated);Acc:MGI:2138915]
ENSMUSG00000033721	Vav3	-0.59	0	vav_3_oncogene_Gene_[Source:MGI_(curated);Acc:MGI:1888518]
ENSMUSG00000032735	Ablim3	-0.6	0.09	actin_binding_LIM_protein_family,_member_3_Gene_[Source:MGI_Symbol;Acc:MGI:2442582]
ENSMUSG00000069045	Ddx3y	-0.6	0.48	DEAD_(Asp-Glu-Ala-Asp)_box_polypeptide_3,_Y-linked_Gene_[Source:MGI_Symbol;Acc:MGI:1349406]
ENSMUSG00000038094	Atp13a4	-0.61	0.01	ATPase_type_13A4_Gene_[Source:MGI_Symbol;Acc:MGI:1924456]
ENSMUSG00000063531	Sema3e	-0.61	0.01	sema_domain,_immunoglobulin_domain_(Ig),_short_basic_domain,_secreted,_(semaphorin)_3E_Gene_[Source:MGI_(curated);Acc:MGI:1340034]
ENSMUSG00000074604	Mgst2	-0.61	0	microsomal_glutathione_S-transferase_2_Gene_[Source:MGI_Symbol;Acc:MGI:2448481]
ENSMUSG00000021250	Fos	-0.62	0.05	FBJ_osteosarcoma_oncogene_Gene_[Source:MGI_(curated);Acc:MGI:95574]
ENSMUSG00000022112	Gpc5	-0.62	0.25	glypican_5_Gene_[Source:MGI_Symbol;Acc:MGI:1194894]
ENSMUSG00000023159	Psg29	-0.62	0.09	pregnancy-specific_glycoprotein_29_Gene_[Source:MGI_Symbol;Acc:MGI:1891361]
ENSMUSG00000041261	Car8	-0.62	0.11	carbonic_anhydrase_8_Gene_[Source:MGI_(curated);Acc:MGI:88253]
ENSMUSG00000061086	Myl4	-0.62	0.14	myosin,_light_polypeptide_4_Gene_[Source:MGI_(curated);Acc:MGI:97267]
ENSMUSG00000044393	Dsg2	-0.63	0.19	desmoglein_2_Gene_[Source:MGI_(curated);Acc:MGI:1196466]
ENSMUSG00000026632	Tatdn3	-0.64	0.19	TatD_DNase_domain_containing_3_Gene_[Source:MGI_(curated);Acc:MGI:1916222]
ENSMUSG00000029322	Plac8	-0.64	0.01	placenta-specific_8_Gene_[Source:MGI_(curated);Acc:MGI:2445289]
ENSMUSG00000050737	Ptges	-0.64	0.01	prostaglandin_E_synthase_Gene_[Source:MGI_(curated);Acc:MGI:1927593]
ENSMUSG00000026628	Atf3	-0.65	0.01	activating_transcription_factor_3_Gene_[Source:MGI_(curated);Acc:MGI:109384]
ENSMUSG00000022015	Tnfsf11	-0.66	0	tumor_necrosis_factor_(ligand)_superfamily,_member_11_Gene_[Source:MGI_Symbol;Acc:MGI:1100089]
ENSMUSG00000031673	Cdh11	-0.66	0.06	cadherin_11_Gene_[Source:MGI_Symbol;Acc:MGI:99217]
ENSMUSG00000005397	Nid1	-0.67	0.01	predicted_gene_2399_Gene_[Source:MGI_Symbol;Acc:MGI:3780567]
ENSMUSG00000032303	Chrna3	-0.68	0.19	cholinergic_receptor,_nicotinic,_alpha_polypeptide_3_Gene_[Source:MGI_Symbol;Acc:MGI:87887]
ENSMUSG00000051855	Mest	-0.7	0.06	mesoderm_specific_transcript_Gene_[Source:MGI_(curated);Acc:MGI:96968]
ENSMUSG00000056328	Myh1	-0.7	0.1	myosin,_heavy_polypeptide_1,_skeletal_muscle,_adult_Gene_[Source:MGI_(curated);Acc:MGI:1339711]
ENSMUSG00000016494	Cd34	-0.71	1e-05	CD34_antigen_Gene_[Source:MGI_Symbol;Acc:MGI:88329]
ENSMUSG00000042451	Mybph	-0.72	0.11	myosin_binding_protein_H_Gene_[Source:MGI_Symbol;Acc:MGI:1858196]
ENSMUSG00000031937	2200002K05Rik	-0.73	0.27	RIKEN_cDNA_2200002K05_gene_Gene_[Source:MGI_Symbol;Acc:MGI:1916387]
ENSMUSG00000039323	Igfbp2	-0.73	0.12	insulin-like_growth_factor_binding_protein_2_Gene_[Source:MGI_(curated);Acc:MGI:96437]
ENSMUSG00000031451	Gas6	-0.76	0.03	growth_arrest_specific_6_Gene_[Source:MGI_Symbol;Acc:MGI:95660]
ENSMUSG00000001661	Hoxc6	-0.79	0.14	homeobox_C6_Gene_[Source:MGI_Symbol;Acc:MGI:96197]
ENSMUSG00000026185	Igfbp5	-0.79	0	insulin-like_growth_factor_binding_protein_5_Gene_[Source:MGI_(curated);Acc:MGI:96440]
ENSMUSG00000053093	Myh7	-0.8	0.13	myosin,_heavy_polypeptide_7,_cardiac_muscle,_beta_Gene_[Source:MGI_(curated);Acc:MGI:2155600]
ENSMUSG00000022584	Ly6c2	-0.83	4.3e-06	lymphocyte_antigen_6_complex,_locus_C2_Gene_[Source:MGI_Symbol;Acc:MGI:3712069]
ENSMUSG00000074743	Thbd	-0.83	0	thrombomodulin_Gene_[Source:MGI_(curated);Acc:MGI:98736]
ENSMUSG00000020388	Pdlim4	-0.85	0.02	PDZ_and_LIM_domain_4_Gene_[Source:MGI_(curated);Acc:MGI:1353470]
ENSMUSG00000032257	Ankk1	-0.85	0.04	ankyrin_repeat_and_kinase_domain_containing_1_Gene_[Source:MGI_Symbol;Acc:MGI:3045301]
ENSMUSG00000047261	Gap43	-0.85	0	growth_associated_protein_43_Gene_[Source:MGI_(curated);Acc:MGI:95639]
ENSMUSG00000057003	Myh4	-0.85	0.03	myosin,_heavy_polypeptide_4,_skeletal_muscle_Gene_[Source:MGI_(curated);Acc:MGI:1339713]
ENSMUSG00000021268	Meg3	-0.88	0.03	maternally_expressed_3_Gene_[Source:MGI_(curated);Acc:MGI:1202886]
ENSMUSG00000025701	Alox5	-0.88	0	arachidonate_5-lipoxygenase_Gene_[Source:MGI_Symbol;Acc:MGI:87999]
ENSMUSG00000017009	Sdc4	-0.91	0.1	syndecan_4_Gene_[Source:MGI_(curated);Acc:MGI:1349164]
ENSMUSG00000037664	Cdkn1c	-0.97	0.04	cyclin-dependent_kinase_inhibitor_1C_(P57)_Gene_[Source:MGI_Symbol;Acc:MGI:104564]
ENSMUSG00000069049	Eif2s3y	-0.99	0.33	eukaryotic_translation_initiation_factor_2,_subunit_3,_structural_gene_Y-linked_Gene_[Source:MGI_(curated);Acc:MGI:1349430]
ENSMUSG00000055775	Myh8	-1	0.05	myosin,_heavy_polypeptide_8,_skeletal_muscle,_perinatal_Gene_[Source:MGI_(curated);Acc:MGI:1339712]
ENSMUSG00000063011	Msln	-1.11	0.01	mesothelin_Gene_[Source:MGI_Symbol;Acc:MGI:1888992]
ENSMUSG00000026678	Rgs5	-1.13	0	regulator_of_G-protein_signaling_5_Gene_[Source:MGI_(curated);Acc:MGI:1098434]
ENSMUSG00000056656	Apol8	-1.18	0.01	apolipoprotein_L_8_Gene_[Source:MGI_Symbol;Acc:MGI:2444921]

## Sheet: Primary myoblasts 24h
Primary myoblasts p38α KO versus WT DM 24h
ENSEMBL ID	GENE SYMBOL	logFC	P.Value	Description
ENSMUSG00000022055	Nefl	1.55	0	neurofilament,_light_polypeptide_Gene_[Source:MGI_(curated);Acc:MGI:97313]
ENSMUSG00000022054	Nefm	1.2	0	neurofilament,_medium_polypeptide_Gene_[Source:MGI_(curated);Acc:MGI:97314]
ENSMUSG00000061353	Cxcl12	1.1	0	chemokine_(C-X-C_motif)_ligand_12_Gene_[Source:MGI_(curated);Acc:MGI:103556]
ENSMUSG00000024810	Il33	1.01	0	interleukin_33_Gene_[Source:MGI_(curated);Acc:MGI:1924375]
ENSMUSG00000032564	Cpne4	0.99	0.01	copine_IV_Gene_[Source:MGI_(curated);Acc:MGI:1921270]
ENSMUSG00000038530	Rgs4	0.95	0	regulator_of_G-protein_signaling_4_Gene_[Source:MGI_(curated);Acc:MGI:108409]
ENSMUSG00000015766	Eps8	0.94	9.72e-08	epidermal_growth_factor_receptor_pathway_substrate_8_Gene_[Source:MGI_(curated);Acc:MGI:104684]
ENSMUSG00000029334	Prkg2	0.93	0	protein_kinase,_cGMP-dependent,_type_II_Gene_[Source:MGI_Symbol;Acc:MGI:108173]
ENSMUSG00000042379	Esm1	0.9	0.07	endothelial_cell-specific_molecule_1_Gene_[Source:MGI_(curated);Acc:MGI:1918940]
ENSMUSG00000007655	Cav1	0.88	0.01	caveolin_1,_caveolae_protein_Gene_[Source:MGI_(curated);Acc:MGI:102709]
ENSMUSG00000021506	Pitx1	0.85	0.02	paired-like_homeodomain_transcription_factor_1_Gene_[Source:MGI_Symbol;Acc:MGI:107374]
ENSMUSG00000038059	2010002N04Rik	0.85	0.03	RIKEN_cDNA_2010002N04_gene_Gene_[Source:MGI_Symbol;Acc:MGI:1917088]
ENSMUSG00000046711	Hmga1	0.85	5.82e-06	high_mobility_group_AT-hook_1_Gene_[Source:MGI_(curated);Acc:MGI:96160]
ENSMUSG00000078249	Hmga1-rs1	0.85	5.82e-06	high_mobility_group_AT-hook_I,_related_sequence_1_Pseudogene_[Source:MGI_(curated);Acc:MGI:96161]
ENSMUSG00000045328	Cenpe	0.84	0	centromere_protein_E_Gene_[Source:MGI_Symbol;Acc:MGI:1098230]
ENSMUSG00000052397	Ezr	0.84	0	ezrin_Gene_[Source:MGI_(curated);Acc:MGI:98931]
ENSMUSG00000056758	Hmga2	0.84	5.56e-05	high_mobility_group_AT-hook_2_Gene_[Source:MGI_Symbol;Acc:MGI:101761]
ENSMUSG00000000567	Sox9	0.83	0.01	SRY-box_containing_gene_9_Gene_[Source:MGI_(curated);Acc:MGI:98371]
ENSMUSG00000027669	Gnb4	0.83	0	guanine_nucleotide_binding_protein_(G_protein),_beta_4_Gene_[Source:MGI_(curated);Acc:MGI:104581]
ENSMUSG00000048763	Hoxb3	0.83	0.03	homeobox_B3_Gene_[Source:MGI_(curated);Acc:MGI:96184]
ENSMUSG00000022157	Mcpt8	0.82	2.24e-06	mast_cell_protease_8_Gene_[Source:MGI_Symbol;Acc:MGI:1261780]
ENSMUSG00000022676	Snai2	0.82	0	snail_homolog_2_(Drosophila)_Gene_[Source:MGI_Symbol;Acc:MGI:1096393]
ENSMUSG00000029380	Cxcl1	0.82	0	chemokine_(C-X-C_motif)_ligand_1_Gene_[Source:MGI_(curated);Acc:MGI:108068]
ENSMUSG00000063506	Arhgap22	0.82	8.23e-06	Rho_GTPase_activating_protein_22_Gene_[Source:MGI_(curated);Acc:MGI:2443418]
ENSMUSG00000075588	Hoxb2	0.82	0.03	homeobox_B2_Gene_[Source:MGI_(curated);Acc:MGI:96183]
ENSMUSG00000053007	Creb5	0.81	0.13	RIKEN_cDNA_9430076C15_gene_Gene_[Source:MGI_Symbol;Acc:MGI:2443551]
ENSMUSG00000001131	Timp1	0.79	0	tissue_inhibitor_of_metalloproteinase_1_Gene_[Source:MGI_(curated);Acc:MGI:98752]
ENSMUSG00000001228	Uhrf1	0.79	0	ubiquitin-like,_containing_PHD_and_RING_finger_domains,_1_Gene_[Source:MGI_(curated);Acc:MGI:1338889]
ENSMUSG00000003779	Kif20a	0.79	3.36e-05	kinesin_family_member_20A_Gene_[Source:MGI_Symbol;Acc:MGI:1201682]
ENSMUSG00000031004	Mki67	0.79	0	antigen_identified_by_monoclonal_antibody_Ki_67_Gene_[Source:MGI_Symbol;Acc:MGI:106035]
ENSMUSG00000032254	Kif23	0.79	1.4e-07	kinesin_family_member_23_Gene_[Source:MGI_Symbol;Acc:MGI:1919069]
ENSMUSG00000083668	AC114001.3	0.79	0	-------------
ENSMUSG00000004098	Col5a3	0.78	0	collagen,_type_V,_alpha_3_Gene_[Source:MGI_(curated);Acc:MGI:1858212]
ENSMUSG00000030208	Emp1	0.78	3.75e-05	epithelial_membrane_protein_1_Gene_[Source:MGI_(curated);Acc:MGI:107941]
ENSMUSG00000006398	Cdc20	0.77	0	cell_division_cycle_20_homolog_(S._cerevisiae)_Gene_[Source:MGI_(curated);Acc:MGI:1859866]
ENSMUSG00000020897	Aurkb	0.77	0	aurora_kinase_B_Gene_[Source:MGI_(curated);Acc:MGI:107168]
ENSMUSG00000022636	Alcam	0.77	9.36e-05	activated_leukocyte_cell_adhesion_molecule_Gene_[Source:MGI_Symbol;Acc:MGI:1313266]
ENSMUSG00000000058	Cav2	0.76	0	caveolin_2_Gene_[Source:MGI_(curated);Acc:MGI:107571]
ENSMUSG00000006715	Gmnn	0.76	0	geminin_Gene_[Source:MGI_(curated);Acc:MGI:1927344]
ENSMUSG00000014599	Csf1	0.76	1.04e-05	colony_stimulating_factor_1_(macrophage)_Gene_[Source:MGI_(curated);Acc:MGI:1339753]
ENSMUSG00000017716	Birc5	0.76	7.19e-05	baculoviral_IAP_repeat-containing_5_Gene_[Source:MGI_(curated);Acc:MGI:1203517]
ENSMUSG00000020623	Map2k6	0.76	0.03	mitogen-activated_protein_kinase_kinase_6_Gene_[Source:MGI_(curated);Acc:MGI:1346870]
ENSMUSG00000025747	Tyms	0.76	2.75e-05	thymidylate_synthase_Gene_[Source:MGI_(curated);Acc:MGI:98878]
ENSMUSG00000031075	Ano1	0.76	0	anoctamin_1,_calcium_activated_chloride_channel_Gene_[Source:MGI_(curated);Acc:MGI:2142149]
ENSMUSG00000027203	Dut	0.75	0	deoxyuridine_triphosphatase_Gene_[Source:MGI_(curated);Acc:MGI:1346051]
ENSMUSG00000030268	Bcat1	0.75	0.01	branched_chain_aminotransferase_1,_cytosolic_Gene_[Source:MGI_(curated);Acc:MGI:104861]
ENSMUSG00000031927	1700012B09Rik	0.75	6.64e-06	RIKEN_cDNA_1700012B09_gene_Gene_[Source:MGI_Symbol;Acc:MGI:1916575]
ENSMUSG00000039748	Exo1	0.75	0.01	exonuclease_1_Gene_[Source:MGI_Symbol;Acc:MGI:1349427]
ENSMUSG00000005087	Cd44	0.74	0	CD44_antigen_Gene_[Source:MGI_(curated);Acc:MGI:88338]
ENSMUSG00000021474	Sfxn1	0.74	0	sideroflexin_1_Gene_[Source:MGI_Symbol;Acc:MGI:2137677]
ENSMUSG00000022048	Dpysl2	0.74	0	dihydropyrimidinase-like_2_Gene_[Source:MGI_(curated);Acc:MGI:1349763]
ENSMUSG00000023940	Sgol1	0.74	0	shugoshin-like_1_(S._pombe)_Gene_[Source:MGI_(curated);Acc:MGI:1919665]
ENSMUSG00000028312	Smc2	0.74	2.14e-05	structural_maintenance_of_chromosomes_2_Gene_[Source:MGI_(curated);Acc:MGI:106067]
ENSMUSG00000066551	Hmgb1	0.74	4.69e-06	high_mobility_group_box_1_Gene_[Source:MGI_(curated);Acc:MGI:96113]
ENSMUSG00000070058	AC117807.1	0.74	4.69e-06	-------------
ENSMUSG00000020435	Osbp2	0.73	0.06	oxysterol_binding_protein_2_Gene_[Source:MGI_(curated);Acc:MGI:1921559]
ENSMUSG00000022360	Atad2	0.73	0	ATPase_family,_AAA_domain_containing_2_Gene_[Source:MGI_Symbol;Acc:MGI:1917722]
ENSMUSG00000027379	Bub1	0.73	6.18e-05	budding_uninhibited_by_benzimidazoles_1_homolog_(S._cerevisiae)_Gene_[Source:MGI_(curated);Acc:MGI:1100510]
ENSMUSG00000032014	Oaf	0.73	1.93e-06	OAF_homolog_(Drosophila)_Gene_[Source:MGI_Symbol;Acc:MGI:94852]
ENSMUSG00000062393	Dgkk	0.73	4.22e-06	diacylglycerol_kinase_kappa_Gene_[Source:MGI_(curated);Acc:MGI:3580254]
ENSMUSG00000064325	Hhip	0.73	0	Hedgehog-interacting_protein_Gene_[Source:MGI_(curated);Acc:MGI:1341847]
ENSMUSG00000070348	Ccnd1	0.73	0	cyclin_D1_Gene_[Source:MGI_(curated);Acc:MGI:88313]
ENSMUSG00000070526	Peg12	0.73	0	paternally_expressed_12_Gene_[Source:MGI_Symbol;Acc:MGI:1351637]
ENSMUSG00000006585	Cdt1	0.72	0	chromatin_licensing_and_DNA_replication_factor_1_Gene_[Source:MGI_Symbol;Acc:MGI:1914427]
ENSMUSG00000027496	Aurka	0.72	0	aurora_kinase_A_Gene_[Source:MGI_(curated);Acc:MGI:894678]
ENSMUSG00000046186	Cd109	0.72	0.02	CD109_antigen_Gene_[Source:MGI_Symbol;Acc:MGI:2445221]
ENSMUSG00000006445	Epha2	0.71	0	Eph_receptor_A2_Gene_[Source:MGI_(curated);Acc:MGI:95278]
ENSMUSG00000020808	Fam64a	0.71	3.02e-05	family_with_sequence_similarity_64,_member_A_Gene_[Source:MGI_(curated);Acc:MGI:1924434]
ENSMUSG00000021569	Trip13	0.71	0	thyroid_hormone_receptor_interactor_13_Gene_[Source:MGI_Symbol;Acc:MGI:1916966]
ENSMUSG00000024912	Fosl1	0.71	0	fos-like_antigen_1_Gene_[Source:MGI_Symbol;Acc:MGI:107179]
ENSMUSG00000029304	Spp1	0.71	3.08e-05	secreted_phosphoprotein_1_Gene_[Source:MGI_(curated);Acc:MGI:98389]
ENSMUSG00000038264	Sema7a	0.71	0	sema_domain,_immunoglobulin_domain_(Ig),_and_GPI_membrane_anchor,_(semaphorin)_7A_Gene_[Source:MGI_Symbol;Acc:MGI:1306826]
ENSMUSG00000040690	Col16a1	0.71	0.01	collagen,_type_XVI,_alpha_1_Gene_[Source:MGI_(curated);Acc:MGI:1095396]
ENSMUSG00000049866	Arl4c	0.71	0	ADP-ribosylation_factor-like_4C_Gene_[Source:MGI_Symbol;Acc:MGI:2445172]
ENSMUSG00000054717	Hmgb2	0.71	0	high_mobility_group_box_2_Gene_[Source:MGI_Symbol;Acc:MGI:96157]
ENSMUSG00000055612	Cdca7	0.71	0	cell_division_cycle_associated_7_Gene_[Source:MGI_(curated);Acc:MGI:1914203]
ENSMUSG00000066002	RP23-384D6.4	0.71	0	-------------
ENSMUSG00000081075	AL929462.2	0.71	0	-------------
ENSMUSG00000081671	AL606987.4	0.71	0	-------------
ENSMUSG00000084279	AL929465.7	0.71	0	-------------
ENSMUSG00000015354	Pcolce2	0.7	0	procollagen_C-endopeptidase_enhancer_2_Gene_[Source:MGI_(curated);Acc:MGI:1923727]
ENSMUSG00000020914	Top2a	0.7	0	topoisomerase_(DNA)_II_alpha_Gene_[Source:MGI_(curated);Acc:MGI:98790]
ENSMUSG00000022324	Matn2	0.7	0.03	matrilin_2_Gene_[Source:MGI_Symbol;Acc:MGI:109613]
ENSMUSG00000024660	Incenp	0.7	0	inner_centromere_protein_Gene_[Source:MGI_Symbol;Acc:MGI:1313288]
ENSMUSG00000026669	Mcm10	0.7	0	minichromosome_maintenance_deficient_10_(S._cerevisiae)_Gene_[Source:MGI_(curated);Acc:MGI:1917274]
ENSMUSG00000028873	Cdca8	0.7	0	cell_division_cycle_associated_8_Gene_[Source:MGI_(curated);Acc:MGI:1196274]
ENSMUSG00000046768	Rhoj	0.7	0	ras_homolog_gene_family,_member_J_Gene_[Source:MGI_(curated);Acc:MGI:1931551]
ENSMUSG00000048376	F2r	0.7	4.84e-05	coagulation_factor_II_(thrombin)_receptor_Gene_[Source:MGI_Symbol;Acc:MGI:101802]
ENSMUSG00000050910	Cdr2l	0.7	0	cerebellar_degeneration-related_protein_2-like_Gene_[Source:MGI_(curated);Acc:MGI:2684867]
ENSMUSG00000022385	Gtse1	0.69	0	G_two_S_phase_expressed_protein_1_Gene_[Source:MGI_Symbol;Acc:MGI:1352755]
ENSMUSG00000025395	Prim1	0.69	0	DNA_primase,_p49_subunit_Gene_[Source:MGI_(curated);Acc:MGI:97757]
ENSMUSG00000025574	Tk1	0.69	0	thymidine_kinase_1_Gene_[Source:MGI_(curated);Acc:MGI:98763]
ENSMUSG00000027715	Ccna2	0.69	0	cyclin_A2_Gene_[Source:MGI_(curated);Acc:MGI:108069]
ENSMUSG00000030677	Kif22	0.69	7.45e-05	kinesin_family_member_22_Gene_[Source:MGI_Symbol;Acc:MGI:109233]
ENSMUSG00000036768	Kif15	0.69	0	kinesin_family_member_15_Gene_[Source:MGI_Symbol;Acc:MGI:1098258]
ENSMUSG00000048327	Ckap2l	0.69	0	cytoskeleton_associated_protein_2-like_Gene_[Source:MGI_(curated);Acc:MGI:1917716]
ENSMUSG00000049641	Vgll2	0.69	0.1	vestigial_like_2_homolog_(Drosophila)_Gene_[Source:MGI_Symbol;Acc:MGI:2447460]
ENSMUSG00000067199	AC145557.2	0.69	0	-------------
ENSMUSG00000002257	Def6	0.68	0	differentially_expressed_in_FDCP_6_Gene_[Source:MGI_(curated);Acc:MGI:1346328]
ENSMUSG00000018899	Irf1	0.68	0	interferon_regulatory_factor_1_Gene_[Source:MGI_(curated);Acc:MGI:96590]
ENSMUSG00000020592	Sdc1	0.68	0	syndecan_1_Gene_[Source:MGI_Symbol;Acc:MGI:1349162]
ENSMUSG00000026039	Sgol2	0.68	0	shugoshin-like_2_(S._pombe)_Gene_[Source:MGI_Symbol;Acc:MGI:1098767]
ENSMUSG00000028364	Tnc	0.68	0.02	tenascin_C_Gene_[Source:MGI_(curated);Acc:MGI:101922]
ENSMUSG00000030536	Iqgap1	0.68	0	IQ_motif_containing_GTPase_activating_protein_1_Gene_[Source:MGI_Symbol;Acc:MGI:1352757]
ENSMUSG00000035735	Dagla	0.68	0	diacylglycerol_lipase,_alpha_Gene_[Source:MGI_(curated);Acc:MGI:2677061]
ENSMUSG00000040084	Bub1b	0.68	0	budding_uninhibited_by_benzimidazoles_1_homolog,_beta_(S._cerevisiae)_Gene_[Source:MGI_(curated);Acc:MGI:1333889]
ENSMUSG00000043091	Tuba1c	0.68	0	tubulin,_alpha_1C_Gene_[Source:MGI_Symbol;Acc:MGI:1095409]
ENSMUSG00000048922	Cdca2	0.68	6.82e-05	cell_division_cycle_associated_2_Gene_[Source:MGI_(curated);Acc:MGI:1919787]
ENSMUSG00000051323	Pcdh19	0.68	0	protocadherin_19_Gene_[Source:MGI_(curated);Acc:MGI:2685563]
ENSMUSG00000068744	Psrc1	0.68	0	proline/serine-rich_coiled-coil_1_Gene_[Source:MGI_(curated);Acc:MGI:1913099]
ENSMUSG00000078771	Evi2a	0.68	0	ecotropic_viral_integration_site_2a_Gene_[Source:MGI_(curated);Acc:MGI:95458]
ENSMUSG00000002055	Spag5	0.67	6.8e-05	sperm_associated_antigen_5_Gene_[Source:MGI_(curated);Acc:MGI:1927470]
ENSMUSG00000021594	Srd5a1	0.67	0	steroid_5_alpha-reductase_1_Gene_[Source:MGI_Symbol;Acc:MGI:98400]
ENSMUSG00000024301	Kifc1	0.67	0	kinesin_family_member_C1_Gene_[Source:MGI_Symbol;Acc:MGI:109596]
ENSMUSG00000024691	Fam111a	0.67	8.63e-06	family_with_sequence_similarity_111,_member_A_Gene_[Source:MGI_(curated);Acc:MGI:1915508]
ENSMUSG00000036295	Lrrn3	0.67	0	leucine_rich_repeat_protein_3,_neuronal_Gene_[Source:MGI_Symbol;Acc:MGI:106036]
ENSMUSG00000037725	Ckap2	0.67	0	cytoskeleton_associated_protein_2_Gene_[Source:MGI_Symbol;Acc:MGI:1931797]
ENSMUSG00000041431	Ccnb1	0.67	0	cyclin_B1_Gene_[Source:MGI_(curated);Acc:MGI:88302]
ENSMUSG00000079553	CT030732.1	0.67	0	Kinesin-like_protein_KIFC1__[Source:UniProtKB/Swiss-Prot;Acc:Q9QWT9]
ENSMUSG00000021957	Tkt	0.66	0	transketolase_Gene_[Source:MGI_Symbol;Acc:MGI:105992]
ENSMUSG00000023505	Cdca3	0.66	6.9e-05	cell_division_cycle_associated_3_Gene_[Source:MGI_(curated);Acc:MGI:1315198]
ENSMUSG00000024791	Cdca5	0.66	0	cell_division_cycle_associated_5_Gene_[Source:MGI_(curated);Acc:MGI:1915099]
ENSMUSG00000026566	Mpzl1	0.66	6.4e-06	myelin_protein_zero-like_1_Gene_[Source:MGI_Symbol;Acc:MGI:1915731]
ENSMUSG00000028736	Pax7	0.66	2.37e-05	paired_box_gene_7_Gene_[Source:MGI_(curated);Acc:MGI:97491]
ENSMUSG00000029177	Cenpa	0.66	3.03e-05	centromere_protein_A_Gene_[Source:MGI_(curated);Acc:MGI:88375]
ENSMUSG00000038241	Cep250	0.66	0	centrosomal_protein_250_Gene_[Source:MGI_(curated);Acc:MGI:108084]
ENSMUSG00000050953	Gja1	0.66	0	gap_junction_protein,_alpha_1_Gene_[Source:MGI_Symbol;Acc:MGI:95713]
ENSMUSG00000001300	Efnb2	0.65	0.01	ephrin_B2_Gene_[Source:MGI_(curated);Acc:MGI:105097]
ENSMUSG00000002900	Lamb1-1	0.65	0	laminin_B1_subunit_1_Gene_[Source:MGI_Symbol;Acc:MGI:96743]
ENSMUSG00000020108	Ddit4	0.65	1.14e-05	DNA-damage-inducible_transcript_4_Gene_[Source:MGI_Symbol;Acc:MGI:1921997]
ENSMUSG00000030867	Plk1	0.65	6.16e-05	polo-like_kinase_1_(Drosophila)_Gene_[Source:MGI_Symbol;Acc:MGI:97621]
ENSMUSG00000046714	Foxc2	0.65	0	forkhead_box_C2_Gene_[Source:MGI_Symbol;Acc:MGI:1347481]
ENSMUSG00000046818	Ddit4l	0.65	0	DNA-damage-inducible_transcript_4-like_Gene_[Source:MGI_Symbol;Acc:MGI:1920534]
ENSMUSG00000052485	Tmem171	0.65	0	transmembrane_protein_171_Gene_[Source:MGI_(curated);Acc:MGI:2685751]
ENSMUSG00000070327	Rnf213	0.65	0.01	ring_finger_protein_213_Gene_[Source:MGI_(curated);Acc:MGI:1289196]
ENSMUSG00000075284	Wipf1	0.65	0.01	WAS/WASL_interacting_protein_family,_member_1_Gene_[Source:MGI_(curated);Acc:MGI:2178801]
ENSMUSG00000015961	Adss	0.64	2.57e-05	adenylosuccinate_synthetase,_non_muscle_Gene_[Source:MGI_Symbol;Acc:MGI:87948]
ENSMUSG00000020330	Hmmr	0.64	0	hyaluronan_mediated_motility_receptor_(RHAMM)_Gene_[Source:MGI_(curated);Acc:MGI:104667]
ENSMUSG00000022945	Chaf1b	0.64	0	chromatin_assembly_factor_1,_subunit_B_(p60)_Gene_[Source:MGI_(curated);Acc:MGI:1314881]
ENSMUSG00000026683	Nuf2	0.64	6.54e-05	NUF2,_NDC80_kinetochore_complex_component,_homolog_(S._cerevisiae)_Gene_[Source:MGI_Symbol;Acc:MGI:1914227]
ENSMUSG00000031262	Cenpi	0.64	0	centromere_protein_I_Gene_[Source:MGI_(curated);Acc:MGI:2147897]
ENSMUSG00000032586	Traip	0.64	1.01e-05	TRAF-interacting_protein_Gene_[Source:MGI_Symbol;Acc:MGI:1096377]
ENSMUSG00000035683	Melk	0.64	0	maternal_embryonic_leucine_zipper_kinase_Gene_[Source:MGI_(curated);Acc:MGI:106924]
ENSMUSG00000036777	Anln	0.64	0	anillin,_actin_binding_protein_Gene_[Source:MGI_Symbol;Acc:MGI:1920174]
ENSMUSG00000037999	Arap2	0.64	0	ArfGAP_with_RhoGAP_domain,_ankyrin_repeat_and_PH_domain_2_Gene_[Source:MGI_Symbol;Acc:MGI:2684416]
ENSMUSG00000044783	Hjurp	0.64	0	Holliday_junction_recognition_protein_Gene_[Source:MGI_(curated);Acc:MGI:2685821]
ENSMUSG00000068466	AC102535.1	0.64	2.01e-06	-------------
ENSMUSG00000074825	Itpripl1	0.64	5.25e-05	inositol_1,4,5-triphosphate_receptor_interacting_protein-like_1_Gene_[Source:MGI_(curated);Acc:MGI:1920588]
ENSMUSG00000000957	Mmp14	0.63	1.29e-05	matrix_metallopeptidase_14_(membrane-inserted)_Gene_[Source:MGI_Symbol;Acc:MGI:101900]
ENSMUSG00000002885	Cd97	0.63	0.01	CD97_antigen_Gene_[Source:MGI_(curated);Acc:MGI:1347095]
ENSMUSG00000008398	Elk3	0.63	0.01	ELK3,_member_of_ETS_oncogene_family_Gene_[Source:MGI_(curated);Acc:MGI:101762]
ENSMUSG00000020185	E2f7	0.63	0.01	E2F_transcription_factor_7_Gene_[Source:MGI_Symbol;Acc:MGI:1289147]
ENSMUSG00000022003	Slc25a30	0.63	0	solute_carrier_family_25,_member_30_Gene_[Source:MGI_Symbol;Acc:MGI:1914804]
ENSMUSG00000025278	Flnb	0.63	0	filamin,_beta_Gene_[Source:MGI_Symbol;Acc:MGI:2446089]
ENSMUSG00000026622	Nek2	0.63	6.01e-05	NIMA_(never_in_mitosis_gene_a)-related_expressed_kinase_2_Gene_[Source:MGI_(curated);Acc:MGI:109359]
ENSMUSG00000026779	Mastl	0.63	9.12e-05	microtubule_associated_serine/threonine_kinase-like_Gene_[Source:MGI_(curated);Acc:MGI:1914371]
ENSMUSG00000036186	Fam69b	0.63	0.02	family_with_sequence_similarity_69,_member_B_Gene_[Source:MGI_(curated);Acc:MGI:1927576]
ENSMUSG00000036273	Lrrk2	0.63	7.39e-05	leucine-rich_repeat_kinase_2_Gene_[Source:MGI_(curated);Acc:MGI:1913975]
ENSMUSG00000058290	Espl1	0.63	0	extra_spindle_poles-like_1_(S._cerevisiae)_Gene_[Source:MGI_Symbol;Acc:MGI:2146156]
ENSMUSG00000000435	Myf5	0.62	0.02	myogenic_factor_5_Gene_[Source:MGI_Symbol;Acc:MGI:97252]
ENSMUSG00000002835	Chaf1a	0.62	0	chromatin_assembly_factor_1,_subunit_A_(p150)_Gene_[Source:MGI_Symbol;Acc:MGI:1351331]
ENSMUSG00000021377	Dek	0.62	0	DEK_oncogene_(DNA_binding)_Gene_[Source:MGI_(curated);Acc:MGI:1926209]
ENSMUSG00000022422	Dscc1	0.62	0	defective_in_sister_chromatid_cohesion_1_homolog_(S._cerevisiae)_Gene_[Source:MGI_(curated);Acc:MGI:1919357]
ENSMUSG00000026355	Mcm6	0.62	0	minichromosome_maintenance_deficient_6_(MIS5_homolog,_S._pombe)_(S._cerevisiae)_Gene_[Source:MGI_Symbol;Acc:MGI:1298227]
ENSMUSG00000026826	Nr4a2	0.62	0	nuclear_receptor_subfamily_4,_group_A,_member_2_Gene_[Source:MGI_(curated);Acc:MGI:1352456]
ENSMUSG00000027323	Rad51	0.62	0	RAD51_homolog_(S._cerevisiae)_Gene_[Source:MGI_(curated);Acc:MGI:97890]
ENSMUSG00000032271	Nnmt	0.62	0	nicotinamide_N-methyltransferase_Gene_[Source:MGI_(curated);Acc:MGI:1099443]
ENSMUSG00000036223	Ska1	0.62	0	spindle_and_kinetochore_associated_complex_subunit_1_Gene_[Source:MGI_Symbol;Acc:MGI:1913718]
ENSMUSG00000040430	Pitpnc1	0.62	8.1e-05	phosphatidylinositol_transfer_protein,_cytoplasmic_1_Gene_[Source:MGI_(curated);Acc:MGI:1919045]
ENSMUSG00000006205	Htra1	0.61	0.05	HtrA_serine_peptidase_1_Gene_[Source:MGI_(curated);Acc:MGI:1929076]
ENSMUSG00000015880	Ncapg	0.61	0.01	non-SMC_condensin_I_complex,_subunit_G_Gene_[Source:MGI_(curated);Acc:MGI:1930197]
ENSMUSG00000024989	Cep55	0.61	0	centrosomal_protein_55_Gene_[Source:MGI_Symbol;Acc:MGI:1921357]
ENSMUSG00000025742	Prps2	0.61	0	phosphoribosyl_pyrophosphate_synthetase_2_Gene_[Source:MGI_(curated);Acc:MGI:97776]
ENSMUSG00000026831	1700007K13Rik	0.61	0.01	RIKEN_cDNA_1700007K13_gene_Gene_[Source:MGI_Symbol;Acc:MGI:1916577]
ENSMUSG00000027932	Slc27a3	0.61	0	solute_carrier_family_27_(fatty_acid_transporter),_member_3_Gene_[Source:MGI_(curated);Acc:MGI:1347358]
ENSMUSG00000028613	Lrp8	0.61	0	low_density_lipoprotein_receptor-related_protein_8,_apolipoprotein_e_receptor_Gene_[Source:MGI_(curated);Acc:MGI:1340044]
ENSMUSG00000031778	Cx3cl1	0.61	0.02	chemokine_(C-X3-C_motif)_ligand_1_Gene_[Source:MGI_(curated);Acc:MGI:1097153]
ENSMUSG00000034520	Gjc1	0.61	0	gap_junction_protein,_gamma_1_Gene_[Source:MGI_(curated);Acc:MGI:95718]
ENSMUSG00000037313	Tacc3	0.61	5.53e-05	transforming,_acidic_coiled-coil_containing_protein_3_Gene_[Source:MGI_(curated);Acc:MGI:1341163]
ENSMUSG00000038252	Ncapd2	0.61	1.33e-05	non-SMC_condensin_I_complex,_subunit_D2_Gene_[Source:MGI_Symbol;Acc:MGI:1915548]
ENSMUSG00000040204	2810417H13Rik	0.61	0	RIKEN_cDNA_2810417H13_gene_Gene_[Source:MGI_Symbol;Acc:MGI:1915276]
ENSMUSG00000045273	Cenph	0.61	0	centromere_protein_H_Gene_[Source:MGI_(curated);Acc:MGI:1349448]
ENSMUSG00000060777	AC154911.1	0.61	0	-------------
ENSMUSG00000064326	Siva1	0.61	0	SIVA1,_apoptosis-inducing_factor_Gene_[Source:MGI_Symbol;Acc:MGI:1353606]
ENSMUSG00000069171	Nr2f1	0.61	0	nuclear_receptor_subfamily_2,_group_F,_member_1_Gene_[Source:MGI_(curated);Acc:MGI:1352451]
ENSMUSG00000079685	Ulbp1	0.61	0	UL16_binding_protein_1_Gene_[Source:MGI_Symbol;Acc:MGI:1925027]
ENSMUSG00000083462	AL671854.1	0.61	0	-------------
ENSMUSG00000084133	AL606922.2	0.61	0	-------------
ENSMUSG00000084275	AL672293.1	0.61	2.92e-06	-------------
ENSMUSG00000005718	Tcfap4	0.6	0	transcription_factor_AP4_Gene_[Source:MGI_Symbol;Acc:MGI:103239]
ENSMUSG00000013846	St3gal1	0.6	0	ST3_beta-galactoside_alpha-2,3-sialyltransferase_1_Gene_[Source:MGI_Symbol;Acc:MGI:98304]
ENSMUSG00000020137	Thap2	0.6	0.21	THAP_domain_containing,_apoptosis_associated_protein_2_Gene_[Source:MGI_Symbol;Acc:MGI:1914066]
ENSMUSG00000020736	Nt5c	0.6	5.52e-05	5',3'-nucleotidase,_cytosolic_Gene_[Source:MGI_(curated);Acc:MGI:1354954]
ENSMUSG00000020974	Pole2	0.6	0	polymerase_(DNA_directed),_epsilon_2_(p59_subunit)_Gene_[Source:MGI_Symbol;Acc:MGI:1197514]
ENSMUSG00000026605	Cenpf	0.6	0	centromere_protein_F_Gene_[Source:MGI_Symbol;Acc:MGI:1313302]
ENSMUSG00000027469	Tpx2	0.6	0	TPX2,_microtubule-associated_protein_homolog_(Xenopus_laevis)_Gene_[Source:MGI_(curated);Acc:MGI:1919369]
ENSMUSG00000027962	Vcam1	0.6	6.62e-05	vascular_cell_adhesion_molecule_1_Gene_[Source:MGI_Symbol;Acc:MGI:98926]
ENSMUSG00000029363	Rfc5	0.6	0	replication_factor_C_(activator_1)_5_Gene_[Source:MGI_(curated);Acc:MGI:1919401]
ENSMUSG00000029622	Arpc1b	0.6	8.66e-06	actin_related_protein_2/3_complex,_subunit_1B_Gene_[Source:MGI_(curated);Acc:MGI:1343142]
ENSMUSG00000037544	Dlgap5	0.6	0	discs,_large_(Drosophila)_homolog-associated_protein_5_Gene_[Source:MGI_Symbol;Acc:MGI:2183453]
ENSMUSG00000038253	Hoxa5	0.6	0.08	homeobox_A5_Gene_[Source:MGI_(curated);Acc:MGI:96177]
ENSMUSG00000038732	Mboat1	0.6	0	membrane_bound_O-acyltransferase_domain_containing_1_Gene_[Source:MGI_(curated);Acc:MGI:2387184]
ENSMUSG00000046982	Tshz1	0.6	0	teashirt_zinc_finger_family_member_1_Gene_[Source:MGI_Symbol;Acc:MGI:1346031]
ENSMUSG00000049090	Zadh2	0.6	0	zinc_binding_alcohol_dehydrogenase,_domain_containing_2_Gene_[Source:MGI_Symbol;Acc:MGI:2444835]
ENSMUSG00000072980	Oip5	0.6	0	Opa_interacting_protein_5_Gene_[Source:MGI_(curated);Acc:MGI:1917895]
ENSMUSG00000005370	Msh6	0.59	3.76e-05	mutS_homolog_6_(E._coli)_Gene_[Source:MGI_Symbol;Acc:MGI:1343961]
ENSMUSG00000007080	Pole	0.59	0	polymerase_(DNA_directed),_epsilon_Gene_[Source:MGI_(curated);Acc:MGI:1196391]
ENSMUSG00000017009	Sdc4	0.59	0.04	syndecan_4_Gene_[Source:MGI_(curated);Acc:MGI:1349164]
ENSMUSG00000017697	Ada	0.59	3.17e-05	adenosine_deaminase_Gene_[Source:MGI_(curated);Acc:MGI:87916]
ENSMUSG00000019773	Fbxo5	0.59	0.01	F-box_protein_5_Gene_[Source:MGI_(curated);Acc:MGI:1914391]
ENSMUSG00000022021	Diap3	0.59	0	diaphanous_homolog_3_(Drosophila)_Gene_[Source:MGI_Symbol;Acc:MGI:1927222]
ENSMUSG00000026547	Tagln2	0.59	0	transgelin_2_Gene_[Source:MGI_(curated);Acc:MGI:1312985]
ENSMUSG00000026888	Grb14	0.59	0	growth_factor_receptor_bound_protein_14_Gene_[Source:MGI_(curated);Acc:MGI:1355324]
ENSMUSG00000027306	Nusap1	0.59	0	nucleolar_and_spindle_associated_protein_1_Gene_[Source:MGI_(curated);Acc:MGI:2675669]
ENSMUSG00000028967	Errfi1	0.59	0	ERBB_receptor_feedback_inhibitor_1_Gene_[Source:MGI_(curated);Acc:MGI:1921405]
ENSMUSG00000034118	Tpst1	0.59	0	protein-tyrosine_sulfotransferase_1_Gene_[Source:MGI_(curated);Acc:MGI:1298231]
ENSMUSG00000036356	Csgalnact1	0.59	0	chondroitin_sulfate_N-acetylgalactosaminyltransferase_1_Gene_[Source:MGI_(curated);Acc:MGI:2442354]
ENSMUSG00000049932	H2afx	0.59	0	H2A_histone_family,_member_X_Gene_[Source:MGI_Symbol;Acc:MGI:102688]
ENSMUSG00000055447	Cd47	0.59	0.01	CD47_antigen_(Rh-related_antigen,_integrin-associated_signal_transducer)_Gene_[Source:MGI_(curated);Acc:MGI:96617]
ENSMUSG00000055675	Kbtbd11	0.59	0.01	kelch_repeat_and_BTB_(POZ)_domain_containing_11_Gene_[Source:MGI_Symbol;Acc:MGI:1922151]
ENSMUSG00000005233	Spc25	0.58	0	SPC25,_NDC80_kinetochore_complex_component,_homolog_(S._cerevisiae)_Gene_[Source:MGI_(curated);Acc:MGI:1913692]
ENSMUSG00000020262	Adarb1	0.58	0.03	adenosine_deaminase,_RNA-specific,_B1_Gene_[Source:MGI_(curated);Acc:MGI:891999]
ENSMUSG00000020649	Rrm2	0.58	0	ribonucleotide_reductase_M2_Gene_[Source:MGI_(curated);Acc:MGI:98181]
ENSMUSG00000022033	Pbk	0.58	0	PDZ_binding_kinase_Gene_[Source:MGI_(curated);Acc:MGI:1289156]
ENSMUSG00000022306	Zfpm2	0.58	0.01	zinc_finger_protein,_multitype_2_Gene_[Source:MGI_Symbol;Acc:MGI:1334444]
ENSMUSG00000022935	Grik1	0.58	0	glutamate_receptor,_ionotropic,_kainate_1_Gene_[Source:MGI_Symbol;Acc:MGI:95814]
ENSMUSG00000022978	2610039C10Rik	0.58	0	RIKEN_cDNA_2610039C10_gene_Gene_[Source:MGI_Symbol;Acc:MGI:1913828]
ENSMUSG00000024268	Brunol4	0.58	0.01	bruno-like_4,_RNA_binding_protein_(Drosophila)_Gene_[Source:MGI_Symbol;Acc:MGI:1932407]
ENSMUSG00000026134	Prim2	0.58	0	DNA_primase,_p58_subunit_Gene_[Source:MGI_Symbol;Acc:MGI:97758]
ENSMUSG00000026429	Ube2t	0.58	0	ubiquitin-conjugating_enzyme_E2T_(putative)_Gene_[Source:MGI_(curated);Acc:MGI:1914446]
ENSMUSG00000029153	Ociad2	0.58	0.02	OCIA_domain_containing_2_Gene_[Source:MGI_(curated);Acc:MGI:1916377]
ENSMUSG00000030513	Pcsk6	0.58	0	proprotein_convertase_subtilisin/kexin_type_6_Gene_[Source:MGI_Symbol;Acc:MGI:102897]
ENSMUSG00000031875	Cmtm3	0.58	5.43e-06	CKLF-like_MARVEL_transmembrane_domain_containing_3_Gene_[Source:MGI_Symbol;Acc:MGI:2447162]
ENSMUSG00000032020	Ubash3b	0.58	0.02	ubiquitin_associated_and_SH3_domain_containing,_B_Gene_[Source:MGI_(curated);Acc:MGI:1920078]
ENSMUSG00000032369	Plscr1	0.58	0	phospholipid_scramblase_1_Gene_[Source:MGI_(curated);Acc:MGI:893575]
ENSMUSG00000032898	Fbxo21	0.58	0	F-box_protein_21_Gene_[Source:MGI_Symbol;Acc:MGI:1924223]
ENSMUSG00000034311	Kif4	0.58	0	kinesin_family_member_4_Gene_[Source:MGI_(curated);Acc:MGI:108389]
ENSMUSG00000034818	Brunol5	0.58	0.01	bruno-like_5,_RNA_binding_protein_(Drosophila)_Gene_[Source:MGI_(curated);Acc:MGI:2442333]
ENSMUSG00000039994	Timeless	0.58	0	timeless_homolog_(Drosophila)_Gene_[Source:MGI_(curated);Acc:MGI:1321393]
ENSMUSG00000041220	Elovl6	0.58	0	ELOVL_family_member_6,_elongation_of_long_chain_fatty_acids_(yeast)_Gene_[Source:MGI_Symbol;Acc:MGI:2156528]
ENSMUSG00000046814	Gchfr	0.58	0.02	GTP_cyclohydrolase_I_feedback_regulator_Gene_[Source:MGI_(curated);Acc:MGI:2443977]
ENSMUSG00000047557	Lxn	0.58	0.01	latexin_Gene_[Source:MGI_Symbol;Acc:MGI:107633]
ENSMUSG00000047945	Marcksl1	0.58	0	MARCKS-like_1_Gene_[Source:MGI_(curated);Acc:MGI:97143]
ENSMUSG00000060262	Hist1h2ao	0.58	0	histone_cluster_1,_H2ao_Gene_[Source:MGI_(curated);Acc:MGI:2448302]
ENSMUSG00000069304	RP23-38E20.5	0.58	0	Histone_H2A_type_1-H__[Source:UniProtKB/Swiss-Prot;Acc:Q8CGP6]
ENSMUSG00000072825	AW555464	0.58	0	Protein_KIAA0284__[Source:UniProtKB/Swiss-Prot;Acc:Q80U49]
ENSMUSG00000019960	Dusp6	0.57	0	dual_specificity_phosphatase_6_Gene_[Source:MGI_Symbol;Acc:MGI:1914853]
ENSMUSG00000021306	Gpr137b	0.57	0	G_protein-coupled_receptor_137B_Gene_[Source:MGI_Symbol;Acc:MGI:1891463]
ENSMUSG00000022885	St6gal1	0.57	0	beta_galactoside_alpha_2,6_sialyltransferase_1_Gene_[Source:MGI_(curated);Acc:MGI:108470]
ENSMUSG00000024795	Kif20b	0.57	9.02e-06	kinesin_family_member_20B_Gene_[Source:MGI_Symbol;Acc:MGI:2444576]
ENSMUSG00000026955	2010317E24Rik	0.57	4.78e-06	RIKEN_cDNA_2010317E24_gene_Gene_[Source:MGI_Symbol;Acc:MGI:1919330]
ENSMUSG00000030287	Itpr2	0.57	0	inositol_1,4,5-triphosphate_receptor_2_Gene_[Source:MGI_(curated);Acc:MGI:99418]
ENSMUSG00000032555	Topbp1	0.57	0	topoisomerase_(DNA)_II_binding_protein_1_Gene_[Source:MGI_Symbol;Acc:MGI:1920018]
ENSMUSG00000033502	Cdc14a	0.57	0	CDC14_cell_division_cycle_14_homolog_A_(S._cerevisiae)_Gene_[Source:MGI_(curated);Acc:MGI:2442676]
ENSMUSG00000034593	Myo5a	0.57	0	myosin_VA_Gene_[Source:MGI_(curated);Acc:MGI:105976]
ENSMUSG00000035456	Prdm8	0.57	0	PR_domain_containing_8_Gene_[Source:MGI_Symbol;Acc:MGI:1924880]
ENSMUSG00000038576	Susd4	0.57	0.03	sushi_domain_containing_4_Gene_[Source:MGI_(curated);Acc:MGI:2138351]
ENSMUSG00000039886	Tmem120a	0.57	0	transmembrane_protein_120A_Gene_[Source:MGI_(curated);Acc:MGI:2686991]
ENSMUSG00000040102	Klhdc5	0.57	0	kelch_domain_containing_5_Gene_[Source:MGI_(curated);Acc:MGI:2444786]
ENSMUSG00000051615	Rap2a	0.57	0	RAS_related_protein_2a_Gene_[Source:MGI_(curated);Acc:MGI:97855]
ENSMUSG00000052632	Asap2	0.57	0	ArfGAP_with_SH3_domain,_ankyrin_repeat_and_PH_domain_2_Gene_[Source:MGI_Symbol;Acc:MGI:2685438]
ENSMUSG00000058587	Tmod3	0.57	0	tropomodulin_3_Gene_[Source:MGI_Symbol;Acc:MGI:1355315]
ENSMUSG00000075118	CT030166.3	0.57	0	-------------
ENSMUSG00000087008	AC121119.1	0.57	0	-------------
ENSMUSG00000019942	Cdc2a	0.56	0	cyclin-dependent_kinase_1_Gene_[Source:MGI_(curated);Acc:MGI:88351]
ENSMUSG00000020122	Egfr	0.56	0	epidermal_growth_factor_receptor_Gene_[Source:MGI_(curated);Acc:MGI:95294]
ENSMUSG00000022322	Shcbp1	0.56	0.01	Shc_SH2-domain_binding_protein_1_Gene_[Source:MGI_Symbol;Acc:MGI:1338802]
ENSMUSG00000022673	Mcm4	0.56	0	minichromosome_maintenance_deficient_4_homolog_(S._cerevisiae)_Gene_[Source:MGI_Symbol;Acc:MGI:103199]
ENSMUSG00000022799	Cdgap	0.56	0	Rho_GTPase_activating_protein_31_Gene_[Source:MGI_Symbol;Acc:MGI:1333857]
ENSMUSG00000025289	Prdx4	0.56	6.49e-05	peroxiredoxin_4_Gene_[Source:MGI_(curated);Acc:MGI:1859815]
ENSMUSG00000027800	Tm4sf1	0.56	0	transmembrane_4_superfamily_member_1_Gene_[Source:MGI_Symbol;Acc:MGI:104678]
ENSMUSG00000029122	Evc	0.56	0.01	Ellis_van_Creveld_gene_homolog_(human)_Gene_[Source:MGI_(curated);Acc:MGI:1890596]
ENSMUSG00000029778	Adcyap1r1	0.56	0	adenylate_cyclase_activating_polypeptide_1_receptor_1_Gene_[Source:MGI_Symbol;Acc:MGI:108449]
ENSMUSG00000031756	Cenpn	0.56	0.04	centromere_protein_N_Gene_[Source:MGI_Symbol;Acc:MGI:1919405]
ENSMUSG00000031799	Tpm4	0.56	0	tropomyosin_4_Gene_[Source:MGI_(curated);Acc:MGI:2449202]
ENSMUSG00000036718	Micall2	0.56	0	MICAL-like_2_Gene_[Source:MGI_Symbol;Acc:MGI:2444818]
ENSMUSG00000036832	Lpar3	0.56	0.04	lysophosphatidic_acid_receptor_3_Gene_[Source:MGI_Symbol;Acc:MGI:1929469]
ENSMUSG00000037010	Apln	0.56	0.01	apelin_Gene_[Source:MGI_(curated);Acc:MGI:1353624]
ENSMUSG00000037679	Inf2	0.56	0	inverted_formin,_FH2_and_WH2_domain_containing_Gene_[Source:MGI_Symbol;Acc:MGI:1917685]
ENSMUSG00000039470	Zdhhc2	0.56	0	zinc_finger,_DHHC_domain_containing_2_Gene_[Source:MGI_(curated);Acc:MGI:1923452]
ENSMUSG00000041147	Brca2	0.56	0.01	breast_cancer_2_Gene_[Source:MGI_Symbol;Acc:MGI:109337]
ENSMUSG00000042029	Ncapg2	0.56	0.01	non-SMC_condensin_II_complex,_subunit_G2_Gene_[Source:MGI_Symbol;Acc:MGI:1923294]
ENSMUSG00000046844	Vat1l	0.56	0	vesicle_amine_transport_protein_1_homolog-like_(T._californica)_Gene_[Source:MGI_(curated);Acc:MGI:2142534]
ENSMUSG00000071847	Apcdd1	0.56	0	adenomatosis_polyposis_coli_down-regulated_1_Gene_[Source:MGI_Symbol;Acc:MGI:3513977]
ENSMUSG00000074802	Gas2l3	0.56	0	growth_arrest-specific_2_like_3_Gene_[Source:MGI_Symbol;Acc:MGI:1918780]
ENSMUSG00000001525	Tubb5	0.55	0	tubulin,_beta_5_Gene_[Source:MGI_(curated);Acc:MGI:107812]
ENSMUSG00000004356	Utp20	0.55	0	UTP20,_small_subunit_(SSU)_processome_component,_homolog_(yeast)_Gene_[Source:MGI_Symbol;Acc:MGI:1917933]
ENSMUSG00000009376	Met	0.55	0	met_proto-oncogene_Gene_[Source:MGI_(curated);Acc:MGI:96969]
ENSMUSG00000012443	Kif11	0.55	9.69e-05	kinesin_family_member_11_Gene_[Source:MGI_Symbol;Acc:MGI:1098231]
ENSMUSG00000018417	Myo1b	0.55	0	myosin_IB_Gene_[Source:MGI_(curated);Acc:MGI:107752]
ENSMUSG00000019214	Chtf18	0.55	0	CTF18,_chromosome_transmission_fidelity_factor_18_homolog_(S._cerevisiae)_Gene_[Source:MGI_Symbol;Acc:MGI:2384887]
ENSMUSG00000020231	Dip2a	0.55	0	DIP2_disco-interacting_protein_2_homolog_A_(Drosophila)_Gene_[Source:MGI_Symbol;Acc:MGI:2385920]
ENSMUSG00000022912	Pros1	0.55	0	protein_S_(alpha)_Gene_[Source:MGI_(curated);Acc:MGI:1095733]
ENSMUSG00000026109	Tmeff2	0.55	0.01	transmembrane_protein_with_EGF-like_and_two_follistatin-like_domains_2_Gene_[Source:MGI_(curated);Acc:MGI:1861735]
ENSMUSG00000026238	Ptma	0.55	0	prothymosin_alpha_Gene_[Source:MGI_Symbol;Acc:MGI:97803]
ENSMUSG00000027654	Fam83d	0.55	0	family_with_sequence_similarity_83,_member_D_Gene_[Source:MGI_(curated);Acc:MGI:1919128]
ENSMUSG00000027699	Ect2	0.55	0	ect2_oncogene_Gene_[Source:MGI_(curated);Acc:MGI:95281]
ENSMUSG00000027712	Anxa5	0.55	0	annexin_A5_Gene_[Source:MGI_(curated);Acc:MGI:106008]
ENSMUSG00000028656	Cap1	0.55	0.07	CAP,_adenylate_cyclase-associated_protein_1_(yeast)_Gene_[Source:MGI_(curated);Acc:MGI:88262]
ENSMUSG00000029730	Mcm7	0.55	0	minichromosome_maintenance_deficient_7_(S._cerevisiae)_Gene_[Source:MGI_(curated);Acc:MGI:1298398]
ENSMUSG00000030254	Rad18	0.55	0	RAD18_homolog_(S._cerevisiae)_Gene_[Source:MGI_(curated);Acc:MGI:1890476]
ENSMUSG00000033420	Antxr1	0.55	0	anthrax_toxin_receptor_1_Gene_[Source:MGI_Symbol;Acc:MGI:1916788]
ENSMUSG00000033960	9430020K01Rik	0.55	0.03	RIKEN_cDNA_9430020K01_gene_Gene_[Source:MGI_Symbol;Acc:MGI:2685174]
ENSMUSG00000034903	Cobll1	0.55	1.33e-05	Cobl-like_1_Gene_[Source:MGI_(curated);Acc:MGI:2442894]
ENSMUSG00000035105	Egln3	0.55	0	EGL_nine_homolog_3_(C._elegans)_Gene_[Source:MGI_Symbol;Acc:MGI:1932288]
ENSMUSG00000036599	Chst12	0.55	0.03	carbohydrate_sulfotransferase_12_Gene_[Source:MGI_(curated);Acc:MGI:1929064]
ENSMUSG00000038587	Akap12	0.55	1.09e-05	A_kinase_(PRKA)_anchor_protein_(gravin)_12_Gene_[Source:MGI_Symbol;Acc:MGI:1932576]
ENSMUSG00000040675	Mthfd1l	0.55	0.03	methylenetetrahydrofolate_dehydrogenase_(NADP+_dependent)_1-like_Gene_[Source:MGI_(curated);Acc:MGI:1924836]
ENSMUSG00000040918	Slc19a2	0.55	0	solute_carrier_family_19_(thiamine_transporter),_member_2_Gene_[Source:MGI_Symbol;Acc:MGI:1928761]
ENSMUSG00000043895	S1pr2	0.55	0	sphingosine-1-phosphate_receptor_2_Gene_[Source:MGI_Symbol;Acc:MGI:99569]
ENSMUSG00000045679	Pqlc3	0.55	0.01	PQ_loop_repeat_containing_Gene_[Source:MGI_(curated);Acc:MGI:2444067]
ENSMUSG00000045799	AC102575.2	0.55	0	-------------
ENSMUSG00000045954	Sdpr	0.55	0.02	serum_deprivation_response_Gene_[Source:MGI_Symbol;Acc:MGI:99513]
ENSMUSG00000051220	Ercc6l	0.55	0	excision_repair_cross-complementing_rodent_repair_deficiency_complementation_group_6_-_like_Gene_[Source:MGI_(curated);Acc:MGI:2654144]
ENSMUSG00000058325	Dock1	0.55	0.01	dedicator_of_cytokinesis_1_Gene_[Source:MGI_Symbol;Acc:MGI:2429765]
ENSMUSG00000062248	Cks2	0.55	0	CDC28_protein_kinase_regulatory_subunit_2_Gene_[Source:MGI_(curated);Acc:MGI:1913447]
ENSMUSG00000065394	mmu-mir-25	0.55	0	mmu-mir-25_[Source:miRBase;Acc:MI0000689]
ENSMUSG00000065514	mmu-mir-106b	0.55	0	mmu-mir-106b_[Source:miRBase;Acc:MI0000407]
ENSMUSG00000065527	mmu-mir-93	0.55	0	mmu-mir-93_[Source:miRBase;Acc:MI0000581]
ENSMUSG00000081943	AL672308.1	0.55	1.23e-05	-------------
ENSMUSG00000084274	AL732563.2	0.55	0	-------------
ENSMUSG00000084353	AC163389.2	0.55	0	-------------
ENSMUSG00000001403	Ube2c	0.54	0	ubiquitin-conjugating_enzyme_E2C_Gene_[Source:MGI_(curated);Acc:MGI:1915862]
ENSMUSG00000006800	Sulf2	0.54	0	sulfatase_2_Gene_[Source:MGI_(curated);Acc:MGI:1919293]
ENSMUSG00000021665	Hexb	0.54	0.01	hexosaminidase_B_Gene_[Source:MGI_Symbol;Acc:MGI:96074]
ENSMUSG00000024151	Msh2	0.54	0	mutS_homolog_2_(E._coli)_Gene_[Source:MGI_Symbol;Acc:MGI:101816]
ENSMUSG00000024176	Sox8	0.54	0.01	SRY-box_containing_gene_8_Gene_[Source:MGI_Symbol;Acc:MGI:98370]
ENSMUSG00000024659	Anxa1	0.54	0	annexin_A1_Gene_[Source:MGI_Symbol;Acc:MGI:96819]
ENSMUSG00000025001	Hells	0.54	0.01	helicase,_lymphoid_specific_Gene_[Source:MGI_(curated);Acc:MGI:106209]
ENSMUSG00000025743	Sdc3	0.54	0.02	syndecan_3_Gene_[Source:MGI_(curated);Acc:MGI:1349163]
ENSMUSG00000028076	Cd1d1	0.54	0.04	CD1d1_antigen_Gene_[Source:MGI_(curated);Acc:MGI:107674]
ENSMUSG00000028175	Depdc1a	0.54	0	DEP_domain_containing_1a_Gene_[Source:MGI_(curated);Acc:MGI:1923381]
ENSMUSG00000028860	Sytl1	0.54	0.03	synaptotagmin-like_1_Gene_[Source:MGI_(curated);Acc:MGI:1933365]
ENSMUSG00000029366	Dck	0.54	0.01	deoxycytidine_kinase_Gene_[Source:MGI_(curated);Acc:MGI:102726]
ENSMUSG00000034906	Ncaph	0.54	0	non-SMC_condensin_I_complex,_subunit_H_Gene_[Source:MGI_(curated);Acc:MGI:2444777]
ENSMUSG00000042489	Clspn	0.54	0	claspin_homolog_(Xenopus_laevis)_Gene_[Source:MGI_(curated);Acc:MGI:2445153]
ENSMUSG00000052609	Plekhg3	0.54	0	pleckstrin_homology_domain_containing,_family_G_(with_RhoGef_domain)_member_3_Gene_[Source:MGI_Symbol;Acc:MGI:2388284]
ENSMUSG00000054125	AC158300.1	0.54	0	-------------
ENSMUSG00000062510	Nsl1	0.54	0.01	NSL1,_MIND_kinetochore_complex_component,_homolog_(S._cerevisiae)_Gene_[Source:MGI_(curated);Acc:MGI:2685830]
ENSMUSG00000068122	Agtr2	0.54	0.02	angiotensin_II_receptor,_type_2_Gene_[Source:MGI_(curated);Acc:MGI:87966]
ENSMUSG00000004099	Dnmt1	0.53	0	DNA_methyltransferase_(cytosine-5)_1_Gene_[Source:MGI_Symbol;Acc:MGI:94912]
ENSMUSG00000005410	Mcm5	0.53	0	minichromosome_maintenance_deficient_5,_cell_division_cycle_46_(S._cerevisiae)_Gene_[Source:MGI_Symbol;Acc:MGI:103197]
ENSMUSG00000006678	Pola1	0.53	0	polymerase_(DNA_directed),_alpha_1_Gene_[Source:MGI_(curated);Acc:MGI:99660]
ENSMUSG00000010663	Fads1	0.53	1.63e-05	fatty_acid_desaturase_1_Gene_[Source:MGI_Symbol;Acc:MGI:1923517]
ENSMUSG00000022436	Sh3bp1	0.53	0	SH3-domain_binding_protein_1_Gene_[Source:MGI_(curated);Acc:MGI:104603]
ENSMUSG00000025507	Lrdd	0.53	0.01	leucine-rich_and_death_domain_containing_Gene_[Source:MGI_(curated);Acc:MGI:1889507]
ENSMUSG00000027326	Casc5	0.53	0.01	cancer_susceptibility_candidate_5_Gene_[Source:MGI_(curated);Acc:MGI:1923714]
ENSMUSG00000027342	Pcna	0.53	0.01	proliferating_cell_nuclear_antigen_Gene_[Source:MGI_(curated);Acc:MGI:97503]
ENSMUSG00000028678	Kif2c	0.53	0	kinesin_family_member_2C_Gene_[Source:MGI_(curated);Acc:MGI:1921054]
ENSMUSG00000031328	Flna	0.53	0	filamin,_alpha_Gene_[Source:MGI_(curated);Acc:MGI:95556]
ENSMUSG00000032249	Anp32a	0.53	0	acidic_(leucine-rich)_nuclear_phosphoprotein_32_family,_member_A_Gene_[Source:MGI_(curated);Acc:MGI:108447]
ENSMUSG00000032400	Zwilch	0.53	0	Zwilch,_kinetochore_associated,_homolog_(Drosophila)_Gene_[Source:MGI_(curated);Acc:MGI:1915264]
ENSMUSG00000032815	Fanca	0.53	0	Fanconi_anemia,_complementation_group_A_Gene_[Source:MGI_(curated);Acc:MGI:1341823]
ENSMUSG00000033952	Aspm	0.53	0	asp_(abnormal_spindle)-like,_microcephaly_associated_(Drosophila)_Gene_[Source:MGI_(curated);Acc:MGI:1334448]
ENSMUSG00000035778	Ggta1	0.53	0	glycoprotein_galactosyltransferase_alpha_1,_3_Gene_[Source:MGI_(curated);Acc:MGI:95704]
ENSMUSG00000038146	Notch3	0.53	0.42	Notch_gene_homolog_3_(Drosophila)_Gene_[Source:MGI_(curated);Acc:MGI:99460]
ENSMUSG00000038776	Ephx1	0.53	0.03	epoxide_hydrolase_1,_microsomal_Gene_[Source:MGI_(curated);Acc:MGI:95405]
ENSMUSG00000039187	Fanci	0.53	0	Fanconi_anemia,_complementation_group_I_Gene_[Source:MGI_(curated);Acc:MGI:2384790]
ENSMUSG00000041859	Mcm3	0.53	0.01	minichromosome_maintenance_deficient_3_(S._cerevisiae)_Gene_[Source:MGI_Symbol;Acc:MGI:101845]
ENSMUSG00000044591	AC112933.1	0.53	0	-------------
ENSMUSG00000056031	AC158516.1	0.53	0.02	-------------
ENSMUSG00000057182	Scn3a	0.53	0.18	sodium_channel,_voltage-gated,_type_III,_alpha_Gene_[Source:MGI_(curated);Acc:MGI:98249]
ENSMUSG00000061991	Hist1h2af	0.53	0	histone_cluster_1,_H2af_Gene_[Source:MGI_(curated);Acc:MGI:2448309]
ENSMUSG00000067608	AC121967.1	0.53	0.01	-------------
ENSMUSG00000068196	Col8a1	0.53	0	collagen,_type_VIII,_alpha_1_Gene_[Source:MGI_(curated);Acc:MGI:88463]
ENSMUSG00000072613	1700049E17Rik1	0.53	0	RIKEN_cDNA_1700049E17_gene,_gene_1_Gene_[Source:MGI_Symbol;Acc:MGI:1920665]
ENSMUSG00000076437	2700094K13Rik	0.53	0	RIKEN_cDNA_2700094K13_gene_Gene_[Source:MGI_Symbol;Acc:MGI:1919907]
ENSMUSG00000000028	Cdc45l	0.52	0.01	cell_division_cycle_45_homolog_(S._cerevisiae)-like_Gene_[Source:MGI_(curated);Acc:MGI:1338073]
ENSMUSG00000000753	Serpinf1	0.52	0.01	serine_(or_cysteine)_peptidase_inhibitor,_clade_F,_member_1_Gene_[Source:MGI_(curated);Acc:MGI:108080]
ENSMUSG00000001517	Foxm1	0.52	0	forkhead_box_M1_Gene_[Source:MGI_(curated);Acc:MGI:1347487]
ENSMUSG00000005125	Ndrg1	0.52	0	N-myc_downstream_regulated_gene_1_Gene_[Source:MGI_Symbol;Acc:MGI:1341799]
ENSMUSG00000012483	Rpa3	0.52	0	replication_protein_A3_Gene_[Source:MGI_Symbol;Acc:MGI:1915490]
ENSMUSG00000017499	Cdc6	0.52	0	cell_division_cycle_6_homolog_(S._cerevisiae)_Gene_[Source:MGI_(curated);Acc:MGI:1345150]
ENSMUSG00000020186	Csrp2	0.52	0.01	cysteine_and_glycine-rich_protein_2_Gene_[Source:MGI_Symbol;Acc:MGI:1202907]
ENSMUSG00000021608	Lpcat1	0.52	0	lysophosphatidylcholine_acyltransferase_1_Gene_[Source:MGI_(curated);Acc:MGI:2384812]
ENSMUSG00000021707	Dhfr	0.52	0.01	dihydrofolate_reductase_Gene_[Source:MGI_Symbol;Acc:MGI:94890]
ENSMUSG00000022346	Myc	0.52	0.01	myelocytomatosis_oncogene_Gene_[Source:MGI_Symbol;Acc:MGI:97250]
ENSMUSG00000022883	Robo1	0.52	0	roundabout_homolog_1_(Drosophila)_Gene_[Source:MGI_(curated);Acc:MGI:1274781]
ENSMUSG00000023015	Racgap1	0.52	0	Rac_GTPase-activating_protein_1_Gene_[Source:MGI_Symbol;Acc:MGI:1349423]
ENSMUSG00000024590	Lmnb1	0.52	0	lamin_B1_Gene_[Source:MGI_(curated);Acc:MGI:96795]
ENSMUSG00000026278	Bok	0.52	0.05	BCL2-related_ovarian_killer_protein_Gene_[Source:MGI_Symbol;Acc:MGI:1858494]
ENSMUSG00000027330	Cdc25b	0.52	0	cell_division_cycle_25_homolog_B_(S._pombe)_Gene_[Source:MGI_(curated);Acc:MGI:99701]
ENSMUSG00000028832	Stmn1	0.52	0	stathmin_1_Gene_[Source:MGI_(curated);Acc:MGI:96739]
ENSMUSG00000032128	Robo3	0.52	0.01	roundabout_homolog_3_(Drosophila)_Gene_[Source:MGI_(curated);Acc:MGI:1343102]
ENSMUSG00000032218	Ccnb2	0.52	0	cyclin_B2_Gene_[Source:MGI_Symbol;Acc:MGI:88311]
ENSMUSG00000034317	Trim59	0.52	3.39e-05	tripartite_motif-containing_59_Gene_[Source:MGI_(curated);Acc:MGI:1914199]
ENSMUSG00000034349	Smc4	0.52	0	structural_maintenance_of_chromosomes_4_Gene_[Source:MGI_(curated);Acc:MGI:1917349]
ENSMUSG00000036377	C530008M17Rik	0.52	0	RIKEN_cDNA_C530008M17_gene_Gene_[Source:MGI_Symbol;Acc:MGI:2444817]
ENSMUSG00000037572	Wdhd1	0.52	0	WD_repeat_and_HMG-box_DNA_binding_protein_1_Gene_[Source:MGI_(curated);Acc:MGI:2443514]
ENSMUSG00000040618	Pck2	0.52	0.02	phosphoenolpyruvate_carboxykinase_2_(mitochondrial)_Gene_[Source:MGI_Symbol;Acc:MGI:1860456]
ENSMUSG00000041219	Arhgap11a	0.52	0	Rho_GTPase_activating_protein_11A_Gene_[Source:MGI_(curated);Acc:MGI:2444300]
ENSMUSG00000043300	B3galnt1	0.52	0.01	UDP-GalNAc:betaGlcNAc_beta_1,3-galactosaminyltransferase,_polypeptide_1_Gene_[Source:MGI_Symbol;Acc:MGI:1349405]
ENSMUSG00000044934	Zfp367	0.52	0.05	zinc_finger_protein_367_Gene_[Source:MGI_(curated);Acc:MGI:2442266]
ENSMUSG00000046341	RP23-222K9.2	0.52	0	-------------
ENSMUSG00000053113	Socs3	0.52	5.8e-05	suppressor_of_cytokine_signaling_3_Gene_[Source:MGI_(curated);Acc:MGI:1201791]
ENSMUSG00000057329	Bcl2	0.52	0	B-cell_leukemia/lymphoma_2_Gene_[Source:MGI_(curated);Acc:MGI:88138]
ENSMUSG00000059323	Nfkbil2	0.52	0	nuclear_factor_of_kappa_light_polypeptide_gene_enhancer_in_B-cells_inhibitor-like_2_Gene_[Source:MGI_Symbol;Acc:MGI:1919999]
ENSMUSG00000061132	Blnk	0.52	0.23	B-cell_linker_Gene_[Source:MGI_(curated);Acc:MGI:96878]
ENSMUSG00000080929	AL606906.1	0.52	0	-------------
ENSMUSG00000006498	Ptbp1	0.51	3.93e-06	polypyrimidine_tract_binding_protein_1_Gene_[Source:MGI_Symbol;Acc:MGI:97791]
ENSMUSG00000013629	Cad	0.51	0	carbamoyl-phosphate_synthetase_2,_aspartate_transcarbamylase,_and_dihydroorotase_Gene_[Source:MGI_(curated);Acc:MGI:1916969]
ENSMUSG00000021217	Tshz3	0.51	0	teashirt_zinc_finger_family_member_3_Gene_[Source:MGI_Symbol;Acc:MGI:2442819]
ENSMUSG00000021549	Rasa1	0.51	9.56e-05	RAS_p21_protein_activator_1_Gene_[Source:MGI_(curated);Acc:MGI:97860]
ENSMUSG00000023443	Esx1	0.51	0	extraembryonic,_spermatogenesis,_homeobox_1_Gene_[Source:MGI_(curated);Acc:MGI:1096388]
ENSMUSG00000026029	Casp8	0.51	3.56e-05	caspase_8_Gene_[Source:MGI_Symbol;Acc:MGI:1261423]
ENSMUSG00000026193	Fn1	0.51	0.01	fibronectin_1_Gene_[Source:MGI_Symbol;Acc:MGI:95566]
ENSMUSG00000026764	Kif5c	0.51	0.07	kinesin_family_member_5C_Gene_[Source:MGI_(curated);Acc:MGI:1098269]
ENSMUSG00000027115	Kif18a	0.51	0.01	kinesin_family_member_18A_Gene_[Source:MGI_(curated);Acc:MGI:2446977]
ENSMUSG00000028634	Hivep3	0.51	0.01	human_immunodeficiency_virus_type_I_enhancer_binding_protein_3_Gene_[Source:MGI_(curated);Acc:MGI:106589]
ENSMUSG00000029910	Mad2l1	0.51	0	MAD2_mitotic_arrest_deficient-like_1_(yeast)_Gene_[Source:MGI_(curated);Acc:MGI:1860374]
ENSMUSG00000030122	Ptms	0.51	4.53e-05	parathymosin_Gene_[Source:MGI_(curated);Acc:MGI:1916452]
ENSMUSG00000032184	Lysmd2	0.51	0.02	LysM,_putative_peptidoglycan-binding,_domain_containing_2_Gene_[Source:MGI_Symbol;Acc:MGI:1917332]
ENSMUSG00000034786	Gpsm3	0.51	0.44	G-protein_signalling_modulator_3_(AGS3-like,_C._elegans)_Gene_[Source:MGI_(curated);Acc:MGI:2146785]
ENSMUSG00000037628	Cdkn3	0.51	0	cyclin-dependent_kinase_inhibitor_3_Gene_[Source:MGI_Symbol;Acc:MGI:1919641]
ENSMUSG00000038210	Hoxa11	0.51	0	homeobox_A11_Gene_[Source:MGI_(curated);Acc:MGI:96172]
ENSMUSG00000039671	Zmynd8	0.51	1.6e-05	zinc_finger,_MYND-type_containing_8_Gene_[Source:MGI_(curated);Acc:MGI:1918025]
ENSMUSG00000039813	Tbc1d2	0.51	0	TBC1_domain_family,_member_2_Gene_[Source:MGI_(curated);Acc:MGI:2652885]
ENSMUSG00000040212	Emp3	0.51	0	epithelial_membrane_protein_3_Gene_[Source:MGI_Symbol;Acc:MGI:1098729]
ENSMUSG00000041959	S100a10	0.51	0	S100_calcium_binding_protein_A10_(calpactin)_Gene_[Source:MGI_(curated);Acc:MGI:1339468]
ENSMUSG00000042878	AC122861.3	0.51	0	-------------
ENSMUSG00000048706	D4Bwg0951e	0.51	0	Uncharacterized_protein_C9orf150_homolog__[Source:UniProtKB/Swiss-Prot;Acc:Q8K2P1]
ENSMUSG00000075266	2610036L11Rik	0.51	9.92e-05	RIKEN_cDNA_2610036L11_gene_Gene_[Source:MGI_Symbol;Acc:MGI:1913561]
ENSMUSG00000021065	Fut8	0.5	0	fucosyltransferase_8_Gene_[Source:MGI_Symbol;Acc:MGI:1858901]
ENSMUSG00000021811	Dnajc9	0.5	0	DnaJ_(Hsp40)_homolog,_subfamily_C,_member_9_Gene_[Source:MGI_Symbol;Acc:MGI:1915326]
ENSMUSG00000024056	Ndc80	0.5	0	NDC80_homolog,_kinetochore_complex_component_(S._cerevisiae)_Gene_[Source:MGI_Symbol;Acc:MGI:1914302]
ENSMUSG00000025577	Cbx2	0.5	0.01	chromobox_homolog_2_(Drosophila_Pc_class)_Gene_[Source:MGI_(curated);Acc:MGI:88289]
ENSMUSG00000027331	D2Ertd750e	0.5	0	Putative_TRAF4-associated_factor_1__[Source:UniProtKB/Swiss-Prot;Acc:Q9D9Z1]
ENSMUSG00000028614	Tmem48	0.5	0.01	transmembrane_protein_48_Gene_[Source:MGI_(curated);Acc:MGI:1920037]
ENSMUSG00000030641	4632434I11Rik	0.5	1.66e-05	RIKEN_cDNA_4632434I11_gene_Gene_[Source:MGI_Symbol;Acc:MGI:1921291]
ENSMUSG00000032064	Dixdc1	0.5	0.03	DIX_domain_containing_1_Gene_[Source:MGI_(curated);Acc:MGI:2679721]
ENSMUSG00000032221	Mns1	0.5	0	meiosis-specific_nuclear_structural_protein_1_Gene_[Source:MGI_Symbol;Acc:MGI:107933]
ENSMUSG00000044906	4930503L19Rik	0.5	0	RIKEN_cDNA_4930503L19_gene_Gene_[Source:MGI_Symbol;Acc:MGI:1922045]
ENSMUSG00000062098	Btbd3	0.5	0.03	BTB_(POZ)_domain_containing_3_Gene_[Source:MGI_(curated);Acc:MGI:2385155]
ENSMUSG00000087235	BX890566.4	0.5	9.25e-05	-------------
ENSMUSG00000087569	BX890566.3	0.5	9.25e-05	-------------
ENSMUSG00000015217	Hmgb3	0.49	0	high_mobility_group_box_3_Gene_[Source:MGI_(curated);Acc:MGI:1098219]
ENSMUSG00000015937	H2afy	0.49	0	H2A_histone_family,_member_Y_Gene_[Source:MGI_(curated);Acc:MGI:1349392]
ENSMUSG00000020123	Avpr1a	0.49	0	arginine_vasopressin_receptor_1A_Gene_[Source:MGI_(curated);Acc:MGI:1859216]
ENSMUSG00000020598	Nrcam	0.49	6.97e-05	neuron-glia-CAM-related_cell_adhesion_molecule_Gene_[Source:MGI_Symbol;Acc:MGI:104750]
ENSMUSG00000022034	Esco2	0.49	0	establishment_of_cohesion_1_homolog_2_(S._cerevisiae)_Gene_[Source:MGI_(curated);Acc:MGI:1919238]
ENSMUSG00000022500	Litaf	0.49	0	LPS-induced_TN_factor_Gene_[Source:MGI_(curated);Acc:MGI:1929512]
ENSMUSG00000024063	Lbh	0.49	0	limb-bud_and_heart_Gene_[Source:MGI_(curated);Acc:MGI:1925139]
ENSMUSG00000026274	Pask	0.49	0	PAS_domain_containing_serine/threonine_kinase_Gene_[Source:MGI_(curated);Acc:MGI:2155936]
ENSMUSG00000027160	Ccdc34	0.49	2.96e-05	coiled-coil_domain_containing_34_Gene_[Source:MGI_(curated);Acc:MGI:1915451]
ENSMUSG00000027454	Gins1	0.49	0	GINS_complex_subunit_1_(Psf1_homolog)_Gene_[Source:MGI_(curated);Acc:MGI:1916520]
ENSMUSG00000029022	Miip	0.49	0	migration_and_invasion_inhibitory_protein_Gene_[Source:MGI_(curated);Acc:MGI:106506]
ENSMUSG00000030499	Kctd15	0.49	0.02	potassium_channel_tetramerisation_domain_containing_15_Gene_[Source:MGI_(curated);Acc:MGI:2385276]
ENSMUSG00000030654	Arl6ip1	0.49	0	ADP-ribosylation_factor-like_6_interacting_protein_1_Gene_[Source:MGI_Symbol;Acc:MGI:1858943]
ENSMUSG00000032366	Tpm1	0.49	0	tropomyosin_1,_alpha_Gene_[Source:MGI_(curated);Acc:MGI:98809]
ENSMUSG00000035274	Tpbg	0.49	0.01	trophoblast_glycoprotein_Gene_[Source:MGI_Symbol;Acc:MGI:1341264]
ENSMUSG00000035314	Gdpd5	0.49	2.38e-05	glycerophosphodiester_phosphodiesterase_domain_containing_5_Gene_[Source:MGI_Symbol;Acc:MGI:2686926]
ENSMUSG00000043336	Filip1l	0.49	0.08	filamin_A_interacting_protein_1-like_Gene_[Source:MGI_Symbol;Acc:MGI:1925999]
ENSMUSG00000044707	Ccnjl	0.49	0	cyclin_J-like_Gene_[Source:MGI_(curated);Acc:MGI:2685723]
ENSMUSG00000047044	D030056L22Rik	0.49	0.02	RIKEN_cDNA_D030056L22_gene_Gene_[Source:MGI_Symbol;Acc:MGI:3583960]
ENSMUSG00000048497	Mmgt2	0.49	0	membrane_magnesium_transporter_2_Gene_[Source:MGI_(curated);Acc:MGI:2448491]
ENSMUSG00000051378	Kif18b	0.49	0	kinesin_family_member_18B_Gene_[Source:MGI_(curated);Acc:MGI:2446979]
ENSMUSG00000060081	Hist1h2aa	0.49	0	histone_cluster_1,_H2aa_Gene_[Source:MGI_(curated);Acc:MGI:2448285]
ENSMUSG00000062588	AC102311.1	0.49	0	-------------
ENSMUSG00000076431	Sox4	0.49	0	SRY-box_containing_gene_4_Gene_[Source:MGI_(curated);Acc:MGI:98366]
ENSMUSG00000078762	Haus5	0.49	0	HAUS_augmin-like_complex,_subunit_5_Gene_[Source:MGI_(curated);Acc:MGI:1919159]
ENSMUSG00000079514	Slc5a3	0.49	0	solute_carrier_family_5_(inositol_transporters),_member_3_Gene_[Source:MGI_Symbol;Acc:MGI:1858226]
ENSMUSG00000084157	AC121925.2	0.49	0	-------------
ENSMUSG00000088219	snoU83B	0.49	0	Small_nucleolar_RNA_U83B__[Source:RFAM;Acc:RF00593]
ENSMUSG00000004655	Aqp1	0.48	0.03	aquaporin_1_Gene_[Source:MGI_(curated);Acc:MGI:103201]
ENSMUSG00000006369	Fbln1	0.48	7.19e-05	fibulin_1_Gene_[Source:MGI_Symbol;Acc:MGI:95487]
ENSMUSG00000014704	Hoxa2	0.48	0.12	homeobox_A2_Gene_[Source:MGI_(curated);Acc:MGI:96174]
ENSMUSG00000015053	Gata2	0.48	0.01	GATA_binding_protein_2_Gene_[Source:MGI_Symbol;Acc:MGI:95662]
ENSMUSG00000020973	1110034A24Rik	0.48	0	RIKEN_cDNA_1110034A24_gene_Gene_[Source:MGI_Symbol;Acc:MGI:1923566]
ENSMUSG00000022475	Hdac7	0.48	0	histone_deacetylase_7_Gene_[Source:MGI_(curated);Acc:MGI:1891835]
ENSMUSG00000022887	Masp1	0.48	0.01	mannan-binding_lectin_serine_peptidase_1_Gene_[Source:MGI_Symbol;Acc:MGI:88492]
ENSMUSG00000024277	Mapre2	0.48	0.03	microtubule-associated_protein,_RP/EB_family,_member_2_Gene_[Source:MGI_(curated);Acc:MGI:106271]
ENSMUSG00000024742	Fen1	0.48	0	flap_structure_specific_endonuclease_1_Gene_[Source:MGI_(curated);Acc:MGI:102779]
ENSMUSG00000025393	Atp5b	0.48	0	ATP_synthase,_H+_transporting_mitochondrial_F1_complex,_beta_subunit_Gene_[Source:MGI_(curated);Acc:MGI:107801]
ENSMUSG00000026249	Serpine2	0.48	0.05	serine_(or_cysteine)_peptidase_inhibitor,_clade_E,_member_2_Gene_[Source:MGI_(curated);Acc:MGI:101780]
ENSMUSG00000026482	Rgl1	0.48	0	ral_guanine_nucleotide_dissociation_stimulator,-like_1_Gene_[Source:MGI_(curated);Acc:MGI:107484]
ENSMUSG00000028044	Cks1b	0.48	0	CDC28_protein_kinase_1b_Gene_[Source:MGI_(curated);Acc:MGI:1889208]
ENSMUSG00000028906	Epb4.1	0.48	0	erythrocyte_protein_band_4.1_Gene_[Source:MGI_Symbol;Acc:MGI:95401]
ENSMUSG00000028970	Abcb1b	0.48	0	ATP-binding_cassette,_sub-family_B_(MDR/TAP),_member_1B_Gene_[Source:MGI_Symbol;Acc:MGI:97568]
ENSMUSG00000029669	Tspan12	0.48	5.13e-05	tetraspanin_12_Gene_[Source:MGI_(curated);Acc:MGI:1889818]
ENSMUSG00000031697	Orc6l	0.48	0.01	origin_recognition_complex,_subunit_6-like_(S._cerevisiae)_Gene_[Source:MGI_Symbol;Acc:MGI:1929285]
ENSMUSG00000031861	Lpar2	0.48	0.01	lysophosphatidic_acid_receptor_2_Gene_[Source:MGI_Symbol;Acc:MGI:1858422]
ENSMUSG00000036678	Aaas	0.48	0	achalasia,_adrenocortical_insufficiency,_alacrimia_Gene_[Source:MGI_Symbol;Acc:MGI:2443767]
ENSMUSG00000037012	Hk1	0.48	0	hexokinase_1_Gene_[Source:MGI_(curated);Acc:MGI:96103]
ENSMUSG00000038236	Hoxa7	0.48	0.02	homeobox_A7_Gene_[Source:MGI_(curated);Acc:MGI:96179]
ENSMUSG00000039046	Usp6nl	0.48	0	USP6_N-terminal_like_Gene_[Source:MGI_(curated);Acc:MGI:2138893]
ENSMUSG00000039680	Mrps6	0.48	0	mitochondrial_ribosomal_protein_S6_Gene_[Source:MGI_(curated);Acc:MGI:2153111]
ENSMUSG00000039953	Clstn1	0.48	0	calsyntenin_1_Gene_[Source:MGI_(curated);Acc:MGI:1929895]
ENSMUSG00000043099	Hic1	0.48	0	hypermethylated_in_cancer_1_Gene_[Source:MGI_(curated);Acc:MGI:1338010]
ENSMUSG00000048915	Efna5	0.48	0	ephrin_A5_Gene_[Source:MGI_(curated);Acc:MGI:107444]
ENSMUSG00000049939	Lrrc4	0.48	0.01	leucine_rich_repeat_containing_4_Gene_[Source:MGI_(curated);Acc:MGI:2182081]
ENSMUSG00000050379	Sept6	0.48	0.08	septin_6_Gene_[Source:MGI_(curated);Acc:MGI:1888939]
ENSMUSG00000062687	Gm6531	0.48	0	predicted_gene_6531_Gene_[Source:MGI_Symbol;Acc:MGI:3643620]
ENSMUSG00000066357	Wdr6	0.48	0	WD_repeat_domain_6_Gene_[Source:MGI_Symbol;Acc:MGI:1930140]
ENSMUSG00000069910	Ccdc99	0.48	6.91e-05	coiled-coil_domain_containing_99_Gene_[Source:MGI_(curated);Acc:MGI:1917635]
ENSMUSG00000078200	Ier5l	0.48	0.01	immediate_early_response_5-like_Gene_[Source:MGI_(curated);Acc:MGI:1919750]
ENSMUSG00000000838	Fmr1	0.47	0	fragile_X_mental_retardation_syndrome_1_homolog_Gene_[Source:MGI_(curated);Acc:MGI:95564]
ENSMUSG00000017146	Brca1	0.47	0	breast_cancer_1_Gene_[Source:MGI_(curated);Acc:MGI:104537]
ENSMUSG00000018500	Adora2b	0.47	3.31e-05	adenosine_A2b_receptor_Gene_[Source:MGI_(curated);Acc:MGI:99403]
ENSMUSG00000020156	Mum1	0.47	0	melanoma_associated_antigen_(mutated)_1_Gene_[Source:MGI_(curated);Acc:MGI:1915364]
ENSMUSG00000021876	Rnase4	0.47	0.01	ribonuclease,_RNase_A_family_4_Gene_[Source:MGI_Symbol;Acc:MGI:1926217]
ENSMUSG00000023345	Wdr51a	0.47	0	WD_repeat_domain_51A_Gene_[Source:MGI_Symbol;Acc:MGI:1917485]
ENSMUSG00000024812	Tjp2	0.47	0	tight_junction_protein_2_Gene_[Source:MGI_Symbol;Acc:MGI:1341872]
ENSMUSG00000025810	Nrp1	0.47	0.01	neuropilin_1_Gene_[Source:MGI_Symbol;Acc:MGI:106206]
ENSMUSG00000026043	Col3a1	0.47	0	collagen,_type_III,_alpha_1_Gene_[Source:MGI_(curated);Acc:MGI:88453]
ENSMUSG00000026687	Aldh9a1	0.47	0	aldehyde_dehydrogenase_9,_subfamily_A1_Gene_[Source:MGI_Symbol;Acc:MGI:1861622]
ENSMUSG00000026923	Notch1	0.47	0.02	Notch_gene_homolog_1_(Drosophila)_Gene_[Source:MGI_(curated);Acc:MGI:97363]
ENSMUSG00000031538	Plat	0.47	0.06	plasminogen_activator,_tissue_Gene_[Source:MGI_Symbol;Acc:MGI:97610]
ENSMUSG00000032849	Abcc4	0.47	0.01	ATP-binding_cassette,_sub-family_C_(CFTR/MRP),_member_4_Gene_[Source:MGI_Symbol;Acc:MGI:2443111]
ENSMUSG00000033632	AW554918	0.47	0.01	Uncharacterized_protein_KIAA1328__[Source:UniProtKB/Swiss-Prot;Acc:Q6NZK5]
ENSMUSG00000036565	Ttyh3	0.47	0	tweety_homolog_3_(Drosophila)_Gene_[Source:MGI_Symbol;Acc:MGI:1925589]
ENSMUSG00000039985	Fam60a	0.47	0.01	family_with_sequence_similarity_60,_member_A_Gene_[Source:MGI_(curated);Acc:MGI:1929091]
ENSMUSG00000049532	Sall2	0.47	0	sal-like_2_(Drosophila)_Gene_[Source:MGI_(curated);Acc:MGI:1354373]
ENSMUSG00000050410	Tcf19	0.47	0.01	transcription_factor_19_Gene_[Source:MGI_Symbol;Acc:MGI:103180]
ENSMUSG00000052688	5430435G22Rik	0.47	0.14	RIKEN_cDNA_5430435G22_gene_Gene_[Source:MGI_Symbol;Acc:MGI:2442295]
ENSMUSG00000063954	Hist2h2aa2	0.47	0	histone_cluster_2,_H2aa2_Gene_[Source:MGI_Symbol;Acc:MGI:2448283]
ENSMUSG00000064220	Hist2h2aa1	0.47	0	histone_cluster_2,_H2aa2_Gene_[Source:MGI_Symbol;Acc:MGI:2448283]
ENSMUSG00000068335	Dok1	0.47	0	docking_protein_1_Gene_[Source:MGI_(curated);Acc:MGI:893587]
ENSMUSG00000068855	Hist2h2ac	0.47	0	histone_cluster_2,_H2ac_Gene_[Source:MGI_(curated);Acc:MGI:2448316]
ENSMUSG00000070044	Fam149a	0.47	0	family_with_sequence_similarity_149,_member_A_Gene_[Source:MGI_(curated);Acc:MGI:2387177]
ENSMUSG00000070392	Hist2h3c1	0.47	0	histone_cluster_2,_H3c1_Gene_[Source:MGI_(curated);Acc:MGI:2448355]
ENSMUSG00000085208	AL592065.2	0.47	0	-------------
ENSMUSG00000000861	Bcl11a	0.46	0	B-cell_CLL/lymphoma_11A_(zinc_finger_protein)_Gene_[Source:MGI_(curated);Acc:MGI:106190]
ENSMUSG00000008305	Tle1	0.46	8.43e-05	transducin-like_enhancer_of_split_1,_homolog_of_Drosophila_E(spl)_Gene_[Source:MGI_(curated);Acc:MGI:104636]
ENSMUSG00000016918	Sulf1	0.46	0.01	sulfatase_1_Gene_[Source:MGI_Symbol;Acc:MGI:2138563]
ENSMUSG00000021025	Nfkbia	0.46	0	nuclear_factor_of_kappa_light_polypeptide_gene_enhancer_in_B-cells_inhibitor,_alpha_Gene_[Source:MGI_Symbol;Acc:MGI:104741]
ENSMUSG00000022421	Cbx6	0.46	0	chromobox_homolog_6_Gene_[Source:MGI_(curated);Acc:MGI:3512628]
ENSMUSG00000022474	Pmm1	0.46	0.02	phosphomannomutase_1_Gene_[Source:MGI_(curated);Acc:MGI:1353418]
ENSMUSG00000024165	Hn1l	0.46	0.01	hematological_and_neurological_expressed_1-like_Gene_[Source:MGI_Symbol;Acc:MGI:1196260]
ENSMUSG00000024302	Dtna	0.46	0	dystrobrevin_alpha_Gene_[Source:MGI_Symbol;Acc:MGI:106039]
ENSMUSG00000028645	Slc2a1	0.46	0.16	solute_carrier_family_2_(facilitated_glucose_transporter),_member_1_Gene_[Source:MGI_(curated);Acc:MGI:95755]
ENSMUSG00000029651	Mtus2	0.46	0.01	microtubule_associated_tumor_suppressor_candidate_2_Gene_[Source:MGI_Symbol;Acc:MGI:1915388]
ENSMUSG00000031246	Sh3bgrl	0.46	0	SH3-binding_domain_glutamic_acid-rich_protein_like_Gene_[Source:MGI_(curated);Acc:MGI:1930849]
ENSMUSG00000031367	Ap1s2	0.46	0	adaptor-related_protein_complex_1,_sigma_2_subunit_Gene_[Source:MGI_(curated);Acc:MGI:1889383]
ENSMUSG00000032397	Tipin	0.46	0	timeless_interacting_protein_Gene_[Source:MGI_Symbol;Acc:MGI:1921571]
ENSMUSG00000033059	Pygb	0.46	0	brain_glycogen_phosphorylase_Gene_[Source:MGI_(curated);Acc:MGI:97828]
ENSMUSG00000037321	Tap1	0.46	0.04	transporter_1,_ATP-binding_cassette,_sub-family_B_(MDR/TAP)_Gene_[Source:MGI_Symbol;Acc:MGI:98483]
ENSMUSG00000039450	Dcxr	0.46	0.03	dicarbonyl_L-xylulose_reductase_Gene_[Source:MGI_(curated);Acc:MGI:1915130]
ENSMUSG00000041498	Kif14	0.46	0	kinesin_family_member_14_Gene_[Source:MGI_Symbol;Acc:MGI:1098226]
ENSMUSG00000041936	Agrn	0.46	0	agrin_Gene_[Source:MGI_(curated);Acc:MGI:87961]
ENSMUSG00000044201	Cdc25c	0.46	3.65e-05	cell_division_cycle_25_homolog_C_(S._pombe)_Gene_[Source:MGI_Symbol;Acc:MGI:88350]
ENSMUSG00000051768	Xrcc1	0.46	0	X-ray_repair_complementing_defective_repair_in_Chinese_hamster_cells_1_Gene_[Source:MGI_Symbol;Acc:MGI:99137]
ENSMUSG00000056515	Rab31	0.46	0	RAB31,_member_RAS_oncogene_family_Gene_[Source:MGI_Symbol;Acc:MGI:1914603]
ENSMUSG00000061013	Mkx	0.46	0.03	mohawk_homeobox_Gene_[Source:MGI_Symbol;Acc:MGI:2687286]
ENSMUSG00000062151	Unc13c	0.46	0.04	unc-13_homolog_C_(C._elegans)_Gene_[Source:MGI_Symbol;Acc:MGI:2149021]
ENSMUSG00000062526	Mppe1	0.46	0	metallophosphoesterase_1_Gene_[Source:MGI_Symbol;Acc:MGI:2661311]
ENSMUSG00000062995	Ica1	0.46	0.01	islet_cell_autoantigen_1_Gene_[Source:MGI_(curated);Acc:MGI:96391]
ENSMUSG00000063450	Syne2	0.46	0.03	synaptic_nuclear_envelope_2_Gene_[Source:MGI_(curated);Acc:MGI:2449316]
ENSMUSG00000002870	Mcm2	0.45	0	minichromosome_maintenance_deficient_2_mitotin_(S._cerevisiae)_Gene_[Source:MGI_Symbol;Acc:MGI:105380]
ENSMUSG00000004642	Slbp	0.45	0	stem-loop_binding_protein_Gene_[Source:MGI_(curated);Acc:MGI:108402]
ENSMUSG00000016526	Dyrk3	0.45	1.2e-05	dual-specificity_tyrosine-(Y)-phosphorylation_regulated_kinase_3_Gene_[Source:MGI_Symbol;Acc:MGI:1330300]
ENSMUSG00000021240	Abcd4	0.45	0	ATP-binding_cassette,_sub-family_D_(ALD),_member_4_Gene_[Source:MGI_Symbol;Acc:MGI:1349217]
ENSMUSG00000021668	Polk	0.45	0	polymerase_(DNA_directed),_kappa_Gene_[Source:MGI_Symbol;Acc:MGI:1349767]
ENSMUSG00000021892	Sh3bp5	0.45	0.01	SH3-domain_binding_protein_5_(BTK-associated)_Gene_[Source:MGI_(curated);Acc:MGI:1344391]
ENSMUSG00000022010	Tsc22d1	0.45	0	TSC22_domain_family,_member_1_Gene_[Source:MGI_(curated);Acc:MGI:109127]
ENSMUSG00000022120	Rnf219	0.45	0	ring_finger_protein_219_Gene_[Source:MGI_Symbol;Acc:MGI:1919736]
ENSMUSG00000022156	Gzme	0.45	0.01	granzyme_E_Gene_[Source:MGI_Symbol;Acc:MGI:109265]
ENSMUSG00000023050	Map3k12	0.45	0	mitogen-activated_protein_kinase_kinase_kinase_12_Gene_[Source:MGI_Symbol;Acc:MGI:1346881]
ENSMUSG00000023919	Cenpq	0.45	0	centromere_protein_Q_Gene_[Source:MGI_(curated);Acc:MGI:1933744]
ENSMUSG00000024085	Man2a1	0.45	0.01	mannosidase_2,_alpha_1_Gene_[Source:MGI_Symbol;Acc:MGI:104669]
ENSMUSG00000025733	Rhot2	0.45	0	ras_homolog_gene_family,_member_T2_Gene_[Source:MGI_Symbol;Acc:MGI:2384892]
ENSMUSG00000028378	Ptgr1	0.45	0.01	prostaglandin_reductase_1_Gene_[Source:MGI_(curated);Acc:MGI:1914353]
ENSMUSG00000029201	Ugdh	0.45	4.04e-05	UDP-glucose_dehydrogenase_Gene_[Source:MGI_(curated);Acc:MGI:1306785]
ENSMUSG00000029580	Actb	0.45	5.46e-05	actin,_beta_Gene_[Source:MGI_Symbol;Acc:MGI:87904]
ENSMUSG00000030446	Zfp273	0.45	0.02	zinc_finger_protein_273_Gene_[Source:MGI_Symbol;Acc:MGI:3036278]
ENSMUSG00000030748	Il4ra	0.45	0	interleukin_4_receptor,_alpha_Gene_[Source:MGI_Symbol;Acc:MGI:105367]
ENSMUSG00000031362	Xlr4c	0.45	0.06	X-linked_lymphocyte-regulated_4C_Gene_[Source:MGI_(curated);Acc:MGI:3574099]
ENSMUSG00000034248	Slc25a37	0.45	0.01	solute_carrier_family_25,_member_37_Gene_[Source:MGI_Symbol;Acc:MGI:1914962]
ENSMUSG00000034883	Ppil5	0.45	0	peptidylprolyl_isomerase_(cyclophilin)_like_5_Gene_[Source:MGI_Symbol;Acc:MGI:1916956]
ENSMUSG00000035566	Pcdh17	0.45	0.01	protocadherin_17_Gene_[Source:MGI_Symbol;Acc:MGI:2684924]
ENSMUSG00000038456	Dennd2a	0.45	0.01	DENN/MADD_domain_containing_2A_Gene_[Source:MGI_(curated);Acc:MGI:2444961]
ENSMUSG00000039982	Dtx4	0.45	0	deltex_4_homolog_(Drosophila)_Gene_[Source:MGI_Symbol;Acc:MGI:2672905]
ENSMUSG00000040797	Iqsec3	0.45	0	IQ_motif_and_Sec7_domain_3_Gene_[Source:MGI_(curated);Acc:MGI:2677208]
ENSMUSG00000041040	Fam117b	0.45	0	family_with_sequence_similarity_117,_member_B_Gene_[Source:MGI_(curated);Acc:MGI:1920000]
ENSMUSG00000045671	Spred2	0.45	0	sprouty-related,_EVH1_domain_containing_2_Gene_[Source:MGI_(curated);Acc:MGI:2150019]
ENSMUSG00000056590	H2afy3	0.45	0	H2A_histone_family,_member_Y3_Gene_[Source:MGI_(curated);Acc:MGI:1914802]
ENSMUSG00000057836	Xlr3a	0.45	0.06	X-linked_lymphocyte-regulated_3A_Gene_[Source:MGI_Symbol;Acc:MGI:109506]
ENSMUSG00000058147	Xlr3c	0.45	0.06	X-linked_lymphocyte-regulated_3C_Gene_[Source:MGI_(curated);Acc:MGI:3047103]
ENSMUSG00000062202	Btbd9	0.45	0.29	BTB_(POZ)_domain_containing_9_Gene_[Source:MGI_Symbol;Acc:MGI:1916625]
ENSMUSG00000062713	Sim2	0.45	0.08	single-minded_homolog_2_(Drosophila)_Gene_[Source:MGI_Symbol;Acc:MGI:98307]
ENSMUSG00000062825	Actg1	0.45	0	actin,_gamma,_cytoplasmic_1_Gene_[Source:MGI_(curated);Acc:MGI:87906]
ENSMUSG00000067768	Xlr4b	0.45	0.06	X-linked_lymphocyte-regulated_4B_Gene_[Source:MGI_(curated);Acc:MGI:1350975]
ENSMUSG00000068735	Trp53i11	0.45	0	transformation_related_protein_53_inducible_protein_11_Gene_[Source:MGI_(curated);Acc:MGI:2670995]
ENSMUSG00000073125	Xlr3b	0.45	0.06	X-linked_lymphocyte-regulated_3B_Gene_[Source:MGI_(curated);Acc:MGI:109505]
ENSMUSG00000073434	Wdr90	0.45	0	WD_repeat_domain_90_Gene_[Source:MGI_Symbol;Acc:MGI:1921267]
ENSMUSG00000079845	Xlr4a	0.45	0.06	X-linked_lymphocyte-regulated_4A_Gene_[Source:MGI_(curated);Acc:MGI:3574098]
ENSMUSG00000080153	AL672084.1	0.45	0	-------------
ENSMUSG00000081357	AL845304.2	0.45	0.06	-------------
ENSMUSG00000081704	AL670220.2	0.45	4.04e-05	-------------
ENSMUSG00000081940	AL845304.5	0.45	0.06	-------------
ENSMUSG00000083847	BX813323.2	0.45	0.06	-------------
ENSMUSG00000084066	BX465196.8	0.45	0.06	-------------
ENSMUSG00000000184	Ccnd2	0.44	0	cyclin_D2_Gene_[Source:MGI_Symbol;Acc:MGI:88314]
ENSMUSG00000001025	S100a6	0.44	0	S100_calcium_binding_protein_A6_(calcyclin)_Gene_[Source:MGI_Symbol;Acc:MGI:1339467]
ENSMUSG00000007827	Ankrd26	0.44	0	ankyrin_repeat_domain_26_Gene_[Source:MGI_Symbol;Acc:MGI:1917887]
ENSMUSG00000008540	Mgst1	0.44	0.18	microsomal_glutathione_S-transferase_1_Gene_[Source:MGI_(curated);Acc:MGI:1913850]
ENSMUSG00000009681	Bcr	0.44	0	breakpoint_cluster_region_Gene_[Source:MGI_Symbol;Acc:MGI:88141]
ENSMUSG00000014813	Stc1	0.44	0	stanniocalcin_1_Gene_[Source:MGI_Symbol;Acc:MGI:109131]
ENSMUSG00000018548	Trim37	0.44	0	tripartite_motif-containing_37_Gene_[Source:MGI_(curated);Acc:MGI:2153072]
ENSMUSG00000019775	Rgs17	0.44	2.15e-05	regulator_of_G-protein_signaling_17_Gene_[Source:MGI_(curated);Acc:MGI:1927469]
ENSMUSG00000019966	Kitl	0.44	0.02	kit_ligand_Gene_[Source:MGI_(curated);Acc:MGI:96974]
ENSMUSG00000019992	Fam54a	0.44	0	family_with_sequence_similarity_54,_member_A_Gene_[Source:MGI_Symbol;Acc:MGI:1919054]
ENSMUSG00000020902	Ntn1	0.44	0.01	netrin_1_Gene_[Source:MGI_(curated);Acc:MGI:105088]
ENSMUSG00000021714	Cenpk	0.44	0	centromere_protein_K_Gene_[Source:MGI_Symbol;Acc:MGI:1926210]
ENSMUSG00000022377	Asap1	0.44	0	ArfGAP_with_SH#_domain,_ankyrin_repeat_and_PH_domain1_Gene_[Source:MGI_Symbol;Acc:MGI:1342335]
ENSMUSG00000022865	Cxadr	0.44	0	coxsackie_virus_and_adenovirus_receptor_Gene_[Source:MGI_(curated);Acc:MGI:1201679]
ENSMUSG00000023800	Tiam2	0.44	0.01	T-cell_lymphoma_invasion_and_metastasis_2_Gene_[Source:MGI_Symbol;Acc:MGI:1344338]
ENSMUSG00000024070	Prkd3	0.44	0	protein_kinase_D3_Gene_[Source:MGI_(curated);Acc:MGI:1922542]
ENSMUSG00000024074	Crim1	0.44	9.78e-05	cysteine_rich_transmembrane_BMP_regulator_1_(chordin_like)_Gene_[Source:MGI_Symbol;Acc:MGI:1354756]
ENSMUSG00000025154	Arhgap19	0.44	0	Rho_GTPase_activating_protein_19_Gene_[Source:MGI_Symbol;Acc:MGI:1918335]
ENSMUSG00000026708	Cenpl	0.44	0	centromere_protein_L_Gene_[Source:MGI_(curated);Acc:MGI:1917704]
ENSMUSG00000027859	Ngf	0.44	0	nerve_growth_factor_Gene_[Source:MGI_Symbol;Acc:MGI:97321]
ENSMUSG00000027940	Tpm3	0.44	3.86e-05	tropomyosin_3,_gamma_Gene_[Source:MGI_(curated);Acc:MGI:1890149]
ENSMUSG00000027985	Lef1	0.44	0	lymphoid_enhancer_binding_factor_1_Gene_[Source:MGI_(curated);Acc:MGI:96770]
ENSMUSG00000028629	Dem1	0.44	0	defects_in_morphology_1_homolog_(S._cerevisiae)_Gene_[Source:MGI_(curated);Acc:MGI:1920422]
ENSMUSG00000029591	Ung	0.44	0.01	uracil_DNA_glycosylase_Gene_[Source:MGI_(curated);Acc:MGI:109352]
ENSMUSG00000030583	Sipa1l3	0.44	0	signal-induced_proliferation-associated_1_like_3_Gene_[Source:MGI_Symbol;Acc:MGI:1921456]
ENSMUSG00000033752	Mnd1	0.44	0.01	meiotic_nuclear_divisions_1_homolog_(S._cerevisiae)_Gene_[Source:MGI_(curated);Acc:MGI:1924165]
ENSMUSG00000034329	Brip1	0.44	0	BRCA1_interacting_protein_C-terminal_helicase_1_Gene_[Source:MGI_(curated);Acc:MGI:2442836]
ENSMUSG00000035024	Ncapd3	0.44	0.01	non-SMC_condensin_II_complex,_subunit_D3_Gene_[Source:MGI_Symbol;Acc:MGI:2142989]
ENSMUSG00000035365	4930547N16Rik	0.44	0	RIKEN_cDNA_4930547N16_gene_Gene_[Source:MGI_Symbol;Acc:MGI:1922567]
ENSMUSG00000035958	Ttrap	0.44	0	TRAF_and_TNF_receptor_associated_protein_Gene_[Source:MGI_(curated);Acc:MGI:1860486]
ENSMUSG00000038379	Ttk	0.44	0	Ttk_protein_kinase_Gene_[Source:MGI_Symbol;Acc:MGI:1194921]
ENSMUSG00000039883	Lrrc17	0.44	0.11	leucine_rich_repeat_containing_17_Gene_[Source:MGI_Symbol;Acc:MGI:1921761]
ENSMUSG00000040658	BC048355	0.44	0	Deoxyribonucleoside_5'-monophosphate_N-glycosidase_(EC_3.2.2.-)(c-Myc-responsive_protein_Rcl)_[Source:UniProtKB/Swiss-Prot;Acc:Q80VJ3]
ENSMUSG00000042462	Dctpp1	0.44	0	dCTP_pyrophosphatase_1_Gene_[Source:MGI_(curated);Acc:MGI:1913672]
ENSMUSG00000045165	AI467606	0.44	0	Transmembrane_protein_C16orf54_homolog__[Source:UniProtKB/Swiss-Prot;Acc:Q8C708]
ENSMUSG00000045751	F730047E07Rik	0.44	0	RIKEN_cDNA_F730047E07_gene_Gene_[Source:MGI_Symbol;Acc:MGI:2684980]
ENSMUSG00000047757	Fancb	0.44	0.01	Fanconi_anemia,_complementation_group_B_Gene_[Source:MGI_(curated);Acc:MGI:2448558]
ENSMUSG00000051235	Gen1	0.44	0	Gen_homolog_1,_endonuclease_(Drosophila)_Gene_[Source:MGI_Symbol;Acc:MGI:2443149]
ENSMUSG00000055360	Prl2c5	0.44	0	prolactin_family_2,_subfamily_c,_member_5_Gene_[Source:MGI_(curated);Acc:MGI:1858413]
ENSMUSG00000058126	AC115978.1	0.44	3.86e-05	-------------
ENSMUSG00000058331	Zfp85-rs1	0.44	0.02	zinc_finger_protein_85,_related_sequence_1_Gene_[Source:MGI_(curated);Acc:MGI:107767]
ENSMUSG00000002068	Ccne1	0.43	0	cyclin_E1_Gene_[Source:MGI_(curated);Acc:MGI:88316]
ENSMUSG00000004768	Rab23	0.43	0	RAB23,_member_RAS_oncogene_family_Gene_[Source:MGI_(curated);Acc:MGI:99833]
ENSMUSG00000020669	Sh3yl1	0.43	0	Sh3_domain_YSC-like_1_Gene_[Source:MGI_(curated);Acc:MGI:1346118]
ENSMUSG00000020758	Itgb4	0.43	9.39e-05	integrin_beta_4_Gene_[Source:MGI_(curated);Acc:MGI:96613]
ENSMUSG00000020899	Pfas	0.43	0	phosphoribosylformylglycinamidine_synthase_(FGAR_amidotransferase)_Gene_[Source:MGI_(curated);Acc:MGI:2684864]
ENSMUSG00000021338	Lrrc16a	0.43	0.01	leucine_rich_repeat_containing_16A_Gene_[Source:MGI_(curated);Acc:MGI:1915982]
ENSMUSG00000022098	Bmp1	0.43	0	bone_morphogenetic_protein_1_Gene_[Source:MGI_Symbol;Acc:MGI:88176]
ENSMUSG00000022483	Col2a1	0.43	0	collagen,_type_II,_alpha_1_Gene_[Source:MGI_(curated);Acc:MGI:88452]
ENSMUSG00000022816	Fstl1	0.43	0.02	follistatin-like_1_Gene_[Source:MGI_(curated);Acc:MGI:102793]
ENSMUSG00000024145	Pigf	0.43	0	phosphatidylinositol_glycan_anchor_biosynthesis,_class_F_Gene_[Source:MGI_(curated);Acc:MGI:99462]
ENSMUSG00000024424	Ttc39c	0.43	0.01	tetratricopeptide_repeat_domain_39C_Gene_[Source:MGI_(curated);Acc:MGI:1919997]
ENSMUSG00000024846	Cst6	0.43	0	cystatin_E/M_Gene_[Source:MGI_Symbol;Acc:MGI:1920970]
ENSMUSG00000025558	Dock9	0.43	0.02	dedicator_of_cytokinesis_9_Gene_[Source:MGI_Symbol;Acc:MGI:106321]
ENSMUSG00000026068	Il18rap	0.43	0	interleukin_18_receptor_accessory_protein_Gene_[Source:MGI_Symbol;Acc:MGI:1338888]
ENSMUSG00000027171	Prrg4	0.43	0.01	proline_rich_Gla_(G-carboxyglutamic_acid)_4_(transmembrane)_Gene_[Source:MGI_(curated);Acc:MGI:2442211]
ENSMUSG00000027993	Trim2	0.43	0.02	tripartite_motif-containing_2_Gene_[Source:MGI_(curated);Acc:MGI:1933163]
ENSMUSG00000028532	Cachd1	0.43	0	cache_domain_containing_1_Gene_[Source:MGI_(curated);Acc:MGI:2444177]
ENSMUSG00000028673	Fuca1	0.43	0	fucosidase,_alpha-L-_1,_tissue_Gene_[Source:MGI_(curated);Acc:MGI:95593]
ENSMUSG00000029863	Casp2	0.43	0	caspase_2_Gene_[Source:MGI_(curated);Acc:MGI:97295]
ENSMUSG00000031400	G6pdx	0.43	0	glucose-6-phosphate_dehydrogenase_X-linked_Gene_[Source:MGI_(curated);Acc:MGI:105979]
ENSMUSG00000031502	Col4a1	0.43	1.75e-05	collagen,_type_IV,_alpha_1_Gene_[Source:MGI_(curated);Acc:MGI:88454]
ENSMUSG00000031659	Adcy7	0.43	0.06	adenylate_cyclase_7_Gene_[Source:MGI_Symbol;Acc:MGI:102891]
ENSMUSG00000031821	Gins2	0.43	0	GINS_complex_subunit_2_(Psf2_homolog)_Gene_[Source:MGI_(curated);Acc:MGI:1921019]
ENSMUSG00000031886	Ces5	0.43	0.01	carboxylesterase_5_Gene_[Source:MGI_Symbol;Acc:MGI:2443170]
ENSMUSG00000032113	Chek1	0.43	0.01	checkpoint_kinase_1_homolog_(S._pombe)_Gene_[Source:MGI_Symbol;Acc:MGI:1202065]
ENSMUSG00000032802	Srxn1	0.43	0	sulfiredoxin_1_homolog_(S._cerevisiae)_Gene_[Source:MGI_(curated);Acc:MGI:104971]
ENSMUSG00000036986	Pml	0.43	0	promyelocytic_leukemia_Gene_[Source:MGI_(curated);Acc:MGI:104662]
ENSMUSG00000037347	Chst7	0.43	0	carbohydrate_(N-acetylglucosamino)_sulfotransferase_7_Gene_[Source:MGI_(curated);Acc:MGI:1891767]
ENSMUSG00000038644	Pold1	0.43	0.01	polymerase_(DNA_directed),_delta_1,_catalytic_subunit_Gene_[Source:MGI_(curated);Acc:MGI:97741]
ENSMUSG00000039396	Neil3	0.43	0.01	nei_like_3_(E._coli)_Gene_[Source:MGI_(curated);Acc:MGI:2384588]
ENSMUSG00000042035	Igsf3	0.43	0.01	immunoglobulin_superfamily,_member_3_Gene_[Source:MGI_Symbol;Acc:MGI:1926158]
ENSMUSG00000047730	Fcgbp	0.43	0.01	Fc_fragment_of_IgG_binding_protein_Gene_[Source:MGI_(curated);Acc:MGI:2444336]
ENSMUSG00000050605	Zfp61	0.43	0.01	zinc_finger_protein_61_Gene_[Source:MGI_(curated);Acc:MGI:99663]
ENSMUSG00000050931	Sgms2	0.43	0.01	sphingomyelin_synthase_2_Gene_[Source:MGI_(curated);Acc:MGI:1921692]
ENSMUSG00000051517	E130306D19Rik	0.43	0	RIKEN_cDNA_E130306D19_gene_Gene_[Source:MGI_Symbol;Acc:MGI:3036286]
ENSMUSG00000054863	AC123925.1	0.43	0.03	TAFA5_protein__[Source:RefSeq_peptide;Acc:NP_598857]
ENSMUSG00000078776	AC141883.1	0.43	0.01	Fc_fragment_of_IgG_binding_protein-like__[Source:RefSeq_peptide;Acc:NP_001158127]
ENSMUSG00000002289	Angptl4	0.42	0.03	angiopoietin-like_4_Gene_[Source:MGI_Symbol;Acc:MGI:1888999]
ENSMUSG00000002326	Gmpr2	0.42	0	guanosine_monophosphate_reductase_2_Gene_[Source:MGI_Symbol;Acc:MGI:1917903]
ENSMUSG00000003623	Crot	0.42	0.02	carnitine_O-octanoyltransferase_Gene_[Source:MGI_(curated);Acc:MGI:1921364]
ENSMUSG00000004880	Lbr	0.42	0.02	lamin_B_receptor_Gene_[Source:MGI_Symbol;Acc:MGI:2138281]
ENSMUSG00000004980	Hnrnpa2b1	0.42	0	heterogeneous_nuclear_ribonucleoprotein_A2/B1_Gene_[Source:MGI_Symbol;Acc:MGI:104819]
ENSMUSG00000006019	Dhx34	0.42	0.02	DEAH_(Asp-Glu-Ala-His)_box_polypeptide_34_Gene_[Source:MGI_(curated);Acc:MGI:1918973]
ENSMUSG00000008393	Carhsp1	0.42	0.01	calcium_regulated_heat_stable_protein_1_Gene_[Source:MGI_Symbol;Acc:MGI:1196368]
ENSMUSG00000021048	Mthfd1	0.42	0	methylenetetrahydrofolate_dehydrogenase_(NADP+_dependent),_methenyltetrahydrofolate_cyclohydrolase,_formyltetrahydrofolate_synthase_Gene_[Source:MGI_Symbol;Acc:MGI:1342005]
ENSMUSG00000021252	0610007P14Rik	0.42	0	RIKEN_cDNA_0610007P14_gene_Gene_[Source:MGI_Symbol;Acc:MGI:1915571]
ENSMUSG00000022177	Haus4	0.42	0.02	HAUS_augmin-like_complex,_subunit_4_Gene_[Source:MGI_Symbol;Acc:MGI:1261794]
ENSMUSG00000022197	Pdzd2	0.42	0.04	PDZ_domain_containing_2_Gene_[Source:MGI_Symbol;Acc:MGI:1922394]
ENSMUSG00000022283	Pabpc1	0.42	0	poly(A)_binding_protein,_cytoplasmic_1_Gene_[Source:MGI_(curated);Acc:MGI:1349722]
ENSMUSG00000024613	Tcof1	0.42	0	Treacher_Collins_Franceschetti_syndrome_1,_homolog_Gene_[Source:MGI_Symbol;Acc:MGI:892003]
ENSMUSG00000024790	Sac3d1	0.42	0	SAC3_domain_containing_1_Gene_[Source:MGI_Symbol;Acc:MGI:1913656]
ENSMUSG00000025372	Baiap2	0.42	0	brain-specific_angiogenesis_inhibitor_1-associated_protein_2_Gene_[Source:MGI_(curated);Acc:MGI:2137336]
ENSMUSG00000025647	Shisa5	0.42	0	shisa_homolog_5_(Xenopus_laevis)_Gene_[Source:MGI_(curated);Acc:MGI:1915044]
ENSMUSG00000026121	Sema4c	0.42	3.01e-05	sema_domain,_immunoglobulin_domain_(Ig),_transmembrane_domain_(TM)_and_short_cytoplasmic_domain,_(semaphorin)_4C_Gene_[Source:MGI_(curated);Acc:MGI:109252]
ENSMUSG00000027030	Stk39	0.42	0.01	serine/threonine_kinase_39,_STE20/SPS1_homolog_(yeast)_Gene_[Source:MGI_(curated);Acc:MGI:1858416]
ENSMUSG00000027580	BC006779	0.42	0	PPAR_gamma-DNA-binding_domain_interacting_protein1__[Source:RefSeq_peptide;Acc:NP_898985]
ENSMUSG00000028032	Papss1	0.42	0	3'-phosphoadenosine_5'-phosphosulfate_synthase_1_Gene_[Source:MGI_Symbol;Acc:MGI:1330587]
ENSMUSG00000028480	Glipr2	0.42	0.01	GLI_pathogenesis-related_2_Gene_[Source:MGI_(curated);Acc:MGI:1917770]
ENSMUSG00000028601	Echdc2	0.42	0	enoyl_Coenzyme_A_hydratase_domain_containing_2_Gene_[Source:MGI_(curated);Acc:MGI:1289238]
ENSMUSG00000028796	Phc2	0.42	7.26e-05	polyhomeotic-like_2_(Drosophila)_Gene_[Source:MGI_(curated);Acc:MGI:1860454]
ENSMUSG00000029338	Antxr2	0.42	0	anthrax_toxin_receptor_2_Gene_[Source:MGI_Symbol;Acc:MGI:1919164]
ENSMUSG00000029552	Tes	0.42	0	testis_derived_transcript_Gene_[Source:MGI_(curated);Acc:MGI:105081]
ENSMUSG00000029924	Slc37a3	0.42	0	solute_carrier_family_37_(glycerol-3-phosphate_transporter),_member_3_Gene_[Source:MGI_Symbol;Acc:MGI:1919394]
ENSMUSG00000032035	Ets1	0.42	0	E26_avian_leukemia_oncogene_1,_5'_domain_Gene_[Source:MGI_Symbol;Acc:MGI:95455]
ENSMUSG00000032177	Pde4a	0.42	0	phosphodiesterase_4A,_cAMP_specific_Gene_[Source:MGI_(curated);Acc:MGI:99558]
ENSMUSG00000033350	Chst2	0.42	0	carbohydrate_sulfotransferase_2_Gene_[Source:MGI_Symbol;Acc:MGI:1891160]
ENSMUSG00000034023	Fancd2	0.42	0	Fanconi_anemia,_complementation_group_D2_Gene_[Source:MGI_(curated);Acc:MGI:2448480]
ENSMUSG00000034595	2310014H01Rik	0.42	0	RIKEN_cDNA_2310014H01_gene_Gene_[Source:MGI_Symbol;Acc:MGI:1923698]
ENSMUSG00000038366	Lasp1	0.42	5.9e-05	LIM_and_SH3_protein_1_Gene_[Source:MGI_(curated);Acc:MGI:109656]
ENSMUSG00000039089	L3mbtl3	0.42	4.49e-05	l(3)mbt-like_3_(Drosophila)_Gene_[Source:MGI_Symbol;Acc:MGI:2143628]
ENSMUSG00000040699	Limd2	0.42	0	LIM_domain_containing_2_Gene_[Source:MGI_(curated);Acc:MGI:1915053]
ENSMUSG00000043889	AC154824.2	0.42	0	-------------
ENSMUSG00000047534	C79407	0.42	0	Kinetochore-associated_protein_KNL-2_homolog_(Mis18-binding_protein_1)_[Source:UniProtKB/Swiss-Prot;Acc:Q80WQ8]
ENSMUSG00000051278	4930422G04Rik	0.42	0	RIKEN_cDNA_4930422G04_gene_Gene_[Source:MGI_Symbol;Acc:MGI:1918893]
ENSMUSG00000055692	Tmem191c	0.42	0.05	transmembrane_protein_191C_Gene_[Source:MGI_Symbol;Acc:MGI:107238]
ENSMUSG00000059195	RP23-398D18.4	0.42	0	-------------
ENSMUSG00000059336	Slc14a1	0.42	0	solute_carrier_family_14_(urea_transporter),_member_1_Gene_[Source:MGI_Symbol;Acc:MGI:1351654]
ENSMUSG00000059555	A830007P12Rik	0.42	0	RIKEN_cDNA_A830007P12_gene_Gene_[Source:MGI_Symbol;Acc:MGI:2442720]
ENSMUSG00000059588	Calcrl	0.42	0	calcitonin_receptor-like_Gene_[Source:MGI_(curated);Acc:MGI:1926944]
ENSMUSG00000060093	Hist1h4a	0.42	0	histone_cluster_1,_H4a_Gene_[Source:MGI_(curated);Acc:MGI:2448419]
ENSMUSG00000060206	Zfp462	0.42	0	zinc_finger_protein_462_Gene_[Source:MGI_(curated);Acc:MGI:107690]
ENSMUSG00000060639	Hist1h4i	0.42	0	histone_cluster_1,_H4i_Gene_[Source:MGI_(curated);Acc:MGI:2448432]
ENSMUSG00000060678	Hist1h4c	0.42	0	histone_cluster_1,_H4c_Gene_[Source:MGI_(curated);Acc:MGI:2448421]
ENSMUSG00000060832	Hist1h4j	0.42	0	histone_cluster_1,_H4j_Gene_[Source:MGI_(curated);Acc:MGI:2448436]
ENSMUSG00000060981	Hist1h4h	0.42	0	histone_cluster_1,_H4h_Gene_[Source:MGI_(curated);Acc:MGI:2448427]
ENSMUSG00000061482	Hist1h4d	0.42	0	histone_cluster_1,_H4d_Gene_[Source:MGI_(curated);Acc:MGI:2448423]
ENSMUSG00000062937	Mtap	0.42	0	methylthioadenosine_phosphorylase_Gene_[Source:MGI_(curated);Acc:MGI:1914152]
ENSMUSG00000064288	Hist1h4k	0.42	0	histone_cluster_1,_H4k_Gene_[Source:MGI_(curated);Acc:MGI:2448439]
ENSMUSG00000069266	Hist1h4b	0.42	0	histone_cluster_1,_H4b_Gene_[Source:MGI_(curated);Acc:MGI:2448420]
ENSMUSG00000069274	Hist1h4f	0.42	0	histone_cluster_1,_H4f_Gene_[Source:MGI_(curated);Acc:MGI:2448425]
ENSMUSG00000069305	Hist1h4m	0.42	0	histone_cluster_1,_H4m_Gene_[Source:MGI_(curated);Acc:MGI:2448441]
ENSMUSG00000069306	Hist2h4	0.42	0	histone_cluster_2,_H4_Gene_[Source:MGI_Symbol;Acc:MGI:2140113]
ENSMUSG00000070643	Sox13	0.42	0.04	SRY-box_containing_gene_13_Gene_[Source:MGI_(curated);Acc:MGI:98361]
ENSMUSG00000072145	BC061237	0.42	0.01	cDNA_sequence_BC061237_(BC061237),_mRNA_[Source:RefSeq_DNA;Acc:NM_198677]
ENSMUSG00000072602	AC170810.1	0.42	0.01	predicted_gene_10375_(Gm10375),_mRNA_[Source:RefSeq_DNA;Acc:NM_001098269]
ENSMUSG00000072603	1700001F09Rik	0.42	0.01	RIKEN_cDNA_1700001F09_gene_Gene_[Source:MGI_Symbol;Acc:MGI:1919076]
ENSMUSG00000072605	AC133517.1	0.42	0.01	-------------
ENSMUSG00000072606	AC161275.1	0.42	0.01	-------------
ENSMUSG00000072609	AC138113.1	0.42	0.01	-------------
ENSMUSG00000072744	AC140256.2	0.42	0.01	-------------
ENSMUSG00000074978	AC156551.1	0.42	0	-------------
ENSMUSG00000078773	Rad54b	0.42	0	RAD54_homolog_B_(S._cerevisiae)_Gene_[Source:MGI_(curated);Acc:MGI:3605986]
ENSMUSG00000079269	AC161453.1	0.42	0.01	-------------
ENSMUSG00000079270	AC127230.2	0.42	0.01	-------------
ENSMUSG00000003038	Hmgn2	0.41	0	high_mobility_group_nucleosomal_binding_domain_2_Gene_[Source:MGI_(curated);Acc:MGI:96136]
ENSMUSG00000004562	E130112L23Rik	0.41	0	RIKEN_cDNA_E130112L23_gene_Gene_[Source:MGI_Symbol;Acc:MGI:2685515]
ENSMUSG00000004677	Myo9b	0.41	0	myosin_IXb_Gene_[Source:MGI_Symbol;Acc:MGI:106624]
ENSMUSG00000017724	Etv4	0.41	0	ets_variant_gene_4_(E1A_enhancer_binding_protein,_E1AF)_Gene_[Source:MGI_(curated);Acc:MGI:99423]
ENSMUSG00000019979	Apaf1	0.41	0	apoptotic_peptidase_activating_factor_1_Gene_[Source:MGI_Symbol;Acc:MGI:1306796]
ENSMUSG00000021262	Evl	0.41	0	Ena-vasodilator_stimulated_phosphoprotein_Gene_[Source:MGI_Symbol;Acc:MGI:1194884]
ENSMUSG00000021318	Gli3	0.41	0.04	GLI-Kruppel_family_member_GLI3_Gene_[Source:MGI_(curated);Acc:MGI:95729]
ENSMUSG00000021493	Pdlim7	0.41	0.01	PDZ_and_LIM_domain_7_Gene_[Source:MGI_(curated);Acc:MGI:1914649]
ENSMUSG00000021662	Rgnef	0.41	2.04e-05	Rho-guanine_nucleotide_exchange_factor_Gene_[Source:MGI_Symbol;Acc:MGI:1346016]
ENSMUSG00000021697	Depdc1b	0.41	3.6e-05	DEP_domain_containing_1B_Gene_[Source:MGI_Symbol;Acc:MGI:2145425]
ENSMUSG00000022514	Il1rap	0.41	0.01	interleukin_1_receptor_accessory_protein_Gene_[Source:MGI_Symbol;Acc:MGI:104975]
ENSMUSG00000023169	Slc38a1	0.41	0	solute_carrier_family_38,_member_1_Gene_[Source:MGI_Symbol;Acc:MGI:2145895]
ENSMUSG00000024500	Ppp2r2b	0.41	0.03	protein_phosphatase_2_(formerly_2A),_regulatory_subunit_B_(PR_52),_beta_isoform_Gene_[Source:MGI_(curated);Acc:MGI:1920180]
ENSMUSG00000024501	Dpysl3	0.41	0.01	dihydropyrimidinase-like_3_Gene_[Source:MGI_(curated);Acc:MGI:1349762]
ENSMUSG00000026930	Gpsm1	0.41	0.02	G-protein_signalling_modulator_1_(AGS3-like,_C._elegans)_Gene_[Source:MGI_(curated);Acc:MGI:1915089]
ENSMUSG00000028082	Sh3d19	0.41	0.01	SH3_domain_protein_D19_Gene_[Source:MGI_Symbol;Acc:MGI:1350923]
ENSMUSG00000029126	Nsg1	0.41	0	neuron_specific_gene_family_member_1_Gene_[Source:MGI_Symbol;Acc:MGI:109149]
ENSMUSG00000029414	Kntc1	0.41	0	kinetochore_associated_1_Gene_[Source:MGI_Symbol;Acc:MGI:2673709]
ENSMUSG00000029521	Chek2	0.41	0.01	CHK2_checkpoint_homolog_(S._pombe)_Gene_[Source:MGI_Symbol;Acc:MGI:1355321]
ENSMUSG00000029718	Pcolce	0.41	0	F-box_protein_24_Gene_[Source:MGI_(curated);Acc:MGI:1918426]
ENSMUSG00000030978	Rrm1	0.41	0	ribonucleotide_reductase_M1_Gene_[Source:MGI_Symbol;Acc:MGI:98180]
ENSMUSG00000031562	Dctd	0.41	0	dCMP_deaminase_Gene_[Source:MGI_Symbol;Acc:MGI:2444529]
ENSMUSG00000031750	Il34	0.41	0.02	interleukin_34_Gene_[Source:MGI_(curated);Acc:MGI:1923777]
ENSMUSG00000032578	Cish	0.41	0	cytokine_inducible_SH2-containing_protein_Gene_[Source:MGI_Symbol;Acc:MGI:103159]
ENSMUSG00000035443	Thyn1	0.41	0	thymocyte_nuclear_protein_1_Gene_[Source:MGI_Symbol;Acc:MGI:1925112]
ENSMUSG00000036225	Kctd1	0.41	0	potassium_channel_tetramerisation_domain_containing_1_Gene_[Source:MGI_Symbol;Acc:MGI:1918269]
ENSMUSG00000037253	Mex3c	0.41	0.02	mex3_homolog_C_(C._elegans)_Gene_[Source:MGI_(curated);Acc:MGI:2652843]
ENSMUSG00000037894	H2afz	0.41	0	H2A_histone_family,_member_Z_Gene_[Source:MGI_(curated);Acc:MGI:1888388]
ENSMUSG00000039405	Prss23	0.41	0.01	protease,_serine,_23_Gene_[Source:MGI_Symbol;Acc:MGI:1923703]
ENSMUSG00000042097	Zfp239	0.41	0	zinc_finger_protein_239_Gene_[Source:MGI_(curated);Acc:MGI:1306812]
ENSMUSG00000042182	Bend6	0.41	0.03	BEN_domain_containing_6_Gene_[Source:MGI_(curated);Acc:MGI:2444572]
ENSMUSG00000042213	Anubl1	0.41	0.04	AN1,_ubiquitin-like,_homolog_(Xenopus_laevis)_Gene_[Source:MGI_(curated);Acc:MGI:1914742]
ENSMUSG00000042331	Cytsb	0.41	0	cytospin_B_Gene_[Source:MGI_(curated);Acc:MGI:2442356]
ENSMUSG00000043556	Fbxl7	0.41	0	F-box_and_leucine-rich_repeat_protein_7_Gene_[Source:MGI_Symbol;Acc:MGI:3052506]
ENSMUSG00000046223	Plaur	0.41	0	plasminogen_activator,_urokinase_receptor_Gene_[Source:MGI_Symbol;Acc:MGI:97612]
ENSMUSG00000057110	Cep110	0.41	0	centrosomal_protein_110_Gene_[Source:MGI_(curated);Acc:MGI:1889576]
ENSMUSG00000060214	AC147612.2	0.41	0	-------------
ENSMUSG00000061119	Prcp	0.41	0	prolylcarboxypeptidase_(angiotensinase_C)_Gene_[Source:MGI_Symbol;Acc:MGI:1919711]
ENSMUSG00000063445	Nmral1	0.41	0	NmrA-like_family_domain_containing_1_Gene_[Source:MGI_(curated);Acc:MGI:1915074]
ENSMUSG00000066826	AC159308.3	0.41	0	-------------
ENSMUSG00000069996	AC113182.2	0.41	0	-------------
ENSMUSG00000072421	AC126673.1	0.41	0	-------------
ENSMUSG00000073638	Mpp7	0.41	0	membrane_protein,_palmitoylated_7_(MAGUK_p55_subfamily_member_7)_Gene_[Source:MGI_Symbol;Acc:MGI:1922989]
ENSMUSG00000074476	Spc24	0.41	0	SPC24,_NDC80_kinetochore_complex_component,_homolog_(S._cerevisiae)_Gene_[Source:MGI_Symbol;Acc:MGI:1914879]
ENSMUSG00000079067	Hmgn4	0.41	0	high_mobility_group_nucleosomal_binding_domain_4_Pseudogene_[Source:MGI_(curated);Acc:MGI:3783162]
ENSMUSG00000000751	Rpa1	0.4	0	replication_protein_A1_Gene_[Source:MGI_(curated);Acc:MGI:1915525]
ENSMUSG00000002297	Dbf4	0.4	4.73e-05	DBF4_homolog_(S._cerevisiae)_Gene_[Source:MGI_Symbol;Acc:MGI:1351328]
ENSMUSG00000004085	B230120H23Rik	0.4	0	RIKEN_cDNA_B230120H23_gene_Gene_[Source:MGI_Symbol;Acc:MGI:2443258]
ENSMUSG00000005732	Ranbp1	0.4	0	RAN_binding_protein_1_Gene_[Source:MGI_(curated);Acc:MGI:96269]
ENSMUSG00000018509	Cenpv	0.4	0	centromere_protein_V_Gene_[Source:MGI_(curated);Acc:MGI:1920389]
ENSMUSG00000019952	Wdr51b	0.4	0	WD_repeat_domain_51B_Gene_[Source:MGI_Symbol;Acc:MGI:1918511]
ENSMUSG00000020167	Tcf3	0.4	0	transcription_factor_3_Gene_[Source:MGI_(curated);Acc:MGI:98510]
ENSMUSG00000020900	Myh10	0.4	0	myosin,_heavy_polypeptide_10,_non-muscle_Gene_[Source:MGI_(curated);Acc:MGI:1930780]
ENSMUSG00000020953	Coch	0.4	0.08	coagulation_factor_C_homolog_(Limulus_polyphemus)_Gene_[Source:MGI_Symbol;Acc:MGI:1278313]
ENSMUSG00000021176	2610021K21Rik	0.4	0	RIKEN_cDNA_2610021K21_gene_Gene_[Source:MGI_Symbol;Acc:MGI:1926017]
ENSMUSG00000021408	Ripk1	0.4	0	receptor_(TNFRSF)-interacting_serine-threonine_kinase_1_Gene_[Source:MGI_Symbol;Acc:MGI:108212]
ENSMUSG00000021871	Pnp1	0.4	0	purine-nucleoside_phosphorylase_1_Gene_[Source:MGI_(curated);Acc:MGI:97365]
ENSMUSG00000026509	Capn2	0.4	0.03	calpain_2_Gene_[Source:MGI_Symbol;Acc:MGI:88264]
ENSMUSG00000026525	Opn3	0.4	0.13	opsin_3_Gene_[Source:MGI_(curated);Acc:MGI:1338022]
ENSMUSG00000026790	Odf2	0.4	0	outer_dense_fiber_of_sperm_tails_2_Gene_[Source:MGI_(curated);Acc:MGI:1098824]
ENSMUSG00000027276	Jag1	0.4	0.03	jagged_1_Gene_[Source:MGI_(curated);Acc:MGI:1095416]
ENSMUSG00000028108	Ecm1	0.4	0	extracellular_matrix_protein_1_Gene_[Source:MGI_(curated);Acc:MGI:103060]
ENSMUSG00000028494	Plin2	0.4	0	perilipin_2_Gene_[Source:MGI_(curated);Acc:MGI:87920]
ENSMUSG00000028693	Nasp	0.4	0	nuclear_autoantigenic_sperm_protein_(histone-binding)_Gene_[Source:MGI_(curated);Acc:MGI:1355328]
ENSMUSG00000029283	Cdc7	0.4	0.03	cell_division_cycle_7_(S._cerevisiae)_Gene_[Source:MGI_(curated);Acc:MGI:1309511]
ENSMUSG00000029826	Zc3hav1	0.4	0.02	zinc_finger_CCCH_type,_antiviral_1_Gene_[Source:MGI_(curated);Acc:MGI:1926031]
ENSMUSG00000030102	Itpr1	0.4	0.01	inositol_1,4,5-triphosphate_receptor_1_Gene_[Source:MGI_Symbol;Acc:MGI:96623]
ENSMUSG00000030431	2210411K11Rik	0.4	0	RIKEN_cDNA_2210411K11_gene_Gene_[Source:MGI_Symbol;Acc:MGI:1922935]
ENSMUSG00000031960	Aars	0.4	0	alanyl-tRNA_synthetase_Gene_[Source:MGI_(curated);Acc:MGI:2384560]
ENSMUSG00000032300	Sept14	0.4	0	RIKEN_cDNA_1700017B05_gene_Gene_[Source:MGI_Symbol;Acc:MGI:1921461]
ENSMUSG00000032477	Cdc25a	0.4	0	cell_division_cycle_25_homolog_A_(S._pombe)_Gene_[Source:MGI_Symbol;Acc:MGI:103198]
ENSMUSG00000033031	C330027C09Rik	0.4	0	RIKEN_cDNA_C330027C09_gene_Gene_[Source:MGI_Symbol;Acc:MGI:2146335]
ENSMUSG00000034751	Mast4	0.4	0	microtubule_associated_serine/threonine_kinase_family_member_4_Gene_[Source:MGI_Symbol;Acc:MGI:1918885]
ENSMUSG00000037337	Map4k1	0.4	0.01	mitogen-activated_protein_kinase_kinase_kinase_kinase_1_Gene_[Source:MGI_Symbol;Acc:MGI:1346882]
ENSMUSG00000037990	Sh3rf3	0.4	0.08	SH3_domain_containing_ring_finger_3_Gene_[Source:MGI_(curated);Acc:MGI:2444637]
ENSMUSG00000038702	Dsel	0.4	0	dermatan_sulfate_epimerase-like_Gene_[Source:MGI_Symbol;Acc:MGI:2442948]
ENSMUSG00000041215	Yeats2	0.4	0.01	YEATS_domain_containing_2_Gene_[Source:MGI_Symbol;Acc:MGI:2447762]
ENSMUSG00000041406	BC055324	0.4	0	Uncharacterized_protein_C1orf112_homolog__[Source:UniProtKB/Swiss-Prot;Acc:Q3TQQ9]
ENSMUSG00000041773	Enc1	0.4	0	ectodermal-neural_cortex_1_Gene_[Source:MGI_Symbol;Acc:MGI:109610]
ENSMUSG00000047409	Ctdspl	0.4	0.02	CTD_(carboxy-terminal_domain,_RNA_polymerase_II,_polypeptide_A)_small_phosphatase-like_Gene_[Source:MGI_Symbol;Acc:MGI:1916524]
ENSMUSG00000047669	Msl3l2	0.4	0	male-specific_lethal_3-like_2_(Drosophila)_Gene_[Source:MGI_Symbol;Acc:MGI:1920640]
ENSMUSG00000050107	Gsg2	0.4	0	germ_cell-specific_gene_2_Gene_[Source:MGI_(curated);Acc:MGI:1194498]
ENSMUSG00000050530	Fam171a1	0.4	0.02	family_with_sequence_similarity_171,_member_A1_Gene_[Source:MGI_(curated);Acc:MGI:2442917]
ENSMUSG00000051335	Gfod1	0.4	0.06	glucose-fructose_oxidoreductase_domain_containing_1_Gene_[Source:MGI_Symbol;Acc:MGI:2145304]
ENSMUSG00000060032	H2afj	0.4	0	H2A_histone_family,_member_J_Gene_[Source:MGI_(curated);Acc:MGI:3606192]
ENSMUSG00000060087	CT030728.5	0.4	5.87e-05	LSM5_homolog,_U6_small_nuclear_RNA_associated_(S._cerevisiae)_(Lsm5),_mRNA_[Source:RefSeq_DNA;Acc:NM_025520]
ENSMUSG00000062127	Cttnbp2nl	0.4	0	CTTNBP2_N-terminal_like_Gene_[Source:MGI_Symbol;Acc:MGI:1933137]
ENSMUSG00000065968	Ifitm7	0.4	4.48e-05	interferon_induced_transmembrane_protein_7_Gene_[Source:MGI_(curated);Acc:MGI:1921732]
ENSMUSG00000068417	Pnp2	0.4	0	purine-nucleoside_phosphorylase_2_Gene_[Source:MGI_Symbol;Acc:MGI:3712328]
ENSMUSG00000068851	Hist2h4	0.4	0	histone_cluster_2,_H4_Gene_[Source:MGI_Symbol;Acc:MGI:2140113]
ENSMUSG00000080049	Exosc6	0.4	0	exosome_component_6_Gene_[Source:MGI_Symbol;Acc:MGI:1919794]
ENSMUSG00000081169	AL824707.1	0.4	0	-------------
ENSMUSG00000086240	AC122186.1	0.4	5.87e-05	LSM5_homolog,_U6_small_nuclear_RNA_associated_(S._cerevisiae)_(Lsm5),_mRNA_[Source:RefSeq_DNA;Acc:NM_025520]
ENSMUSG00000003161	Sri	0.39	0	sorcin_Gene_[Source:MGI_(curated);Acc:MGI:98419]
ENSMUSG00000006378	Gcat	0.39	2.14e-05	glycine_C-acetyltransferase_(2-amino-3-ketobutyrate-coenzyme_A_ligase)_Gene_[Source:MGI_Symbol;Acc:MGI:1349389]
ENSMUSG00000009633	G0s2	0.39	0.04	G0/G1_switch_gene_2_Gene_[Source:MGI_Symbol;Acc:MGI:1316737]
ENSMUSG00000020019	Ntn4	0.39	0.02	netrin_4_Gene_[Source:MGI_(curated);Acc:MGI:1888978]
ENSMUSG00000020898	1500010J02Rik	0.39	0	RIKEN_cDNA_1500010J02_gene_Gene_[Source:MGI_Symbol;Acc:MGI:1916214]
ENSMUSG00000021360	Gcnt2	0.39	0.01	glucosaminyl_(N-acetyl)_transferase_2,_I-branching_enzyme_Gene_[Source:MGI_Symbol;Acc:MGI:1100870]
ENSMUSG00000022332	Khdrbs3	0.39	0.02	KH_domain_containing,_RNA_binding,_signal_transduction_associated_3_Gene_[Source:MGI_Symbol;Acc:MGI:1313312]
ENSMUSG00000025626	Phf6	0.39	0	PHD_finger_protein_6_Gene_[Source:MGI_(curated);Acc:MGI:1918248]
ENSMUSG00000027397	Slc20a1	0.39	0.01	solute_carrier_family_20,_member_1_Gene_[Source:MGI_(curated);Acc:MGI:108392]
ENSMUSG00000027422	Rrbp1	0.39	0	ribosome_binding_protein_1_Gene_[Source:MGI_(curated);Acc:MGI:1932395]
ENSMUSG00000028179	Cth	0.39	0.12	cystathionase_(cystathionine_gamma-lyase)_Gene_[Source:MGI_(curated);Acc:MGI:1339968]
ENSMUSG00000028268	Gbp3	0.39	0.01	guanylate_binding_protein_3_Gene_[Source:MGI_(curated);Acc:MGI:1926263]
ENSMUSG00000029191	Rfc1	0.39	0	replication_factor_C_(activator_1)_1_Gene_[Source:MGI_Symbol;Acc:MGI:97891]
ENSMUSG00000030265	Kras	0.39	0	v-Ki-ras2_Kirsten_rat_sarcoma_viral_oncogene_homolog_Gene_[Source:MGI_(curated);Acc:MGI:96680]
ENSMUSG00000031548	Sfrp1	0.39	0.01	secreted_frizzled-related_protein_1_Gene_[Source:MGI_(curated);Acc:MGI:892014]
ENSMUSG00000032470	Mras	0.39	0.09	muscle_and_microspikes_RAS_Gene_[Source:MGI_(curated);Acc:MGI:1100856]
ENSMUSG00000032562	Gnai2	0.39	0	guanine_nucleotide_binding_protein_(G_protein),_alpha_inhibiting_2_Gene_[Source:MGI_Symbol;Acc:MGI:95772]
ENSMUSG00000033446	Lpar6	0.39	0	lysophosphatidic_acid_receptor_6_Gene_[Source:MGI_Symbol;Acc:MGI:1914418]
ENSMUSG00000033721	Vav3	0.39	7.3e-05	vav_3_oncogene_Gene_[Source:MGI_(curated);Acc:MGI:1888518]
ENSMUSG00000034875	Nudt19	0.39	0	nudix_(nucleoside_diphosphate_linked_moiety_X)-type_motif_19_Gene_[Source:MGI_(curated);Acc:MGI:94203]
ENSMUSG00000034930	Rtkn	0.39	0	rhotekin_Gene_[Source:MGI_(curated);Acc:MGI:107371]
ENSMUSG00000035842	Ddx11	0.39	0	DEAD/H_(Asp-Glu-Ala-Asp/His)_box_polypeptide_11_(CHL1-like_helicase_homolog,_S._cerevisiae)_Gene_[Source:MGI_Symbol;Acc:MGI:2443590]
ENSMUSG00000037788	Vopp1	0.39	0	vesicular,_overexpressed_in_cancer,_prosurvival_protein_1_Gene_[Source:MGI_(curated);Acc:MGI:2141658]
ENSMUSG00000039031	Arhgap18	0.39	0.01	Rho_GTPase_activating_protein_18_Gene_[Source:MGI_(curated);Acc:MGI:1921160]
ENSMUSG00000039485	Tspyl4	0.39	0.25	TSPY-like_4_Gene_[Source:MGI_(curated);Acc:MGI:106393]
ENSMUSG00000040613	Apobec1	0.39	0.03	apolipoprotein_B_mRNA_editing_enzyme,_catalytic_polypeptide_1_Gene_[Source:MGI_(curated);Acc:MGI:103298]
ENSMUSG00000040812	Agbl2	0.39	0.01	ATP/GTP_binding_protein-like_2_Gene_[Source:MGI_(curated);Acc:MGI:2443254]
ENSMUSG00000041135	Ripk2	0.39	5.7e-05	receptor_(TNFRSF)-interacting_serine-threonine_kinase_2_Gene_[Source:MGI_(curated);Acc:MGI:1891456]
ENSMUSG00000046591	5730590G19Rik	0.39	0.01	RIKEN_cDNA_5730590G19_gene_Gene_[Source:MGI_Symbol;Acc:MGI:1924261]
ENSMUSG00000047832	Cdca4	0.39	0	cell_division_cycle_associated_4_Gene_[Source:MGI_Symbol;Acc:MGI:1919213]
ENSMUSG00000049124	AC140047.2	0.39	0	-------------
ENSMUSG00000052889	Prkcb	0.39	0	protein_kinase_C,_beta_Gene_[Source:MGI_(curated);Acc:MGI:97596]
ENSMUSG00000053398	Phgdh	0.39	0.02	3-phosphoglycerate_dehydrogenase_Gene_[Source:MGI_(curated);Acc:MGI:1355330]
ENSMUSG00000054115	Skp2	0.39	0	S-phase_kinase-associated_protein_2_(p45)_Gene_[Source:MGI_Symbol;Acc:MGI:1351663]
ENSMUSG00000056457	Prl2c3	0.39	0.01	prolactin_family_2,_subfamily_c,_member_4_Gene_[Source:MGI_Symbol;Acc:MGI:1347041]
ENSMUSG00000056708	Ier5	0.39	0.04	immediate_early_response_5_Gene_[Source:MGI_Symbol;Acc:MGI:1337072]
ENSMUSG00000057278	Snrpg	0.39	0	small_nuclear_ribonucleoprotein_polypeptide_G_Gene_[Source:MGI_Symbol;Acc:MGI:1915261]
ENSMUSG00000058761	Rnf169	0.39	0	ring_finger_protein_169_Gene_[Source:MGI_Symbol;Acc:MGI:1920257]
ENSMUSG00000062551	Prl2c1	0.39	0.01	Prolactin_family_2,_subfamily_c,_member_1_Gene_[Source:MGI_(curated);Acc:MGI:3649927]
ENSMUSG00000064387	SNORA73	0.39	0	Small_nucleolar_RNA_SNORA73_family__[Source:RFAM;Acc:RF00045]
ENSMUSG00000065353	SNORA73	0.39	0	Small_nucleolar_RNA_SNORA73_family__[Source:RFAM;Acc:RF00045]
ENSMUSG00000079092	Prl2c2	0.39	0.01	prolactin_family_2,_subfamily_c,_member_2_Gene_[Source:MGI_Symbol;Acc:MGI:97618]
ENSMUSG00000082280	AC118721.1	0.39	0.02	-------------
ENSMUSG00000085241	AL805897.4	0.39	0	small_nucleolar_RNA_host_gene_(non-protein_coding)_3_(Snhg3),_non-coding_RNA_[Source:RefSeq_DNA;Acc:NR_003270]
ENSMUSG00000000881	Dlg3	0.38	0	discs,_large_homolog_3_(Drosophila)_Gene_[Source:MGI_(curated);Acc:MGI:1888986]
ENSMUSG00000001918	Slc1a5	0.38	0.14	solute_carrier_family_1_(neutral_amino_acid_transporter),_member_5_Gene_[Source:MGI_(curated);Acc:MGI:105305]
ENSMUSG00000004451	Ralb	0.38	0	v-ral_simian_leukemia_viral_oncogene_homolog_B_(ras_related)_Gene_[Source:MGI_(curated);Acc:MGI:1927244]
ENSMUSG00000013236	Ptprs	0.38	0.01	protein_tyrosine_phosphatase,_receptor_type,_S_Gene_[Source:MGI_(curated);Acc:MGI:97815]
ENSMUSG00000014303	Glis2	0.38	0	GLIS_family_zinc_finger_2_Gene_[Source:MGI_(curated);Acc:MGI:1932535]
ENSMUSG00000016503	Gtf3a	0.38	0	general_transcription_factor_III_A_Gene_[Source:MGI_(curated);Acc:MGI:1913846]
ENSMUSG00000018401	Mtmr4	0.38	0.01	myotubularin_related_protein_4_Gene_[Source:MGI_(curated);Acc:MGI:2180699]
ENSMUSG00000019873	Reep3	0.38	0	receptor_accessory_protein_3_Gene_[Source:MGI_Symbol;Acc:MGI:88930]
ENSMUSG00000021068	Nin	0.38	0	ninein_Gene_[Source:MGI_Symbol;Acc:MGI:105108]
ENSMUSG00000021185	9030617O03Rik	0.38	0.01	RIKEN_cDNA_9030617O03_gene_Gene_[Source:MGI_Symbol;Acc:MGI:2444813]
ENSMUSG00000022261	Sdc2	0.38	0	syndecan_2_Gene_[Source:MGI_(curated);Acc:MGI:1349165]
ENSMUSG00000022881	Rfc4	0.38	0	replication_factor_C_(activator_1)_4_Gene_[Source:MGI_(curated);Acc:MGI:2146571]
ENSMUSG00000022947	Cbr3	0.38	0.06	carbonyl_reductase_3_Gene_[Source:MGI_(curated);Acc:MGI:1309992]
ENSMUSG00000023191	Leprel2	0.38	0	leprecan-like_2_Gene_[Source:MGI_(curated);Acc:MGI:1315208]
ENSMUSG00000023391	Dlx2	0.38	0.03	distal-less_homeobox_2_Gene_[Source:MGI_(curated);Acc:MGI:94902]
ENSMUSG00000024851	Pitpnm1	0.38	5.38e-05	phosphatidylinositol_transfer_protein,_membrane-associated_1_Gene_[Source:MGI_(curated);Acc:MGI:1197524]
ENSMUSG00000024900	Cpt1a	0.38	0.01	carnitine_palmitoyltransferase_1a,_liver_Gene_[Source:MGI_Symbol;Acc:MGI:1098296]
ENSMUSG00000025026	Add3	0.38	0.01	adducin_3_(gamma)_Gene_[Source:MGI_Symbol;Acc:MGI:1351615]
ENSMUSG00000025534	Gusb	0.38	0.02	glucuronidase,_beta_Gene_[Source:MGI_(curated);Acc:MGI:95872]
ENSMUSG00000025854	Fam20c	0.38	0.17	family_with_sequence_similarity_20,_member_C_Gene_[Source:MGI_Symbol;Acc:MGI:2136853]
ENSMUSG00000025912	Mybl1	0.38	0.01	myeloblastosis_oncogene-like_1_Gene_[Source:MGI_Symbol;Acc:MGI:99925]
ENSMUSG00000029869	Ephb6	0.38	0.01	Eph_receptor_B6_Gene_[Source:MGI_Symbol;Acc:MGI:1096338]
ENSMUSG00000029875	AI836003	0.38	0	Uncharacterized_protein_C12orf68_homolog__[Source:UniProtKB/Swiss-Prot;Acc:Q8BMK5]
ENSMUSG00000030095	Tmem43	0.38	0	transmembrane_protein_43_Gene_[Source:MGI_(curated);Acc:MGI:1921372]
ENSMUSG00000031471	Defb8	0.38	0.26	defensin_beta_8_Gene_[Source:MGI_(curated);Acc:MGI:2654206]
ENSMUSG00000031482	Slc25a15	0.38	0.09	solute_carrier_family_25_(mitochondrial_carrier_ornithine_transporter),_member_15_Gene_[Source:MGI_Symbol;Acc:MGI:1342274]
ENSMUSG00000031608	Galnt7	0.38	0.01	UDP-N-acetyl-alpha-D-galactosamine:_polypeptide_N-acetylgalactosaminyltransferase_7_Gene_[Source:MGI_(curated);Acc:MGI:1349449]
ENSMUSG00000032038	St3gal4	0.38	0	ST3_beta-galactoside_alpha-2,3-sialyltransferase_4_Gene_[Source:MGI_Symbol;Acc:MGI:1316743]
ENSMUSG00000036555	Iqce	0.38	0	IQ_motif_containing_E_Gene_[Source:MGI_(curated);Acc:MGI:1921489]
ENSMUSG00000037315	Phf16	0.38	0.09	PHD_finger_protein_16_Gene_[Source:MGI_(curated);Acc:MGI:2148019]
ENSMUSG00000037509	Arhgef4	0.38	0.05	Rho_guanine_nucleotide_exchange_factor_(GEF)_4_Gene_[Source:MGI_Symbol;Acc:MGI:2442507]
ENSMUSG00000038022	Fam188b	0.38	0.04	family_with_sequence_similarity_188,_member_B_Gene_[Source:MGI_Symbol;Acc:MGI:3583959]
ENSMUSG00000038047	Haus6	0.38	0	HAUS_augmin-like_complex,_subunit_6_Gene_[Source:MGI_(curated);Acc:MGI:1923389]
ENSMUSG00000040138	Ndp	0.38	0.01	Norrie_disease_(pseudoglioma)_(human)_Gene_[Source:MGI_(curated);Acc:MGI:102570]
ENSMUSG00000040711	Sh3pxd2b	0.38	0	SH3_and_PX_domains_2B_Gene_[Source:MGI_(curated);Acc:MGI:2442062]
ENSMUSG00000043587	Acpl2	0.38	9.16e-05	acid_phosphatase-like_2_Gene_[Source:MGI_(curated);Acc:MGI:2442444]
ENSMUSG00000046997	Spsb4	0.38	0.03	splA/ryanodine_receptor_domain_and_SOCS_box_containing_4_Gene_[Source:MGI_Symbol;Acc:MGI:2183445]
ENSMUSG00000048106	4632415L05Rik	0.38	0	RIKEN_cDNA_4632415L05_gene_Gene_[Source:MGI_Symbol;Acc:MGI:1918058]
ENSMUSG00000053414	Hunk	0.38	0.01	hormonally_upregulated_Neu-associated_kinase_Gene_[Source:MGI_Symbol;Acc:MGI:1347352]
ENSMUSG00000054666	Olfr63	0.38	0.05	olfactory_receptor_63_Gene_[Source:MGI_Symbol;Acc:MGI:1335096]
ENSMUSG00000056531	Ccdc18	0.38	0	coiled-coil_domain_containing_18_Gene_[Source:MGI_Symbol;Acc:MGI:1922974]
ENSMUSG00000062794	Zfp599	0.38	0	zinc_finger_protein_599_Gene_[Source:MGI_(curated);Acc:MGI:2679006]
ENSMUSG00000065280	SNORD28	0.38	0	Small_nucleolar_RNA_SNORD28__[Source:RFAM;Acc:RF00085]
ENSMUSG00000065281	SNORD27	0.38	0	Small_nucleolar_RNA_SNORD27__[Source:RFAM;Acc:RF00086]
ENSMUSG00000065378	SNORD29	0.38	0	Small_nucleolar_RNA_SNORD29__[Source:RFAM;Acc:RF00070]
ENSMUSG00000071646	Mta2	0.38	0	metastasis-associated_gene_family,_member_2_Gene_[Source:MGI_(curated);Acc:MGI:1346340]
ENSMUSG00000071647	Eml3	0.38	0	echinoderm_microtubule_associated_protein_like_3_Gene_[Source:MGI_Symbol;Acc:MGI:2387612]
ENSMUSG00000072082	Ccnf	0.38	0	cyclin_F_Gene_[Source:MGI_Symbol;Acc:MGI:102551]
ENSMUSG00000072437	Nanos1	0.38	0	nanos_homolog_1_(Drosophila)_Gene_[Source:MGI_Symbol;Acc:MGI:2669254]
ENSMUSG00000073858	AC122912.1	0.38	0.03	inositol_1,4,5-triphosphate_receptor_interacting_protein-like_2_(Itpripl2),_mRNA_[Source:RefSeq_DNA;Acc:NM_001033380]
ENSMUSG00000074577	Fam65c	0.38	0.21	family_with_sequence_similarity_65,_member_C_Gene_[Source:MGI_(curated);Acc:MGI:1916803]
ENSMUSG00000004631	Sgce	0.37	0.01	sarcoglycan,_epsilon_Gene_[Source:MGI_(curated);Acc:MGI:1329042]
ENSMUSG00000004996	Mri1	0.37	0.03	methylthioribose-1-phosphate_isomerase_homolog_(S._cerevisiae)_Gene_[Source:MGI_(curated);Acc:MGI:1915123]
ENSMUSG00000006589	Aprt	0.37	0	adenine_phosphoribosyl_transferase_Gene_[Source:MGI_Symbol;Acc:MGI:88061]
ENSMUSG00000006728	Cdk4	0.37	0	cyclin-dependent_kinase_4_Gene_[Source:MGI_(curated);Acc:MGI:88357]
ENSMUSG00000007041	Clic1	0.37	0	chloride_intracellular_channel_1_Gene_[Source:MGI_Symbol;Acc:MGI:2148924]
ENSMUSG00000016496	Cd274	0.37	0.38	CD274_antigen_Gene_[Source:MGI_(curated);Acc:MGI:1926446]
ENSMUSG00000019891	Dcbld1	0.37	0	discoidin,_CUB_and_LCCL_domain_containing_1_Gene_[Source:MGI_(curated);Acc:MGI:1913936]
ENSMUSG00000020547	Bzw2	0.37	0	basic_leucine_zipper_and_W2_domains_2_Gene_[Source:MGI_Symbol;Acc:MGI:1914162]
ENSMUSG00000020668	Kif3c	0.37	0.06	kinesin_family_member_3C_Gene_[Source:MGI_Symbol;Acc:MGI:107979]
ENSMUSG00000020814	Mxra7	0.37	0.04	matrix-remodelling_associated_7_Gene_[Source:MGI_(curated);Acc:MGI:1914872]
ENSMUSG00000021196	Pfkp	0.37	0.2	phosphofructokinase,_platelet_Gene_[Source:MGI_(curated);Acc:MGI:1891833]
ENSMUSG00000022451	Twf1	0.37	0.01	twinfilin,_actin-binding_protein,_homolog_1_(Drosophila)_Gene_[Source:MGI_(curated);Acc:MGI:1100520]
ENSMUSG00000022814	Umps	0.37	0	uridine_monophosphate_synthetase_Gene_[Source:MGI_(curated);Acc:MGI:1298388]
ENSMUSG00000022960	Donson	0.37	0.01	downstream_neighbor_of_SON_Gene_[Source:MGI_(curated);Acc:MGI:1890621]
ENSMUSG00000024338	Psmb8	0.37	0.08	proteasome_(prosome,_macropain)_subunit,_beta_type_8_(large_multifunctional_peptidase_7)_Gene_[Source:MGI_Symbol;Acc:MGI:1346527]
ENSMUSG00000024601	Isoc1	0.37	0.02	isochorismatase_domain_containing_1_Gene_[Source:MGI_Symbol;Acc:MGI:1913557]
ENSMUSG00000024981	Acsl5	0.37	0	acyl-CoA_synthetase_long-chain_family_member_5_Gene_[Source:MGI_Symbol;Acc:MGI:1919129]
ENSMUSG00000027204	Fbn1	0.37	0.18	fibrillin_1_Gene_[Source:MGI_(curated);Acc:MGI:95489]
ENSMUSG00000027381	Bcl2l11	0.37	0	BCL2-like_11_(apoptosis_facilitator)_Gene_[Source:MGI_(curated);Acc:MGI:1197519]
ENSMUSG00000027597	Ahcy	0.37	0	S-adenosylhomocysteine_hydrolase_Gene_[Source:MGI_(curated);Acc:MGI:87968]
ENSMUSG00000027641	Rbl1	0.37	0	retinoblastoma-like_1_(p107)_Gene_[Source:MGI_(curated);Acc:MGI:103300]
ENSMUSG00000028152	Tspan5	0.37	0.01	tetraspanin_5_Gene_[Source:MGI_(curated);Acc:MGI:1928096]
ENSMUSG00000028702	Rad54l	0.37	0	RAD54_like_(S._cerevisiae)_Gene_[Source:MGI_(curated);Acc:MGI:894697]
ENSMUSG00000028893	Sesn2	0.37	0	sestrin_2_Gene_[Source:MGI_(curated);Acc:MGI:2651874]
ENSMUSG00000028926	Pftk1	0.37	0	cyclin-dependent_kinase_14_Gene_[Source:MGI_(curated);Acc:MGI:894318]
ENSMUSG00000029101	Rgs12	0.37	0.03	regulator_of_G-protein_signaling_12_Gene_[Source:MGI_(curated);Acc:MGI:1918979]
ENSMUSG00000029816	Gpnmb	0.37	0.15	glycoprotein_(transmembrane)_nmb_Gene_[Source:MGI_Symbol;Acc:MGI:1934765]
ENSMUSG00000031709	Tbc1d9	0.37	0.07	TBC1_domain_family,_member_9_Gene_[Source:MGI_(curated);Acc:MGI:1918560]
ENSMUSG00000031906	Smpd3	0.37	0	sphingomyelin_phosphodiesterase_3,_neutral_Gene_[Source:MGI_Symbol;Acc:MGI:1927578]
ENSMUSG00000034480	Diap2	0.37	0	diaphanous_homolog_2_(Drosophila)_Gene_[Source:MGI_(curated);Acc:MGI:1858500]
ENSMUSG00000035439	Haus8	0.37	0.04	4HAUS_augmin-like_complex,_subunit_8_Gene_[Source:MGI_(curated);Acc:MGI:1923728]
ENSMUSG00000036620	Mgat4b	0.37	0	mannoside_acetylglucosaminyltransferase_4,_isoenzyme_B_Gene_[Source:MGI_(curated);Acc:MGI:2143974]
ENSMUSG00000037411	Serpine1	0.37	0	serine_(or_cysteine)_peptidase_inhibitor,_clade_E,_member_1_Gene_[Source:MGI_Symbol;Acc:MGI:97608]
ENSMUSG00000037905	Bri3bp	0.37	0.05	Bri3_binding_protein_Gene_[Source:MGI_Symbol;Acc:MGI:1924059]
ENSMUSG00000038607	Gng10	0.37	3.52e-05	guanine_nucleotide_binding_protein_(G_protein),_gamma_10_Gene_[Source:MGI_(curated);Acc:MGI:1336169]
ENSMUSG00000040717	Il17rd	0.37	0.02	interleukin_17_receptor_D_Gene_[Source:MGI_Symbol;Acc:MGI:2159727]
ENSMUSG00000040857	Erf	0.37	0	Ets2_repressor_factor_Gene_[Source:MGI_(curated);Acc:MGI:109637]
ENSMUSG00000042246	Tmc7	0.37	0.05	transmembrane_channel-like_gene_family_7_Gene_[Source:MGI_(curated);Acc:MGI:2443317]
ENSMUSG00000046865	Fbl	0.37	0	fibrillarin_Gene_[Source:MGI_Symbol;Acc:MGI:95486]
ENSMUSG00000049036	Tmem121	0.37	0	transmembrane_protein_121_Gene_[Source:MGI_Symbol;Acc:MGI:1916445]
ENSMUSG00000051639	RP23-162K2.4	0.37	0	-------------
ENSMUSG00000058420	Syt17	0.37	0	synaptotagmin_XVII_Gene_[Source:MGI_Symbol;Acc:MGI:104966]
ENSMUSG00000068115	Ninl	0.37	0.01	ninein-like_Gene_[Source:MGI_(curated);Acc:MGI:1925427]
ENSMUSG00000074093	Svip	0.37	0.01	small_VCP/p97-interacting_protein_Gene_[Source:MGI_Symbol;Acc:MGI:1922994]
ENSMUSG00000001082	Mfsd10	0.36	0	major_facilitator_superfamily_domain_containing_10_Gene_[Source:MGI_(curated);Acc:MGI:1915544]
ENSMUSG00000001622	Csn3	0.36	0	casein_kappa_Gene_[Source:MGI_(curated);Acc:MGI:107461]
ENSMUSG00000001870	Ltbp1	0.36	0	latent_transforming_growth_factor_beta_binding_protein_1_Gene_[Source:MGI_(curated);Acc:MGI:109151]
ENSMUSG00000002274	Metrn	0.36	0	meteorin,_glial_cell_differentiation_regulator_Gene_[Source:MGI_Symbol;Acc:MGI:1917333]
ENSMUSG00000003070	Efna2	0.36	0	ephrin_A2_Gene_[Source:MGI_(curated);Acc:MGI:102707]
ENSMUSG00000005142	Man2b1	0.36	0.03	mannosidase_2,_alpha_B1_Gene_[Source:MGI_Symbol;Acc:MGI:107286]
ENSMUSG00000005470	Asf1b	0.36	0	ASF1_anti-silencing_function_1_homolog_B_(S._cerevisiae)_Gene_[Source:MGI_(curated);Acc:MGI:1914179]
ENSMUSG00000007783	Cpt1c	0.36	0.01	carnitine_palmitoyltransferase_1c_Gene_[Source:MGI_Symbol;Acc:MGI:2446526]
ENSMUSG00000015133	Lrrk1	0.36	0	leucine-rich_repeat_kinase_1_Gene_[Source:MGI_(curated);Acc:MGI:2142227]
ENSMUSG00000018849	Wwc1	0.36	0	WW,_C2_and_coiled-coil_domain_containing_1_Gene_[Source:MGI_(curated);Acc:MGI:2388637]
ENSMUSG00000019929	Dcn	0.36	0.32	decorin_Gene_[Source:MGI_Symbol;Acc:MGI:94872]
ENSMUSG00000019982	Myb	0.36	0.01	myeloblastosis_oncogene_Gene_[Source:MGI_Symbol;Acc:MGI:97249]
ENSMUSG00000020091	Eif4ebp2	0.36	0	eukaryotic_translation_initiation_factor_4E_binding_protein_2_Gene_[Source:MGI_Symbol;Acc:MGI:109198]
ENSMUSG00000020253	Ppm1m	0.36	0.01	protein_phosphatase_1M_Gene_[Source:MGI_(curated);Acc:MGI:1915155]
ENSMUSG00000020286	1700093K21Rik	0.36	0	RIKEN_cDNA_1700093K21_gene_Gene_[Source:MGI_Symbol;Acc:MGI:1914608]
ENSMUSG00000020380	Rad50	0.36	0	RAD50_homolog_(S._cerevisiae)_Gene_[Source:MGI_(curated);Acc:MGI:109292]
ENSMUSG00000020536	Llgl1	0.36	0	lethal_giant_larvae_homolog_1_(Drosophila)_Gene_[Source:MGI_(curated);Acc:MGI:102682]
ENSMUSG00000020674	Pxdn	0.36	0.01	peroxidasin_homolog_(Drosophila)_Gene_[Source:MGI_(curated);Acc:MGI:1916925]
ENSMUSG00000021120	Pigh	0.36	0.05	phosphatidylinositol_glycan_anchor_biosynthesis,_class_H_Gene_[Source:MGI_Symbol;Acc:MGI:99463]
ENSMUSG00000021175	Cdca7l	0.36	0.02	cell_division_cycle_associated_7_like_Gene_[Source:MGI_Symbol;Acc:MGI:2384982]
ENSMUSG00000021794	Glud1	0.36	0	glutamate_dehydrogenase_1_Gene_[Source:MGI_Symbol;Acc:MGI:95753]
ENSMUSG00000021932	Rnaseh2b	0.36	0	ribonuclease_H2,_subunit_B_Gene_[Source:MGI_(curated);Acc:MGI:1914403]
ENSMUSG00000022094	Slc39a14	0.36	0	solute_carrier_family_39_(zinc_transporter),_member_14_Gene_[Source:MGI_(curated);Acc:MGI:2384851]
ENSMUSG00000022369	Mtbp	0.36	0.01	Mdm2,_transformed_3T3_cell_double_minute_p53_binding_protein_Gene_[Source:MGI_Symbol;Acc:MGI:2146005]
ENSMUSG00000022443	Myh9	0.36	0.01	myosin,_heavy_polypeptide_9,_non-muscle_Gene_[Source:MGI_(curated);Acc:MGI:107717]
ENSMUSG00000022969	Il10rb	0.36	0	interleukin_10_receptor,_beta_Gene_[Source:MGI_(curated);Acc:MGI:109380]
ENSMUSG00000023066	Rttn	0.36	0.01	rotatin_Gene_[Source:MGI_Symbol;Acc:MGI:2179288]
ENSMUSG00000024269	5730494M16Rik	0.36	0.02	RIKEN_cDNA_5730494M16_gene_Gene_[Source:MGI_Symbol;Acc:MGI:1913898]
ENSMUSG00000024833	Pola2	0.36	0	polymerase_(DNA_directed),_alpha_2_Gene_[Source:MGI_Symbol;Acc:MGI:99690]
ENSMUSG00000025153	Fasn	0.36	0	fatty_acid_synthase_Gene_[Source:MGI_(curated);Acc:MGI:95485]
ENSMUSG00000025511	Tspan4	0.36	0	tetraspanin_4_Gene_[Source:MGI_(curated);Acc:MGI:1928097]
ENSMUSG00000025969	Nrp2	0.36	0.01	neuropilin_2_Gene_[Source:MGI_(curated);Acc:MGI:1100492]
ENSMUSG00000026797	Stxbp1	0.36	0	syntaxin_binding_protein_1_Gene_[Source:MGI_(curated);Acc:MGI:107363]
ENSMUSG00000027663	Zmat3	0.36	0	zinc_finger_matrin_type_3_Gene_[Source:MGI_(curated);Acc:MGI:1195270]
ENSMUSG00000028163	Nfkb1	0.36	0.01	nuclear_factor_of_kappa_light_polypeptide_gene_enhancer_in_B-cells_1,_p105_Gene_[Source:MGI_(curated);Acc:MGI:97312]
ENSMUSG00000028211	Trp53inp1	0.36	0.05	transformation_related_protein_53_inducible_nuclear_protein_1_Gene_[Source:MGI_(curated);Acc:MGI:1926609]
ENSMUSG00000029186	Pi4k2b	0.36	0	phosphatidylinositol_4-kinase_type_2_beta_Gene_[Source:MGI_(curated);Acc:MGI:1914323]
ENSMUSG00000030844	Rgs10	0.36	0	regulator_of_G-protein_signalling_10_Gene_[Source:MGI_(curated);Acc:MGI:1915115]
ENSMUSG00000030878	Cdr2	0.36	0.03	cerebellar_degeneration-related_2_Gene_[Source:MGI_(curated);Acc:MGI:1100885]
ENSMUSG00000032009	Sesn3	0.36	0.02	sestrin_3_Gene_[Source:MGI_(curated);Acc:MGI:1922997]
ENSMUSG00000032413	Rasa2	0.36	0	RAS_p21_protein_activator_2_Gene_[Source:MGI_(curated);Acc:MGI:2149960]
ENSMUSG00000032640	Chsy1	0.36	0	chondroitin_sulfate_synthase_1_Gene_[Source:MGI_(curated);Acc:MGI:2681120]
ENSMUSG00000032826	Ank2	0.36	0.01	ankyrin_2,_brain_Gene_[Source:MGI_Symbol;Acc:MGI:88025]
ENSMUSG00000035356	Nfkbiz	0.36	0	nuclear_factor_of_kappa_light_polypeptide_gene_enhancer_in_B-cells_inhibitor,_zeta_Gene_[Source:MGI_(curated);Acc:MGI:1931595]
ENSMUSG00000035413	Tmem98	0.36	0	transmembrane_protein_98_Gene_[Source:MGI_(curated);Acc:MGI:1923457]
ENSMUSG00000035835	BC005764	0.36	0.18	Lipid_phosphate_phosphatase-related_protein_type_3_(EC_3.1.3.4)(Plasticity-related_gene_2_protein)(PRG-2)_[Source:UniProtKB/Swiss-Prot;Acc:Q7TPB0]
ENSMUSG00000039063	Echdc3	0.36	0.04	enoyl_Coenzyme_A_hydratase_domain_containing_3_Gene_[Source:MGI_(curated);Acc:MGI:1915106]
ENSMUSG00000039153	Runx2	0.36	0	runt_related_transcription_factor_2_Gene_[Source:MGI_Symbol;Acc:MGI:99829]
ENSMUSG00000039629	Fam40b	0.36	0.04	family_with_sequence_similarity_40,_member_B_Gene_[Source:MGI_(curated);Acc:MGI:2444363]
ENSMUSG00000039903	4931408A02Rik	0.36	0.06	RIKEN_cDNA_4931408A02_gene_Gene_[Source:MGI_Symbol;Acc:MGI:1918217]
ENSMUSG00000040312	Cchcr1	0.36	0	coiled-coil_alpha-helical_rod_protein_1_Gene_[Source:MGI_Symbol;Acc:MGI:2385321]
ENSMUSG00000042594	Sh2b3	0.36	0	SH2B_adaptor_protein_3_Gene_[Source:MGI_(curated);Acc:MGI:893598]
ENSMUSG00000044408	1110002B05Rik	0.36	0	RIKEN_cDNA_1110002B05_gene_Gene_[Source:MGI_Symbol;Acc:MGI:1913399]
ENSMUSG00000044950	Pwwp2a	0.36	0.02	PWWP_domain_containing_2A_Gene_[Source:MGI_(curated);Acc:MGI:1918052]
ENSMUSG00000048087	AC139039.1	0.36	0	-------------
ENSMUSG00000051732	Pabpc2	0.36	0	poly(A)_binding_protein,_cytoplasmic_2_Gene_[Source:MGI_(curated);Acc:MGI:1349723]
ENSMUSG00000055980	Irs1	0.36	0.06	insulin_receptor_substrate_1_Gene_[Source:MGI_(curated);Acc:MGI:99454]
ENSMUSG00000061615	Hist1h2ab	0.36	0	histone_cluster_1,_H2ab_Gene_[Source:MGI_(curated);Acc:MGI:2448306]
ENSMUSG00000062651	H2afb1	0.36	0.06	H2A_histone_family,_member_B1_Gene_[Source:MGI_Symbol;Acc:MGI:1915481]
ENSMUSG00000062762	Ei24	0.36	0.01	etoposide_induced_2.4_mRNA_Gene_[Source:MGI_Symbol;Acc:MGI:108090]
ENSMUSG00000067367	Lyar	0.36	0	Ly1_antibody_reactive_clone_Gene_[Source:MGI_(curated);Acc:MGI:107470]
ENSMUSG00000069448	AC158772.1	0.36	0	-------------
ENSMUSG00000070345	Hsf5	0.36	0.04	heat_shock_transcription_factor_family_member_5_Gene_[Source:MGI_(curated);Acc:MGI:2685585]
ENSMUSG00000071379	Hpcal1	0.36	0	hippocalcin-like_1_Gene_[Source:MGI_Symbol;Acc:MGI:1855689]
ENSMUSG00000074415	2610203C20Rik	0.36	0.03	RIKEN_cDNA_2610203C20_gene_Gene_[Source:MGI_Symbol;Acc:MGI:1917705]
ENSMUSG00000074865	6720457D02Rik	0.36	0	RIKEN_cDNA_6720457D02_gene_Gene_[Source:MGI_Symbol;Acc:MGI:1924367]
ENSMUSG00000078453	3110003A17Rik	0.36	0	RIKEN_cDNA_3110003A17_gene_Gene_[Source:MGI_Symbol;Acc:MGI:1920362]
ENSMUSG00000001435	Col18a1	0.35	0.01	collagen,_type_XVIII,_alpha_1_Gene_[Source:MGI_(curated);Acc:MGI:88451]
ENSMUSG00000001761	Smo	0.35	0	smoothened_homolog_(Drosophila)_Gene_[Source:MGI_(curated);Acc:MGI:108075]
ENSMUSG00000002602	Axl	0.35	0	AXL_receptor_tyrosine_kinase_Gene_[Source:MGI_(curated);Acc:MGI:1347244]
ENSMUSG00000010841	1700006E09Rik	0.35	0.3	RIKEN_cDNA_1700006E09_gene_Gene_[Source:MGI_Symbol;Acc:MGI:1922687]
ENSMUSG00000018752	Tnfsf12	0.35	0	tumor_necrosis_factor_(ligand)_superfamily,_member_12_Gene_[Source:MGI_(curated);Acc:MGI:1196259]
ENSMUSG00000020009	Ifngr1	0.35	0	interferon_gamma_receptor_1_Gene_[Source:MGI_Symbol;Acc:MGI:107655]
ENSMUSG00000020140	Lgr5	0.35	0	leucine_rich_repeat_containing_G_protein_coupled_receptor_5_Gene_[Source:MGI_(curated);Acc:MGI:1341817]
ENSMUSG00000020175	Rab36	0.35	0	RAB36,_member_RAS_oncogene_family_Gene_[Source:MGI_(curated);Acc:MGI:1924127]
ENSMUSG00000020532	Acaca	0.35	0	acetyl-Coenzyme_A_carboxylase_alpha_Gene_[Source:MGI_(curated);Acc:MGI:108451]
ENSMUSG00000020593	Lpin1	0.35	0	lipin_1_Gene_[Source:MGI_Symbol;Acc:MGI:1891340]
ENSMUSG00000020785	Camkk1	0.35	0.02	calcium/calmodulin-dependent_protein_kinase_kinase_1,_alpha_Gene_[Source:MGI_(curated);Acc:MGI:1891766]
ENSMUSG00000021209	Ppp4r4	0.35	0.01	protein_phosphatase_4,_regulatory_subunit_4_Gene_[Source:MGI_Symbol;Acc:MGI:1921771]
ENSMUSG00000021965	F630043A04Rik	0.35	0	RIKEN_cDNA_F630043A04_gene_Gene_[Source:MGI_Symbol;Acc:MGI:3041235]
ENSMUSG00000022394	L3mbtl2	0.35	0.06	l(3)mbt-like_2_(Drosophila)_Gene_[Source:MGI_Symbol;Acc:MGI:2443584]
ENSMUSG00000022575	Gsdmd	0.35	0.1	gasdermin_D_Gene_[Source:MGI_Symbol;Acc:MGI:1916396]
ENSMUSG00000022906	Parp9	0.35	0.02	poly_(ADP-ribose)_polymerase_family,_member_9_Gene_[Source:MGI_(curated);Acc:MGI:1933117]
ENSMUSG00000023104	Rfc2	0.35	0	replication_factor_C_(activator_1)_2_Gene_[Source:MGI_Symbol;Acc:MGI:1341868]
ENSMUSG00000024883	Rin1	0.35	0	Ras_and_Rab_interactor_1_Gene_[Source:MGI_Symbol;Acc:MGI:2385695]
ENSMUSG00000025758	Plk4	0.35	0	polo-like_kinase_4_(Drosophila)_Gene_[Source:MGI_Symbol;Acc:MGI:101783]
ENSMUSG00000025925	Terf1	0.35	0	telomeric_repeat_binding_factor_1_Gene_[Source:MGI_Symbol;Acc:MGI:109634]
ENSMUSG00000025986	Slc39a10	0.35	0.01	solute_carrier_family_39_(zinc_transporter),_member_10_Gene_[Source:MGI_(curated);Acc:MGI:1914515]
ENSMUSG00000026187	Xrcc5	0.35	0.01	X-ray_repair_complementing_defective_repair_in_Chinese_hamster_cells_5_Gene_[Source:MGI_Symbol;Acc:MGI:104517]
ENSMUSG00000026504	Sdccag8	0.35	0.01	serologically_defined_colon_cancer_antigen_8_Gene_[Source:MGI_(curated);Acc:MGI:1924066]
ENSMUSG00000026782	Abi2	0.35	0	abl-interactor_2_Gene_[Source:MGI_Symbol;Acc:MGI:106913]
ENSMUSG00000027067	Ssrp1	0.35	0	structure_specific_recognition_protein_1_Gene_[Source:MGI_(curated);Acc:MGI:107912]
ENSMUSG00000027353	Mcm8	0.35	0.03	minichromosome_maintenance_deficient_8_(S._cerevisiae)_Gene_[Source:MGI_(curated);Acc:MGI:1913884]
ENSMUSG00000028015	Ctso	0.35	0.04	cathepsin_O_Gene_[Source:MGI_(curated);Acc:MGI:2139628]
ENSMUSG00000028333	Anp32b	0.35	0	acidic_(leucine-rich)_nuclear_phosphoprotein_32_family,_member_B_Gene_[Source:MGI_(curated);Acc:MGI:1914878]
ENSMUSG00000028412	Slc44a1	0.35	0	solute_carrier_family_44,_member_1_Gene_[Source:MGI_(curated);Acc:MGI:2140592]
ENSMUSG00000029538	Sfrs9	0.35	0	splicing_factor,_arginine/serine_rich_9_Gene_[Source:MGI_(curated);Acc:MGI:104896]
ENSMUSG00000030231	Plekha5	0.35	0.07	pleckstrin_homology_domain_containing,_family_A_member_5_Gene_[Source:MGI_Symbol;Acc:MGI:1923802]
ENSMUSG00000030691	Fchsd2	0.35	0	FCH_and_double_SH3_domains_2_Gene_[Source:MGI_(curated);Acc:MGI:2448475]
ENSMUSG00000030934	Oat	0.35	0	ornithine_aminotransferase_Gene_[Source:MGI_Symbol;Acc:MGI:97394]
ENSMUSG00000031876	Cmtm1	0.35	0	CKLF-like_MARVEL_transmembrane_domain_containing_1_Gene_[Source:MGI_Symbol;Acc:MGI:2447159]
ENSMUSG00000032415	Ube2cbp	0.35	0.01	ubiquitin-conjugating_enzyme_E2C_binding_protein_Gene_[Source:MGI_(curated);Acc:MGI:1917598]
ENSMUSG00000032424	2810026P18Rik	0.35	0	RIKEN_cDNA_2810026P18_gene_Gene_[Source:MGI_Symbol;Acc:MGI:1919905]
ENSMUSG00000033033	Calhm2	0.35	0.01	calcium_homeostasis_modulator_2_Gene_[Source:MGI_(curated);Acc:MGI:1919941]
ENSMUSG00000033589	Reep4	0.35	0	receptor_accessory_protein_4_Gene_[Source:MGI_Symbol;Acc:MGI:1919799]
ENSMUSG00000033722	BC034090	0.35	0.14	MKIAA1614_protein_Fragment__[Source:UniProtKB/TrEMBL;Acc:Q6ZPL5]
ENSMUSG00000033762	Recql4	0.35	0.01	RecQ_protein-like_4_Gene_[Source:MGI_Symbol;Acc:MGI:1931028]
ENSMUSG00000037070	Rbmxrt	0.35	0	RNA_binding_motif_protein,_X_chromosome_retrogene_Gene_[Source:MGI_Symbol;Acc:MGI:1343045]
ENSMUSG00000037674	Rfx7	0.35	0	regulatory_factor_X,_7_Gene_[Source:MGI_Symbol;Acc:MGI:2442675]
ENSMUSG00000038070	Cntln	0.35	0.02	centlein,_centrosomal_protein_Gene_[Source:MGI_(curated);Acc:MGI:2443104]
ENSMUSG00000038365	Fbxo25	0.35	0	F-box_protein_25_Gene_[Source:MGI_Symbol;Acc:MGI:1914072]
ENSMUSG00000038602	Slc35f1	0.35	0.03	solute_carrier_family_35,_member_F1_Gene_[Source:MGI_(curated);Acc:MGI:2139810]
ENSMUSG00000038943	Prc1	0.35	0.01	protein_regulator_of_cytokinesis_1_Gene_[Source:MGI_Symbol;Acc:MGI:1858961]
ENSMUSG00000041308	Sntb2	0.35	0.01	syntrophin,_basic_2_Gene_[Source:MGI_Symbol;Acc:MGI:101771]
ENSMUSG00000041594	Tmtc4	0.35	0.01	transmembrane_and_tetratricopeptide_repeat_containing_4_Gene_[Source:MGI_(curated);Acc:MGI:1921050]
ENSMUSG00000041617	Ccdc74a	0.35	0	coiled-coil_domain_containing_74A_Gene_[Source:MGI_Symbol;Acc:MGI:1919565]
ENSMUSG00000042156	Dzip1	0.35	0.01	DAZ_interacting_protein_1_Gene_[Source:MGI_Symbol;Acc:MGI:1914311]
ENSMUSG00000042428	Mgat3	0.35	0	mannoside_acetylglucosaminyltransferase_3_Gene_[Source:MGI_Symbol;Acc:MGI:104532]
ENSMUSG00000042606	Hirip3	0.35	0	HIRA_interacting_protein_3_Gene_[Source:MGI_(curated);Acc:MGI:2142364]
ENSMUSG00000045045	Lrfn4	0.35	0	leucine_rich_repeat_and_fibronectin_type_III_domain_containing_4_Gene_[Source:MGI_(curated);Acc:MGI:2385612]
ENSMUSG00000047003	Zfp41	0.35	0	zinc_finger_protein_41_Gene_[Source:MGI_Symbol;Acc:MGI:99186]
ENSMUSG00000049235	AC140256.1	0.35	0	-------------
ENSMUSG00000049295	Zfp219	0.35	0.01	zinc_finger_protein_219_Gene_[Source:MGI_Symbol;Acc:MGI:1917140]
ENSMUSG00000053004	Hrh1	0.35	0.04	histamine_receptor_H1_Gene_[Source:MGI_Symbol;Acc:MGI:107619]
ENSMUSG00000053128	Rnf26	0.35	0	ring_finger_protein_26_Gene_[Source:MGI_Symbol;Acc:MGI:2388131]
ENSMUSG00000054400	Cklf	0.35	0	chemokine-like_factor_Gene_[Source:MGI_Symbol;Acc:MGI:1922708]
ENSMUSG00000056917	Sipa1	0.35	0.02	signal-induced_proliferation_associated_gene_1_Gene_[Source:MGI_Symbol;Acc:MGI:107576]
ENSMUSG00000058799	Nap1l1	0.35	0	nucleosome_assembly_protein_1-like_1_Gene_[Source:MGI_Symbol;Acc:MGI:1855693]
ENSMUSG00000063021	Hist1h2ak	0.35	0	histone_cluster_1,_H2ak_Gene_[Source:MGI_(curated);Acc:MGI:2448297]
ENSMUSG00000063316	Rpl27	0.35	0	ribosomal_protein_L27_Gene_[Source:MGI_(curated);Acc:MGI:98036]
ENSMUSG00000064043	Trerf1	0.35	0.01	transcriptional_regulating_factor_1_Gene_[Source:MGI_Symbol;Acc:MGI:2442086]
ENSMUSG00000065999	RP23-326E2.4	0.35	0	predicted_gene_13154_(Gm13154),_mRNA_[Source:RefSeq_DNA;Acc:NM_001014397]
ENSMUSG00000070425	Trpc2	0.35	0	transient_receptor_potential_cation_channel,_subfamily_C,_member_2_Gene_[Source:MGI_(curated);Acc:MGI:109527]
ENSMUSG00000073169	AC126045.2	0.35	0	-------------
ENSMUSG00000073705	Apitd1	0.35	0.01	apoptosis-inducing,_TAF9-like_domain_1_Gene_[Source:MGI_(curated);Acc:MGI:1917178]
ENSMUSG00000073852	AL807745.4	0.35	0	-------------
ENSMUSG00000075725	SNORD50	0.35	0	Small_nucleolar_RNA_SNORD50__[Source:RFAM;Acc:RF00278]
ENSMUSG00000075972	SNORD50	0.35	0	Small_nucleolar_RNA_SNORD50__[Source:RFAM;Acc:RF00278]
ENSMUSG00000076441	Ass1	0.35	0.05	argininosuccinate_synthetase_1_Gene_[Source:MGI_(curated);Acc:MGI:88090]
ENSMUSG00000078495	RP23-282C23.7	0.35	0	predicted_gene_13157_(Gm13157),_mRNA_[Source:RefSeq_DNA;Acc:NM_001127189]
ENSMUSG00000078502	RP23-285N14.1	0.35	0	Novel_KRAB_box_containing_protein__[Source:UniProtKB/TrEMBL;Acc:B1ASQ6]
ENSMUSG00000079215	Zfp664	0.35	7.88e-05	zinc_finger_protein_664_Gene_[Source:MGI_(curated);Acc:MGI:2442505]
ENSMUSG00000081618	AC102594.1	0.35	0.31	-------------
ENSMUSG00000081792	AL611930.4	0.35	0	-------------
ENSMUSG00000001052	Sec24b	0.34	0	Sec24_related_gene_family,_member_B_(S._cerevisiae)_Gene_[Source:MGI_Symbol;Acc:MGI:2139764]
ENSMUSG00000001173	Ocrl	0.34	0	oculocerebrorenal_syndrome_of_Lowe_Gene_[Source:MGI_(curated);Acc:MGI:109589]
ENSMUSG00000002845	Tmem39a	0.34	0	transmembrane_protein_39a_Gene_[Source:MGI_Symbol;Acc:MGI:1915096]
ENSMUSG00000007589	Tinf2	0.34	0	Terf1_(TRF1)-interacting_nuclear_factor_2_Gene_[Source:MGI_Symbol;Acc:MGI:107246]
ENSMUSG00000018965	Ywhah	0.34	0.03	tyrosine_3-monooxygenase/tryptophan_5-monooxygenase_activation_protein,_eta_polypeptide_Gene_[Source:MGI_(curated);Acc:MGI:109194]
ENSMUSG00000020024	Ccdc41	0.34	0	coiled-coil_domain_containing_41_Gene_[Source:MGI_Symbol;Acc:MGI:1924298]
ENSMUSG00000020327	Fgf22	0.34	0.15	fibroblast_growth_factor_22_Gene_[Source:MGI_Symbol;Acc:MGI:1914362]
ENSMUSG00000020413	Hus1	0.34	0.02	Hus1_homolog_(S._pombe)_Gene_[Source:MGI_(curated);Acc:MGI:1277962]
ENSMUSG00000020844	Nxn	0.34	0.03	nucleoredoxin_Gene_[Source:MGI_(curated);Acc:MGI:109331]
ENSMUSG00000020875	Hoxb9	0.34	0.08	homeobox_B9_Gene_[Source:MGI_(curated);Acc:MGI:96190]
ENSMUSG00000022070	6720463M24Rik	0.34	0	RIKEN_cDNA_6720463M24_gene_Gene_[Source:MGI_Symbol;Acc:MGI:1924994]
ENSMUSG00000022441	Efcab6	0.34	0.23	EF-hand_calcium_binding_domain_6_Gene_[Source:MGI_(curated);Acc:MGI:1924877]
ENSMUSG00000022967	Ifnar1	0.34	0	interferon_(alpha_and_beta)_receptor_1_Gene_[Source:MGI_(curated);Acc:MGI:107658]
ENSMUSG00000023915	Tnfrsf21	0.34	0.02	tumor_necrosis_factor_receptor_superfamily,_member_21_Gene_[Source:MGI_Symbol;Acc:MGI:2151075]
ENSMUSG00000024816	Frmd8	0.34	0	FERM_domain_containing_8_Gene_[Source:MGI_(curated);Acc:MGI:1914707]
ENSMUSG00000026158	Ogfrl1	0.34	0	opioid_growth_factor_receptor-like_1_Gene_[Source:MGI_Symbol;Acc:MGI:1917405]
ENSMUSG00000026556	Vangl2	0.34	8.94e-05	vang-like_2_(van_gogh,_Drosophila)_Gene_[Source:MGI_(curated);Acc:MGI:2135272]
ENSMUSG00000026721	Rabgap1l	0.34	0.02	RAB_GTPase_activating_protein_1-like_Gene_[Source:MGI_Symbol;Acc:MGI:1352507]
ENSMUSG00000027997	Casp6	0.34	0	caspase_6_Gene_[Source:MGI_(curated);Acc:MGI:1312921]
ENSMUSG00000028212	Ccne2	0.34	0.01	cyclin_E2_Gene_[Source:MGI_(curated);Acc:MGI:1329034]
ENSMUSG00000028479	Gne	0.34	0.05	glucosamine_Gene_[Source:MGI_(curated);Acc:MGI:1354951]
ENSMUSG00000028560	Usp1	0.34	0.01	ubiquitin_specific_peptidase_1_Gene_[Source:MGI_(curated);Acc:MGI:2385198]
ENSMUSG00000028565	Nfia	0.34	0.05	nuclear_factor_I/A_Gene_[Source:MGI_(curated);Acc:MGI:108056]
ENSMUSG00000028863	Meaf6	0.34	0.01	MYST/Esa1-associated_factor_6_Gene_[Source:MGI_(curated);Acc:MGI:1917338]
ENSMUSG00000028868	Wasf2	0.34	0	WAS_protein_family,_member_2_Gene_[Source:MGI_(curated);Acc:MGI:1098641]
ENSMUSG00000029641	Rasl11a	0.34	0.01	RAS-like,_family_11,_member_A_Gene_[Source:MGI_Symbol;Acc:MGI:1916145]
ENSMUSG00000029761	Cald1	0.34	0	caldesmon_1_Gene_[Source:MGI_(curated);Acc:MGI:88250]
ENSMUSG00000030000	Add2	0.34	0	adducin_2_(beta)_Gene_[Source:MGI_Symbol;Acc:MGI:87919]
ENSMUSG00000031605	Klhl2	0.34	0.01	kelch-like_2,_Mayven_(Drosophila)_Gene_[Source:MGI_Symbol;Acc:MGI:1924363]
ENSMUSG00000031819	Cox4nb	0.34	0	COX4_neighbor_Gene_[Source:MGI_Symbol;Acc:MGI:1343095]
ENSMUSG00000032041	Tirap	0.34	0	toll-interleukin_1_receptor_(TIR)_domain-containing_adaptor_protein_Gene_[Source:MGI_Symbol;Acc:MGI:2152213]
ENSMUSG00000032349	Elovl5	0.34	0.02	ELOVL_family_member_5,_elongation_of_long_chain_fatty_acids_(yeast)_Gene_[Source:MGI_(curated);Acc:MGI:1916051]
ENSMUSG00000037119	D15Ertd621e	0.34	0	Protein_FAM91A1__[Source:UniProtKB/Swiss-Prot;Acc:Q3UVG3]
ENSMUSG00000037936	Scarb1	0.34	0.01	scavenger_receptor_class_B,_member_1_Gene_[Source:MGI_(curated);Acc:MGI:893578]
ENSMUSG00000038214	Bend3	0.34	0.02	BEN_domain_containing_3_Gene_[Source:MGI_Symbol;Acc:MGI:2677212]
ENSMUSG00000038552	Fndc4	0.34	0.02	fibronectin_type_III_domain_containing_4_Gene_[Source:MGI_Symbol;Acc:MGI:1917195]
ENSMUSG00000039043	2610034B18Rik	0.34	0	RIKEN_cDNA_2610034B18_gene_Gene_[Source:MGI_Symbol;Acc:MGI:1917670]
ENSMUSG00000039197	Adk	0.34	0	adenosine_kinase_Gene_[Source:MGI_Symbol;Acc:MGI:87930]
ENSMUSG00000039601	Rcan2	0.34	0.02	regulator_of_calcineurin_2_Gene_[Source:MGI_Symbol;Acc:MGI:1858219]
ENSMUSG00000040183	Ankrd6	0.34	0.02	ankyrin_repeat_domain_6_Gene_[Source:MGI_(curated);Acc:MGI:2154278]
ENSMUSG00000040209	Zfp704	0.34	0.23	zinc_finger_protein_704_Gene_[Source:MGI_Symbol;Acc:MGI:2180715]
ENSMUSG00000041390	Mdfic	0.34	0.04	MyoD_family_inhibitor_domain_containing_Gene_[Source:MGI_(curated);Acc:MGI:104611]
ENSMUSG00000041439	Mfsd6	0.34	0.01	major_facilitator_superfamily_domain_containing_6_Gene_[Source:MGI_(curated);Acc:MGI:1922925]
ENSMUSG00000041974	2310008H04Rik	0.34	0	RIKEN_cDNA_2310008H04_gene_Gene_[Source:MGI_Symbol;Acc:MGI:1924834]
ENSMUSG00000042105	Inpp5f	0.34	0	inositol_polyphosphate-5-phosphatase_F_Gene_[Source:MGI_(curated);Acc:MGI:2141867]
ENSMUSG00000042655	Fam159b	0.34	0	family_with_sequence_similarity_159,_member_B_Gene_[Source:MGI_Symbol;Acc:MGI:1925053]
ENSMUSG00000046169	Adamts6	0.34	0.02	a_disintegrin-like_and_metallopeptidase_(reprolysin_type)_with_thrombospondin_type_1_motif,_6_Gene_[Source:MGI_Symbol;Acc:MGI:1347348]
ENSMUSG00000046605	B3gntl1	0.34	0.06	UDP-GlcNAc:betaGal_beta-1,3-N-acetylglucosaminyltransferase-like_1_Gene_[Source:MGI_(curated);Acc:MGI:2441705]
ENSMUSG00000047910	Pcdhb16	0.34	0.14	protocadherin_beta_16_Gene_[Source:MGI_Symbol;Acc:MGI:2136752]
ENSMUSG00000048416	Mlf1	0.34	0.02	myeloid_leukemia_factor_1_Gene_[Source:MGI_(curated);Acc:MGI:1341819]
ENSMUSG00000053317	Sec61b	0.34	0	Sec61_beta_subunit_Gene_[Source:MGI_(curated);Acc:MGI:1913462]
ENSMUSG00000056367	Actr3b	0.34	0.13	ARP3_actin-related_protein_3_homolog_B_(yeast)_Gene_[Source:MGI_(curated);Acc:MGI:2661120]
ENSMUSG00000056394	Lig1	0.34	0	ligase_I,_DNA,_ATP-dependent_Gene_[Source:MGI_(curated);Acc:MGI:101789]
ENSMUSG00000057409	Zfp53	0.34	0	zinc_finger_protein_53_Gene_[Source:MGI_Symbol;Acc:MGI:99200]
ENSMUSG00000058070	Eml1	0.34	0.15	echinoderm_microtubule_associated_protein_like_1_Gene_[Source:MGI_(curated);Acc:MGI:1915769]
ENSMUSG00000058773	Hist1h1b	0.34	0.03	histone_cluster_1,_H1b_Gene_[Source:MGI_(curated);Acc:MGI:1861461]
ENSMUSG00000066456	Hmgn3	0.34	0.07	high_mobility_group_nucleosomal_binding_domain_3_Gene_[Source:MGI_Symbol;Acc:MGI:2138069]
ENSMUSG00000071222	AC130536.1	0.34	0	-------------
ENSMUSG00000075334	Rprm	0.34	0.05	reprimo,_TP53_dependent_G2_arrest_mediator_candidate_Gene_[Source:MGI_(curated);Acc:MGI:1915124]
ENSMUSG00000075444	AC123606.1	0.34	0.02	Putative_uncharacterized_protein__[Source:UniProtKB/TrEMBL;Acc:Q3TRW5]
ENSMUSG00000078571	AC122767.1	0.34	0	Putative_uncharacterized_protein_Inpp5f__[Source:UniProtKB/TrEMBL;Acc:A0EXG3]
ENSMUSG00000082185	AL606755.4	0.34	0.03	-------------
ENSMUSG00000087255	RP23-294H14.1	0.34	0	-------------
ENSMUSG00000002365	Snx9	0.33	0	sorting_nexin_9_Gene_[Source:MGI_Symbol;Acc:MGI:1913866]
ENSMUSG00000004530	Coro1c	0.33	0	coronin,_actin_binding_protein_1C_Gene_[Source:MGI_Symbol;Acc:MGI:1345964]
ENSMUSG00000005917	Otx1	0.33	0.07	orthodenticle_homolog_1_(Drosophila)_Gene_[Source:MGI_(curated);Acc:MGI:97450]
ENSMUSG00000015839	Nfe2l2	0.33	0	nuclear_factor,_erythroid_derived_2,_like_2_Gene_[Source:MGI_(curated);Acc:MGI:108420]
ENSMUSG00000017868	Sgk2	0.33	0.03	serum/glucocorticoid_regulated_kinase_2_Gene_[Source:MGI_(curated);Acc:MGI:1351318]
ENSMUSG00000018362	Kpna2	0.33	0.01	karyopherin_(importin)_alpha_2_Gene_[Source:MGI_(curated);Acc:MGI:103561]
ENSMUSG00000019817	Plagl1	0.33	0.05	pleiomorphic_adenoma_gene-like_1_Gene_[Source:MGI_(curated);Acc:MGI:1100874]
ENSMUSG00000020099	Unc5b	0.33	0	unc-5_homolog_B_(C._elegans)_Gene_[Source:MGI_Symbol;Acc:MGI:894703]
ENSMUSG00000020534	Shmt1	0.33	0	serine_hydroxymethyltransferase_1_(soluble)_Gene_[Source:MGI_(curated);Acc:MGI:98299]
ENSMUSG00000021115	Vrk1	0.33	0	vaccinia_related_kinase_1_Gene_[Source:MGI_Symbol;Acc:MGI:1261847]
ENSMUSG00000021556	Golm1	0.33	0	golgi_membrane_protein_1_Gene_[Source:MGI_Symbol;Acc:MGI:1917329]
ENSMUSG00000022687	Boc	0.33	0	biregional_cell_adhesion_molecule-related/down-regulated_by_oncogenes_(Cdon)_binding_protein_Gene_[Source:MGI_(curated);Acc:MGI:2151153]
ENSMUSG00000022843	Clcn2	0.33	0.01	chloride_channel_2_Gene_[Source:MGI_(curated);Acc:MGI:105061]
ENSMUSG00000025933	Tmem14a	0.33	0.13	transmembrane_protein_14A_Gene_[Source:MGI_Symbol;Acc:MGI:1922962]
ENSMUSG00000025950	Idh1	0.33	0.01	isocitrate_dehydrogenase_1_(NADP+),_soluble_Gene_[Source:MGI_(curated);Acc:MGI:96413]
ENSMUSG00000026048	Ercc5	0.33	0.01	excision_repair_cross-complementing_rodent_repair_deficiency,_complementation_group_5_Gene_[Source:MGI_(curated);Acc:MGI:103582]
ENSMUSG00000026104	Stat1	0.33	0.04	signal_transducer_and_activator_of_transcription_1_Gene_[Source:MGI_Symbol;Acc:MGI:103063]
ENSMUSG00000026234	Ncl	0.33	0	nucleolin_Gene_[Source:MGI_Symbol;Acc:MGI:97286]
ENSMUSG00000026604	Ptpn14	0.33	0.01	protein_tyrosine_phosphatase,_non-receptor_type_14_Gene_[Source:MGI_(curated);Acc:MGI:102467]
ENSMUSG00000026657	Frmd4a	0.33	0.01	FERM_domain_containing_4A_Gene_[Source:MGI_(curated);Acc:MGI:1919850]
ENSMUSG00000026803	Ttf1	0.33	0	transcription_termination_factor,_RNA_polymerase_I_Gene_[Source:MGI_(curated);Acc:MGI:105044]
ENSMUSG00000027752	Exosc8	0.33	0.01	exosome_component_8_Gene_[Source:MGI_(curated);Acc:MGI:1916889]
ENSMUSG00000028066	Pmf1	0.33	0	polyamine-modulated_factor_1_Gene_[Source:MGI_Symbol;Acc:MGI:1914287]
ENSMUSG00000028136	Snx27	0.33	0	sorting_nexin_family_member_27_Gene_[Source:MGI_(curated);Acc:MGI:1923992]
ENSMUSG00000028367	Txn1	0.33	0	thioredoxin_1_Gene_[Source:MGI_(curated);Acc:MGI:98874]
ENSMUSG00000028484	Psip1	0.33	0	PC4_and_SFRS1_interacting_protein_1_Gene_[Source:MGI_(curated);Acc:MGI:2142116]
ENSMUSG00000028525	Pde4b	0.33	0.01	phosphodiesterase_4B,_cAMP_specific_Gene_[Source:MGI_(curated);Acc:MGI:99557]
ENSMUSG00000028799	Zfp362	0.33	0.01	zinc_finger_protein_362_Gene_[Source:MGI_(curated);Acc:MGI:2652839]
ENSMUSG00000028820	Sfpq	0.33	0	splicing_factor_proline/glutamine_rich_(polypyrimidine_tract_binding_protein_associated)_Gene_[Source:MGI_(curated);Acc:MGI:1918764]
ENSMUSG00000028988	Ctnnbip1	0.33	0	catenin_beta_interacting_protein_1_Gene_[Source:MGI_(curated);Acc:MGI:1915756]
ENSMUSG00000029687	Ezh2	0.33	0	enhancer_of_zeste_homolog_2_(Drosophila)_Gene_[Source:MGI_(curated);Acc:MGI:107940]
ENSMUSG00000030795	Fus	0.33	0	fusion,_derived_from_t(12;16)_malignant_liposarcoma_(human)_Gene_[Source:MGI_(curated);Acc:MGI:1353633]
ENSMUSG00000031146	Plp2	0.33	0	proteolipid_protein_2_Gene_[Source:MGI_(curated);Acc:MGI:1298382]
ENSMUSG00000031226	2610029G23Rik	0.33	0.06	RIKEN_cDNA_2610029G23_gene_Gene_[Source:MGI_Symbol;Acc:MGI:1914933]
ENSMUSG00000031403	Dkc1	0.33	0.01	dyskeratosis_congenita_1,_dyskerin_homolog_(human)_Gene_[Source:MGI_(curated);Acc:MGI:1861727]
ENSMUSG00000031749	St3gal2	0.33	0	ST3_beta-galactoside_alpha-2,3-sialyltransferase_2_Gene_[Source:MGI_(curated);Acc:MGI:99427]
ENSMUSG00000032239	rp9	0.33	0	retinitis_pigmentosa_9_(human)_Gene_[Source:MGI_Symbol;Acc:MGI:2157166]
ENSMUSG00000032368	Zic1	0.33	0	zinc_finger_protein_of_the_cerebellum_1_Gene_[Source:MGI_(curated);Acc:MGI:106683]
ENSMUSG00000032733	Snx33	0.33	0	sorting_nexin_33_Gene_[Source:MGI_Symbol;Acc:MGI:2443239]
ENSMUSG00000033904	6330503K22Rik	0.33	0	RIKEN_cDNA_6330503K22_gene_Gene_[Source:MGI_Symbol;Acc:MGI:2141942]
ENSMUSG00000034285	Nipsnap1	0.33	0.01	4-nitrophenylphosphatase_domain_and_non-neuronal_SNAP25-like_protein_homolog_1_(C._elegans)_Gene_[Source:MGI_(curated);Acc:MGI:1278344]
ENSMUSG00000034401	Spata6	0.33	0.04	spermatogenesis_associated_6_Gene_[Source:MGI_(curated);Acc:MGI:1915196]
ENSMUSG00000034773	BC030867	0.33	0	Uncharacterized_protein_C17orf53_homolog__[Source:UniProtKB/Swiss-Prot;Acc:Q32P12]
ENSMUSG00000034848	Ttc21b	0.33	0.01	tetratricopeptide_repeat_domain_21B_Gene_[Source:MGI_(curated);Acc:MGI:1920918]
ENSMUSG00000035385	Ccl2	0.33	0.02	chemokine_(C-C_motif)_ligand_2_Gene_[Source:MGI_(curated);Acc:MGI:98259]
ENSMUSG00000036298	Slc2a13	0.33	0.11	solute_carrier_family_2_(facilitated_glucose_transporter),_member_13_Gene_[Source:MGI_(curated);Acc:MGI:2146030]
ENSMUSG00000037060	Prkcdbp	0.33	0.08	protein_kinase_C,_delta_binding_protein_Gene_[Source:MGI_Symbol;Acc:MGI:1923422]
ENSMUSG00000037852	Cpe	0.33	0.1	carboxypeptidase_E_Gene_[Source:MGI_Symbol;Acc:MGI:101932]
ENSMUSG00000044041	Krt13	0.33	0.03	keratin_13_Gene_[Source:MGI_(curated);Acc:MGI:101925]
ENSMUSG00000047996	Prrg1	0.33	0.01	proline_rich_Gla_(G-carboxyglutamic_acid)_1_Gene_[Source:MGI_(curated);Acc:MGI:1917364]
ENSMUSG00000048440	Cyp4f16	0.33	0	cytochrome_P450,_family_4,_subfamily_f,_polypeptide_16_Gene_[Source:MGI_Symbol;Acc:MGI:1917351]
ENSMUSG00000049791	Fzd4	0.33	0.02	frizzled_homolog_4_(Drosophila)_Gene_[Source:MGI_Symbol;Acc:MGI:108520]
ENSMUSG00000054766	Set	0.33	0	SET_translocation_Gene_[Source:MGI_(curated);Acc:MGI:1860267]
ENSMUSG00000055799	Tcf7l1	0.33	0	transcription_factor_7-like_1_(T-cell_specific,_HMG_box)_Gene_[Source:MGI_(curated);Acc:MGI:1202876]
ENSMUSG00000056220	Pla2g4a	0.33	0	phospholipase_A2,_group_IVA_(cytosolic,_calcium-dependent)_Gene_[Source:MGI_(curated);Acc:MGI:1195256]
ENSMUSG00000057113	Npm1	0.33	0	nucleophosmin_1_Gene_[Source:MGI_(curated);Acc:MGI:106184]
ENSMUSG00000057762	AC154620.1	0.33	0	-------------
ENSMUSG00000063856	Gpx1	0.33	0	glutathione_peroxidase_1_Gene_[Source:MGI_Symbol;Acc:MGI:104887]
ENSMUSG00000064141	Zfp69	0.33	0.16	zinc_finger_protein_69_Gene_[Source:MGI_(curated);Acc:MGI:107794]
ENSMUSG00000064254	Ethe1	0.33	0.01	ethylmalonic_encephalopathy_1_Gene_[Source:MGI_(curated);Acc:MGI:1913321]
ENSMUSG00000066878	AC154338.1	0.33	0.01	-------------
ENSMUSG00000069083	AC124979.1	0.33	0.01	-------------
ENSMUSG00000069520	Tmem19	0.33	0	transmembrane_protein_19_Gene_[Source:MGI_Symbol;Acc:MGI:1914476]
ENSMUSG00000069913	Anp32-ps	0.33	0.01	acidic_(leucine-rich)_nuclear_phosphoprotein_32_family,_pseudogene_Pseudogene_[Source:MGI_(curated);Acc:MGI:3525200]
ENSMUSG00000071454	Dtnb	0.33	0.01	dystrobrevin,_beta_Gene_[Source:MGI_Symbol;Acc:MGI:1203728]
ENSMUSG00000073082	AC158667.1	0.33	0	MAWMS1_protein__[Source:UniProtKB/TrEMBL;Acc:Q8CHL7]
ENSMUSG00000078619	Smarcd2	0.33	0	SWI/SNF_related,_matrix_associated,_actin_dependent_regulator_of_chromatin,_subfamily_d,_member_2_Gene_[Source:MGI_(curated);Acc:MGI:1933621]
ENSMUSG00000081833	AL773533.2	0.33	0	-------------
ENSMUSG00000085357	AL929069.1	0.33	0.1	-------------
ENSMUSG00000085455	AC158782.6	0.33	0	-------------
ENSMUSG00000000159	Igsf5	0.32	0.04	immunoglobulin_superfamily,_member_5_Gene_[Source:MGI_(curated);Acc:MGI:1919308]
ENSMUSG00000000278	Scpep1	0.32	0	serine_carboxypeptidase_1_Gene_[Source:MGI_(curated);Acc:MGI:1921867]
ENSMUSG00000001555	Fkbp10	0.32	0.01	FK506_binding_protein_10_Gene_[Source:MGI_(curated);Acc:MGI:104769]
ENSMUSG00000006281	Tep1	0.32	0	telomerase_associated_protein_1_Gene_[Source:MGI_Symbol;Acc:MGI:109573]
ENSMUSG00000009418	Nav1	0.32	0	neuron_navigator_1_Gene_[Source:MGI_Symbol;Acc:MGI:2183683]
ENSMUSG00000009555	Cdk9	0.32	8.22e-05	cyclin-dependent_kinase_9_(CDC2-related_kinase)_Gene_[Source:MGI_(curated);Acc:MGI:1328368]
ENSMUSG00000010051	Hyal1	0.32	0.02	hyaluronoglucosaminidase_1_Gene_[Source:MGI_(curated);Acc:MGI:96298]
ENSMUSG00000014778	Fhod1	0.32	0	formin_homology_2_domain_containing_1_Gene_[Source:MGI_(curated);Acc:MGI:2679008]
ENSMUSG00000014782	Plekhg4	0.32	0	pleckstrin_homology_domain_containing,_family_G_(with_RhoGef_domain)_member_4_Gene_[Source:MGI_Symbol;Acc:MGI:2142544]
ENSMUSG00000015709	Arnt2	0.32	0.01	aryl_hydrocarbon_receptor_nuclear_translocator_2_Gene_[Source:MGI_Symbol;Acc:MGI:107188]
ENSMUSG00000016984	Etaa1	0.32	0.01	Ewing's_tumor-associated_antigen_1_Gene_[Source:MGI_(curated);Acc:MGI:1915395]
ENSMUSG00000017765	Slc12a4	0.32	0.01	solute_carrier_family_12,_member_4_Gene_[Source:MGI_(curated);Acc:MGI:1309465]
ENSMUSG00000018570	2810408A11Rik	0.32	0	RIKEN_cDNA_2810408A11_gene_Gene_[Source:MGI_Symbol;Acc:MGI:1917669]
ENSMUSG00000018861	Fdxr	0.32	0	ferredoxin_reductase_Gene_[Source:MGI_(curated);Acc:MGI:104724]
ENSMUSG00000022186	Oxct1	0.32	0.12	3-oxoacid_CoA_transferase_1_Gene_[Source:MGI_(curated);Acc:MGI:1914291]
ENSMUSG00000022246	Rai14	0.32	0.01	retinoic_acid_induced_14_Gene_[Source:MGI_Symbol;Acc:MGI:1922896]
ENSMUSG00000022587	Ly6e	0.32	0.05	lymphocyte_antigen_6_complex,_locus_E_Gene_[Source:MGI_Symbol;Acc:MGI:106651]
ENSMUSG00000024054	Smchd1	0.32	0.03	SMC_hinge_domain_containing_1_Gene_[Source:MGI_(curated);Acc:MGI:1921605]
ENSMUSG00000024095	Hnrpll	0.32	0.01	heterogeneous_nuclear_ribonucleoprotein_L-like_Gene_[Source:MGI_Symbol;Acc:MGI:1919942]
ENSMUSG00000024525	Impa2	0.32	0.08	inositol_(myo)-1(or_4)-monophosphatase_2_Gene_[Source:MGI_Symbol;Acc:MGI:2149728]
ENSMUSG00000024556	Me2	0.32	0.01	malic_enzyme_2,_NAD(+)-dependent,_mitochondrial_Gene_[Source:MGI_Symbol;Acc:MGI:2147351]
ENSMUSG00000025213	Kazald1	0.32	0	Kazal-type_serine_peptidase_inhibitor_domain_1_Gene_[Source:MGI_(curated);Acc:MGI:2147606]
ENSMUSG00000025290	Rps24	0.32	0	ribosomal_protein_S24_Gene_[Source:MGI_Symbol;Acc:MGI:98147]
ENSMUSG00000025608	Podxl	0.32	0	podocalyxin-like_Gene_[Source:MGI_(curated);Acc:MGI:1351317]
ENSMUSG00000025817	Nudt5	0.32	0	nudix_(nucleoside_diphosphate_linked_moiety_X)-type_motif_5_Gene_[Source:MGI_(curated);Acc:MGI:1858232]
ENSMUSG00000026600	Soat1	0.32	0	sterol_O-acyltransferase_1_Gene_[Source:MGI_Symbol;Acc:MGI:104665]
ENSMUSG00000027951	Adar	0.32	0.01	adenosine_deaminase,_RNA-specific_Gene_[Source:MGI_(curated);Acc:MGI:1889575]
ENSMUSG00000028576	Ift74	0.32	0.01	intraflagellar_transport_74_homolog_(Chlamydomonas)_Gene_[Source:MGI_(curated);Acc:MGI:1914944]
ENSMUSG00000028843	Sh3bgrl3	0.32	0	SH3_domain_binding_glutamic_acid-rich_protein-like_3_Gene_[Source:MGI_(curated);Acc:MGI:1920973]
ENSMUSG00000028862	Map3k6	0.32	0	mitogen-activated_protein_kinase_kinase_kinase_6_Gene_[Source:MGI_(curated);Acc:MGI:1855691]
ENSMUSG00000028944	Prkag2	0.32	0.03	protein_kinase,_AMP-activated,_gamma_2_non-catalytic_subunit_Gene_[Source:MGI_(curated);Acc:MGI:1336153]
ENSMUSG00000029090	Gpr125	0.32	6.09e-05	G_protein-coupled_receptor_125_Gene_[Source:MGI_Symbol;Acc:MGI:1917943]
ENSMUSG00000029790	Tsga14	0.32	0	testis_specific_gene_A14_Gene_[Source:MGI_(curated);Acc:MGI:1891414]
ENSMUSG00000030172	Erc1	0.32	0	ELKS/RAB6-interacting/CAST_family_member_1_Gene_[Source:MGI_Symbol;Acc:MGI:2151013]
ENSMUSG00000030917	Tmem159	0.32	0	transmembrane_protein_159_Gene_[Source:MGI_(curated);Acc:MGI:1925752]
ENSMUSG00000030929	Eri2	0.32	0	exoribonuclease_2_Gene_[Source:MGI_(curated);Acc:MGI:1918401]
ENSMUSG00000031530	Dusp4	0.32	0.05	dual_specificity_phosphatase_4_Gene_[Source:MGI_(curated);Acc:MGI:2442191]
ENSMUSG00000034168	6430527G18Rik	0.32	0	RIKEN_cDNA_6430527G18_gene_Gene_[Source:MGI_Symbol;Acc:MGI:2442463]
ENSMUSG00000035064	Eef2k	0.32	0.03	eukaryotic_elongation_factor-2_kinase_Gene_[Source:MGI_(curated);Acc:MGI:1195261]
ENSMUSG00000035451	Foxa1	0.32	0.29	forkhead_box_A1_Gene_[Source:MGI_Symbol;Acc:MGI:1347472]
ENSMUSG00000036438	Calm2	0.32	0	calmodulin_2_Gene_[Source:MGI_(curated);Acc:MGI:103250]
ENSMUSG00000037624	Kcnk2	0.32	0	potassium_channel,_subfamily_K,_member_2_Gene_[Source:MGI_Symbol;Acc:MGI:109366]
ENSMUSG00000038886	Man2a2	0.32	0.02	mannosidase_2,_alpha_2_Gene_[Source:MGI_Symbol;Acc:MGI:2150656]
ENSMUSG00000040331	Nsmce4a	0.32	0	non-SMC_element_4_homolog_A_(S._cerevisiae)_Gene_[Source:MGI_Symbol;Acc:MGI:1915122]
ENSMUSG00000040339	Fam102b	0.32	0	family_with_sequence_similarity_102,_member_B_Gene_[Source:MGI_(curated);Acc:MGI:3036259]
ENSMUSG00000041929	CT573086.1	0.32	0	-------------
ENSMUSG00000043067	Dpy19l1	0.32	0	dpy-19-like_1_(C._elegans)_Gene_[Source:MGI_(curated);Acc:MGI:1915685]
ENSMUSG00000043411	Usp48	0.32	0	ubiquitin_specific_peptidase_48_Gene_[Source:MGI_(curated);Acc:MGI:2158502]
ENSMUSG00000044434	AC115078.1	0.32	0.01	-------------
ENSMUSG00000045763	Basp1	0.32	0	brain_abundant,_membrane_attached_signal_protein_1_Gene_[Source:MGI_Symbol;Acc:MGI:1917600]
ENSMUSG00000046709	Mapk10	0.32	0.12	mitogen-activated_protein_kinase_10_Gene_[Source:MGI_(curated);Acc:MGI:1346863]
ENSMUSG00000050730	9030420J04Rik	0.32	0.01	RIKEN_cDNA_9030420J04_gene_Gene_[Source:MGI_Symbol;Acc:MGI:1918794]
ENSMUSG00000052673	AC157822.1	0.32	0	Putative_uncharacterized_protein_Fragment__[Source:UniProtKB/TrEMBL;Acc:Q9CUQ2]
ENSMUSG00000053684	BC048403	0.32	0.02	UPF0536_protein_C12orf66_homolog__[Source:UniProtKB/Swiss-Prot;Acc:Q6P1I3]
ENSMUSG00000053716	Dusp7	0.32	0	dual_specificity_phosphatase_7_Gene_[Source:MGI_Symbol;Acc:MGI:2387100]
ENSMUSG00000054855	Rnd1	0.32	0.01	Rho_family_GTPase_1_Gene_[Source:MGI_(curated);Acc:MGI:2444878]
ENSMUSG00000059005	Hnrnpa3	0.32	0	heterogeneous_nuclear_ribonucleoprotein_A3_Gene_[Source:MGI_(curated);Acc:MGI:1917171]
ENSMUSG00000059132	CT009632.1	0.32	0	-------------
ENSMUSG00000059179	AC158589.1	0.32	0	-------------
ENSMUSG00000060181	Slc35e3	0.32	0	solute_carrier_family_35,_member_E3_Gene_[Source:MGI_Symbol;Acc:MGI:2448489]
ENSMUSG00000060860	Ube2s	0.32	0	ubiquitin-conjugating_enzyme_E2S_Gene_[Source:MGI_Symbol;Acc:MGI:1925141]
ENSMUSG00000060887	RP23-342E4.2	0.32	0	-------------
ENSMUSG00000060989	RP23-425K3.1	0.32	0	-------------
ENSMUSG00000064696	SNORD20	0.32	0	Small_nucleolar_RNA_SNORD20__[Source:RFAM;Acc:RF00217]
ENSMUSG00000064837	SNORA75	0.32	0	Small_nucleolar_RNA_SNORA75__[Source:RFAM;Acc:RF00072]
ENSMUSG00000066306	Numa1	0.32	0.01	nuclear_mitotic_apparatus_protein_1_Gene_[Source:MGI_Symbol;Acc:MGI:2443665]
ENSMUSG00000066538	AC164315.2	0.32	0	-------------
ENSMUSG00000067455	Hist4h4	0.32	0.01	histone_cluster_2,_H4_Gene_[Source:MGI_Symbol;Acc:MGI:2140113]
ENSMUSG00000069014	AC121785.1	0.32	0	-------------
ENSMUSG00000070047	Fat1	0.32	0.01	FAT_tumor_suppressor_homolog_1_(Drosophila)_Gene_[Source:MGI_Symbol;Acc:MGI:109168]
ENSMUSG00000071266	1300003B13Rik	0.32	0	RIKEN_cDNA_1300003B13_gene_Gene_[Source:MGI_Symbol;Acc:MGI:1921399]
ENSMUSG00000071547	Nt5dc2	0.32	0.01	5'-nucleotidase_domain_containing_2_Gene_[Source:MGI_Symbol;Acc:MGI:1917271]
ENSMUSG00000079334	Nat6	0.32	0.02	N-acetyltransferase_6_Gene_[Source:MGI_(curated);Acc:MGI:1888902]
ENSMUSG00000081205	RP23-273C23.1	0.32	0	-------------
ENSMUSG00000081441	AC103620.1	0.32	0	-------------
ENSMUSG00000081619	AL928557.2	0.32	0	-------------
ENSMUSG00000081756	AL663035.1	0.32	0	-------------
ENSMUSG00000082262	AL731843.2	0.32	0	-------------
ENSMUSG00000082503	AL954817.3	0.32	0	-------------
ENSMUSG00000082587	AL663065.1	0.32	0	-------------
ENSMUSG00000082990	AL831706.2	0.32	0	-------------
ENSMUSG00000084302	AL627187.3	0.32	0	-------------
ENSMUSG00000084310	AL691413.3	0.32	0	-------------
ENSMUSG00000003452	Bicd1	0.31	0.07	bicaudal_D_homolog_1_(Drosophila)_Gene_[Source:MGI_(curated);Acc:MGI:1101760]
ENSMUSG00000003809	Gcdh	0.31	0.01	glutaryl-Coenzyme_A_dehydrogenase_Gene_[Source:MGI_(curated);Acc:MGI:104541]
ENSMUSG00000013663	Pten	0.31	0	phosphatase_and_tensin_homolog_Gene_[Source:MGI_(curated);Acc:MGI:109583]
ENSMUSG00000014329	Bicc1	0.31	0	bicaudal_C_homolog_1_(Drosophila)_Gene_[Source:MGI_(curated);Acc:MGI:1933388]
ENSMUSG00000019577	Pdk4	0.31	0	pyruvate_dehydrogenase_kinase,_isoenzyme_4_Gene_[Source:MGI_(curated);Acc:MGI:1351481]
ENSMUSG00000020023	Tmcc3	0.31	0.19	transmembrane_and_coiled_coil_domains_3_Gene_[Source:MGI_(curated);Acc:MGI:2442900]
ENSMUSG00000020492	Fam33a	0.31	0	family_with_sequence_similarity_33,_member_A_Gene_[Source:MGI_(curated);Acc:MGI:1913390]
ENSMUSG00000020607	Fam84a	0.31	0.09	family_with_sequence_similarity_84,_member_A_Gene_[Source:MGI_Symbol;Acc:MGI:2145011]
ENSMUSG00000020739	Nup85	0.31	0.01	nucleoporin_85_Gene_[Source:MGI_(curated);Acc:MGI:3046173]
ENSMUSG00000021391	Cenpp	0.31	0.02	centromere_protein_P_Gene_[Source:MGI_Symbol;Acc:MGI:1913586]
ENSMUSG00000021572	Cep72	0.31	0	centrosomal_protein_72_Gene_[Source:MGI_Symbol;Acc:MGI:1921720]
ENSMUSG00000021822	Plau	0.31	0.11	plasminogen_activator,_urokinase_Gene_[Source:MGI_Symbol;Acc:MGI:97611]
ENSMUSG00000022721	Trmt2a	0.31	0.02	TRM2_tRNA_methyltransferase_2_homolog_A_(S._cerevisiae)_Gene_[Source:MGI_(curated);Acc:MGI:96270]
ENSMUSG00000022911	Arl13b	0.31	0	ADP-ribosylation_factor-like_13B_Gene_[Source:MGI_(curated);Acc:MGI:1915396]
ENSMUSG00000023186	Vwa5a	0.31	0.08	von_Willebrand_factor_A_domain_containing_5A_Gene_[Source:MGI_(curated);Acc:MGI:1915026]
ENSMUSG00000023885	Thbs2	0.31	0	thrombospondin_2_Gene_[Source:MGI_Symbol;Acc:MGI:98738]
ENSMUSG00000024052	Lpin2	0.31	0	lipin_2_Gene_[Source:MGI_(curated);Acc:MGI:1891341]
ENSMUSG00000024067	Dpy30	0.31	0	dpy-30_homolog_(C._elegans)_Gene_[Source:MGI_Symbol;Acc:MGI:1913560]
ENSMUSG00000024535	Snx24	0.31	0	sorting_nexing_24_Gene_[Source:MGI_Symbol;Acc:MGI:1916476]
ENSMUSG00000024789	Jak2	0.31	0	Janus_kinase_2_Gene_[Source:MGI_Symbol;Acc:MGI:96629]
ENSMUSG00000024907	Gal	0.31	0	galanin_Gene_[Source:MGI_Symbol;Acc:MGI:95637]
ENSMUSG00000025578	Cbx8	0.31	0.03	chromobox_homolog_8_(Drosophila_Pc_class)_Gene_[Source:MGI_(curated);Acc:MGI:1353589]
ENSMUSG00000026031	Cflar	0.31	0	CASP8_and_FADD-like_apoptosis_regulator_Gene_[Source:MGI_(curated);Acc:MGI:1336166]
ENSMUSG00000026155	Smap1	0.31	0	stromal_membrane-associated_protein_1_Gene_[Source:MGI_(curated);Acc:MGI:2138261]
ENSMUSG00000026315	Serpinb8	0.31	0.01	serine_(or_cysteine)_peptidase_inhibitor,_clade_B,_member_8_Gene_[Source:MGI_(curated);Acc:MGI:894657]
ENSMUSG00000026434	Nucks1	0.31	0	nuclear_casein_kinase_and_cyclin-dependent_kinase_substrate_1_Gene_[Source:MGI_Symbol;Acc:MGI:1934811]
ENSMUSG00000026883	Dab2ip	0.31	0.01	disabled_homolog_2_(Drosophila)_interacting_protein_Gene_[Source:MGI_(curated);Acc:MGI:1916851]
ENSMUSG00000027624	Epb4.1l1	0.31	0	erythrocyte_protein_band_4.1-like_1_Gene_[Source:MGI_Symbol;Acc:MGI:103010]
ENSMUSG00000027889	Ampd2	0.31	0	adenosine_monophosphate_deaminase_2_(isoform_L)_Gene_[Source:MGI_(curated);Acc:MGI:88016]
ENSMUSG00000028164	Manba	0.31	0.04	mannosidase,_beta_A,_lysosomal_Gene_[Source:MGI_(curated);Acc:MGI:88175]
ENSMUSG00000028228	Cpne3	0.31	0	copine_III_Gene_[Source:MGI_(curated);Acc:MGI:1917818]
ENSMUSG00000028245	Nsmaf	0.31	0	neutral_sphingomyelinase_(N-SMase)_activation_associated_factor_Gene_[Source:MGI_(curated);Acc:MGI:1341864]
ENSMUSG00000028453	Fancg	0.31	0.01	Fanconi_anemia,_complementation_group_G_Gene_[Source:MGI_(curated);Acc:MGI:1926471]
ENSMUSG00000028755	Cda	0.31	0.02	cytidine_deaminase_Gene_[Source:MGI_(curated);Acc:MGI:1919519]
ENSMUSG00000029233	Srd5a3	0.31	0.01	steroid_5_alpha-reductase_3_Gene_[Source:MGI_(curated);Acc:MGI:1930252]
ENSMUSG00000029836	Cbx3	0.31	0.01	chromobox_homolog_3_(Drosophila_HP1_gamma)_Gene_[Source:MGI_(curated);Acc:MGI:108515]
ENSMUSG00000029922	Mkrn1	0.31	0.01	makorin,_ring_finger_protein,_1_Gene_[Source:MGI_(curated);Acc:MGI:1859353]
ENSMUSG00000030068	Eif4e3	0.31	0.01	eukaryotic_translation_initiation_factor_4E_member_3_Gene_[Source:MGI_(curated);Acc:MGI:1914142]
ENSMUSG00000030421	C80913	0.31	0	Unconventional_prefoldin_RPB5_interactor_(RNA_polymerase_II_subunit_5-mediating_protein)(RPB5-mediating_protein)(Protein_NNX3)_[Source:UniProtKB/Swiss-Prot;Acc:Q3TLD5]
ENSMUSG00000030726	Pold3	0.31	0.01	polymerase_(DNA-directed),_delta_3,_accessory_subunit_Gene_[Source:MGI_(curated);Acc:MGI:1915217]
ENSMUSG00000030742	Lat	0.31	0	linker_for_activation_of_T_cells_Gene_[Source:MGI_Symbol;Acc:MGI:1342293]
ENSMUSG00000031227	Magee1	0.31	0.02	melanoma_antigen,_family_E,_1_Gene_[Source:MGI_(curated);Acc:MGI:2148149]
ENSMUSG00000031245	Hmgn5	0.31	0.01	high-mobility_group_nucleosome_binding_domain_5_Gene_[Source:MGI_(curated);Acc:MGI:1355295]
ENSMUSG00000031453	Rasa3	0.31	0	RAS_p21_protein_activator_3_Gene_[Source:MGI_(curated);Acc:MGI:1197013]
ENSMUSG00000032058	Ppp2r1b	0.31	0	protein_phosphatase_2_(formerly_2A),_regulatory_subunit_A_(PR_65),_beta_isoform_Gene_[Source:MGI_Symbol;Acc:MGI:1920949]
ENSMUSG00000032318	Isl2	0.31	0.09	insulin_related_protein_2_(islet_2)_Gene_[Source:MGI_Symbol;Acc:MGI:109156]
ENSMUSG00000032788	Pdxk	0.31	0	pyridoxal_(pyridoxine,_vitamin_B6)_kinase_Gene_[Source:MGI_(curated);Acc:MGI:1351869]
ENSMUSG00000033751	Gadd45gip1	0.31	0.11	growth_arrest_and_DNA-damage-inducible,_gamma_interacting_protein_1_Gene_[Source:MGI_(curated);Acc:MGI:1914947]
ENSMUSG00000034462	Pkd2	0.31	0.01	polycystic_kidney_disease_2_Gene_[Source:MGI_(curated);Acc:MGI:1099818]
ENSMUSG00000035275	Raver2	0.31	0.05	ribonucleoprotein,_PTB-binding_2_Gene_[Source:MGI_(curated);Acc:MGI:2443623]
ENSMUSG00000035293	G2e3	0.31	0	G2/M-phase_specific_E3_ubiquitin_ligase_Gene_[Source:MGI_(curated);Acc:MGI:2444298]
ENSMUSG00000035364	4930524J08Rik	0.31	0.02	RIKEN_cDNA_4930524J08_gene_Gene_[Source:MGI_Symbol;Acc:MGI:1922379]
ENSMUSG00000036030	Prtg	0.31	0.02	protogenin_homolog_(Gallus_gallus)_Gene_[Source:MGI_Symbol;Acc:MGI:2444710]
ENSMUSG00000036667	Fam115a	0.31	0	family_with_sequence_similarity_115,_member_A_Gene_[Source:MGI_(curated);Acc:MGI:1914665]
ENSMUSG00000036781	Rps27l	0.31	0	ribosomal_protein_S27-like_Gene_[Source:MGI_(curated);Acc:MGI:1915191]
ENSMUSG00000037892	Pcdh18	0.31	0.02	protocadherin_18_Gene_[Source:MGI_Symbol;Acc:MGI:1920423]
ENSMUSG00000044155	Lsm8	0.31	0	N(alpha)-acetyltransferase_38,_NatC_auxiliary_subunit_Gene_[Source:MGI_(curated);Acc:MGI:1923772]
ENSMUSG00000045237	1110012L19Rik	0.31	0.01	RIKEN_cDNA_1110012L19_gene_Gene_[Source:MGI_Symbol;Acc:MGI:1915868]
ENSMUSG00000046550	Spin2	0.31	0.01	spindlin_family,_member_2_Gene_[Source:MGI_(curated);Acc:MGI:3605548]
ENSMUSG00000046572	Zfp518b	0.31	0	zinc_finger_protein_518B_Gene_[Source:MGI_Symbol;Acc:MGI:2140750]
ENSMUSG00000048458	6530418L21Rik	0.31	0.03	RIKEN_cDNA_6530418L21_gene_Gene_[Source:MGI_Symbol;Acc:MGI:1923497]
ENSMUSG00000048600	RP23-39H12.3	0.31	0.05	-------------
ENSMUSG00000051627	Hist1h1e	0.31	0	histone_cluster_1,_H1e_Gene_[Source:MGI_(curated);Acc:MGI:1931527]
ENSMUSG00000052584	Serp2	0.31	0.01	stress-associated_endoplasmic_reticulum_protein_family_member_2_Gene_[Source:MGI_Symbol;Acc:MGI:1919911]
ENSMUSG00000052912	Vmn2r-ps14	0.31	0	vomeronasal_2,_receptor,_pseudogene_14_Pseudogene_[Source:MGI_(curated);Acc:MGI:2443330]
ENSMUSG00000056158	Car10	0.31	0	carbonic_anhydrase_10_Gene_[Source:MGI_(curated);Acc:MGI:1919855]
ENSMUSG00000056737	Capg	0.31	0.03	capping_protein_(actin_filament),_gelsolin-like_Gene_[Source:MGI_(curated);Acc:MGI:1098259]
ENSMUSG00000058173	BC017612	0.31	0.01	UPF0443_protein_C11orf75_homolog_(Protein_FN5)_[Source:UniProtKB/Swiss-Prot;Acc:Q9JIS3]
ENSMUSG00000058729	Lin9	0.31	0.01	lin-9_homolog_(C._elegans)_Gene_[Source:MGI_Symbol;Acc:MGI:1919818]
ENSMUSG00000059256	Gzmd	0.31	0.07	granzyme_D_Gene_[Source:MGI_Symbol;Acc:MGI:109255]
ENSMUSG00000059647	AC118698.1	0.31	0.01	Chromobox_protein_homolog_3_(Heterochromatin_protein_1_homolog_gamma)(HP1_gamma)(Modifier_2_protein)(M32)_[Source:UniProtKB/Swiss-Prot;Acc:P23198]
ENSMUSG00000059810	Rgs3	0.31	0.05	regulator_of_G-protein_signaling_3_Gene_[Source:MGI_(curated);Acc:MGI:1354734]
ENSMUSG00000062647	Rpl7a	0.31	0	ribosomal_protein_L7A_Gene_[Source:MGI_(curated);Acc:MGI:1353472]
ENSMUSG00000064210	Ano6	0.31	0.02	anoctamin_6_Gene_[Source:MGI_Symbol;Acc:MGI:2145890]
ENSMUSG00000064829	SNORD36	0.31	0	Small_nucleolar_RNA_SNORD36__[Source:RFAM;Acc:RF00049]
ENSMUSG00000065295	SNORD36	0.31	0	Small_nucleolar_RNA_SNORD36__[Source:RFAM;Acc:RF00049]
ENSMUSG00000066595	Mfsd7b	0.31	0	major_facilitator_superfamily_domain_containing_7B_Gene_[Source:MGI_Symbol;Acc:MGI:2444881]
ENSMUSG00000067931	BC049807	0.31	0.05	cDNA_sequence_BC049807_(BC049807),_mRNA_[Source:RefSeq_DNA;Acc:NM_001002008]
ENSMUSG00000068205	Macrod2	0.31	0.02	MACRO_domain_containing_2_Gene_[Source:MGI_(curated);Acc:MGI:1920149]
ENSMUSG00000068399	Gm7247	0.31	0.06	predicted_gene_7247_Gene_[Source:MGI_Symbol;Acc:MGI:3643454]
ENSMUSG00000071372	Gm4983	0.31	0	predicted_gene_4983_Gene_[Source:MGI_Symbol;Acc:MGI:3646928]
ENSMUSG00000072595	4930503E14Rik	0.31	0.06	RIKEN_cDNA_4930503E14_gene_Gene_[Source:MGI_Symbol;Acc:MGI:1922204]
ENSMUSG00000081028	G6pd2	0.31	0	glucose-6-phosphate_dehydrogenase_2_Gene_[Source:MGI_(curated);Acc:MGI:105977]
ENSMUSG00000082082	AL606963.2	0.31	0	-------------
ENSMUSG00000082163	AL669932.1	0.31	0	-------------
ENSMUSG00000082271	AL596182.1	0.31	0	-------------
ENSMUSG00000085101	AL606963.4	0.31	0	-------------
ENSMUSG00000086703	AL645842.1	0.31	0.21	-------------
ENSMUSG00000001036	Epn2	0.3	0	epsin_2_Gene_[Source:MGI_(curated);Acc:MGI:1333766]
ENSMUSG00000002881	Nab1	0.3	0	Ngfi-A_binding_protein_1_Gene_[Source:MGI_Symbol;Acc:MGI:107564]
ENSMUSG00000003528	Slc25a1	0.3	0	solute_carrier_family_25_(mitochondrial_carrier,_citrate_transporter),_member_1_Gene_[Source:MGI_(curated);Acc:MGI:1345283]
ENSMUSG00000015647	Lama5	0.3	0.04	laminin,_alpha_5_Gene_[Source:MGI_(curated);Acc:MGI:105382]
ENSMUSG00000015652	Steap1	0.3	0.03	six_transmembrane_epithelial_antigen_of_the_prostate_1_Gene_[Source:MGI_(curated);Acc:MGI:1917608]
ENSMUSG00000015943	Bola1	0.3	0.01	bolA-like_1_(E._coli)_Gene_[Source:MGI_(curated);Acc:MGI:1916418]
ENSMUSG00000019718	2810055F11Rik	0.3	0.02	RIKEN_cDNA_2810055F11_gene_Gene_[Source:MGI_Symbol;Acc:MGI:1914467]
ENSMUSG00000020653	Klf11	0.3	0.05	Kruppel-like_factor_11_Gene_[Source:MGI_(curated);Acc:MGI:2653368]
ENSMUSG00000020917	Acly	0.3	0	ATP_citrate_lyase_Gene_[Source:MGI_(curated);Acc:MGI:103251]
ENSMUSG00000022661	Cd200	0.3	0.1	CD200_antigen_Gene_[Source:MGI_Symbol;Acc:MGI:1196990]
ENSMUSG00000022962	Gart	0.3	0	phosphoribosylglycinamide_formyltransferase_Gene_[Source:MGI_(curated);Acc:MGI:95654]
ENSMUSG00000023008	Fmnl3	0.3	0.01	formin-like_3_Gene_[Source:MGI_(curated);Acc:MGI:109569]
ENSMUSG00000023088	Abcc1	0.3	0	ATP-binding_cassette,_sub-family_C_(CFTR/MRP),_member_1_Gene_[Source:MGI_(curated);Acc:MGI:102676]
ENSMUSG00000024380	AC098881.2	0.3	0.01	glycophorin-C__[Source:RefSeq_peptide;Acc:NP_001041672]
ENSMUSG00000024824	Rad9	0.3	0.01	RAD9_homolog_(S._pombe)_Gene_[Source:MGI_Symbol;Acc:MGI:1328356]
ENSMUSG00000025492	Ifitm3	0.3	0	interferon_induced_transmembrane_protein_3_Gene_[Source:MGI_Symbol;Acc:MGI:1913391]
ENSMUSG00000026421	Csrp1	0.3	0.19	cysteine_and_glycine-rich_protein_1_Gene_[Source:MGI_(curated);Acc:MGI:88549]
ENSMUSG00000026786	Apbb1ip	0.3	0.05	amyloid_beta_(A4)_precursor_protein-binding,_family_B,_member_1_interacting_protein_Gene_[Source:MGI_(curated);Acc:MGI:1861354]
ENSMUSG00000026796	Fam129b	0.3	0	family_with_sequence_similarity_129,_member_B_Gene_[Source:MGI_(curated);Acc:MGI:2442910]
ENSMUSG00000027173	Depdc7	0.3	0.01	DEP_domain_containing_7_Gene_[Source:MGI_(curated);Acc:MGI:2139258]
ENSMUSG00000027184	Caprin1	0.3	0	cell_cycle_associated_protein_1_Gene_[Source:MGI_(curated);Acc:MGI:1858234]
ENSMUSG00000027955	Fam198b	0.3	0	family_with_sequence_similarity_198,_member_B_Gene_[Source:MGI_Symbol;Acc:MGI:1915909]
ENSMUSG00000029027	Dffb	0.3	0	DNA_fragmentation_factor,_beta_subunit_Gene_[Source:MGI_(curated);Acc:MGI:1196287]
ENSMUSG00000030232	Aebp2	0.3	0.1	AE_binding_protein_2_Gene_[Source:MGI_Symbol;Acc:MGI:1338038]
ENSMUSG00000030322	Mbd4	0.3	0.05	methyl-CpG_binding_domain_protein_4_Gene_[Source:MGI_(curated);Acc:MGI:1333850]
ENSMUSG00000031012	Cask	0.3	0.01	calcium/calmodulin-dependent_serine_protein_kinase_(MAGUK_family)_Gene_[Source:MGI_(curated);Acc:MGI:1309489]
ENSMUSG00000031090	Nadsyn1	0.3	0.01	NAD_synthetase_1_Gene_[Source:MGI_(curated);Acc:MGI:1926164]
ENSMUSG00000031907	Zfp90	0.3	0	zinc_finger_protein_90_Gene_[Source:MGI_Symbol;Acc:MGI:104786]
ENSMUSG00000032375	Aph1b	0.3	0.01	anterior_pharynx_defective_1b_homolog_(C._elegans)_Gene_[Source:MGI_Symbol;Acc:MGI:3522097]
ENSMUSG00000032714	Syde1	0.3	0.01	synapse_defective_1,_Rho_GTPase,_homolog_1_(C._elegans)_Gene_[Source:MGI_Symbol;Acc:MGI:1918959]
ENSMUSG00000032783	Troap	0.3	0	trophinin_associated_protein_Gene_[Source:MGI_Symbol;Acc:MGI:1925983]
ENSMUSG00000033454	Zbtb1	0.3	0.01	zinc_finger_and_BTB_domain_containing_1_Gene_[Source:MGI_Symbol;Acc:MGI:2442326]
ENSMUSG00000033740	St18	0.3	0.17	suppression_of_tumorigenicity_18_Gene_[Source:MGI_(curated);Acc:MGI:2446700]
ENSMUSG00000034583	Olfr1347	0.3	0.39	olfactory_receptor_1347_Gene_[Source:MGI_Symbol;Acc:MGI:3031181]
ENSMUSG00000034640	Tiparp	0.3	0.03	TCDD-inducible_poly(ADP-ribose)_polymerase_Gene_[Source:MGI_(curated);Acc:MGI:2159210]
ENSMUSG00000034771	Tle2	0.3	0.02	transducin-like_enhancer_of_split_2,_homolog_of_Drosophila_E(spl)_Gene_[Source:MGI_(curated);Acc:MGI:104635]
ENSMUSG00000035469	Rcbtb1	0.3	0	regulator_of_chromosome_condensation_(RCC1)_and_BTB_(POZ)_domain_containing_protein_1_Gene_[Source:MGI_(curated);Acc:MGI:1918580]
ENSMUSG00000036111	Lmo1	0.3	0.16	LIM_domain_only_1_Gene_[Source:MGI_Symbol;Acc:MGI:102812]
ENSMUSG00000038648	Creb3l2	0.3	0	cAMP_responsive_element_binding_protein_3-like_2_Gene_[Source:MGI_(curated);Acc:MGI:2442695]
ENSMUSG00000038721	Hoxb7	0.3	0.08	homeobox_B7_Gene_[Source:MGI_(curated);Acc:MGI:96188]
ENSMUSG00000038872	Zfhx3	0.3	0	zinc_finger_homeobox_3_Gene_[Source:MGI_Symbol;Acc:MGI:99948]
ENSMUSG00000039735	Fnbp1l	0.3	0.02	formin_binding_protein_1-like_Gene_[Source:MGI_Symbol;Acc:MGI:1925642]
ENSMUSG00000041598	Cdc42ep4	0.3	0	CDC42_effector_protein_(Rho_GTPase_binding)_4_Gene_[Source:MGI_(curated);Acc:MGI:1929760]
ENSMUSG00000042078	Svop	0.3	0.11	SV2_related_protein_Gene_[Source:MGI_(curated);Acc:MGI:1915916]
ENSMUSG00000043859	1700049L16Rik	0.3	0.04	RIKEN_cDNA_1700049L16_gene_Gene_[Source:MGI_Symbol;Acc:MGI:1920633]
ENSMUSG00000045309	Tcerg1l	0.3	0.01	transcription_elongation_regulator_1-like_Gene_[Source:MGI_Symbol;Acc:MGI:1917821]
ENSMUSG00000049109	Themis	0.3	0.19	thymocyte_selection_associated_Gene_[Source:MGI_Symbol;Acc:MGI:2443552]
ENSMUSG00000053137	Mapk11	0.3	0.04	mitogen-activated_protein_kinase_11_Gene_[Source:MGI_Symbol;Acc:MGI:1338024]
ENSMUSG00000053531	AC105981.1	0.3	0.32	Predicted__[Source:UniProtKB/TrEMBL;Acc:Q8K1B6]
ENSMUSG00000054477	Kcnn2	0.3	0.1	potassium_intermediate/small_conductance_calcium-activated_channel,_subfamily_N,_member_2_Gene_[Source:MGI_Symbol;Acc:MGI:2153182]
ENSMUSG00000055737	Ghr	0.3	0.02	growth_hormone_receptor_Gene_[Source:MGI_Symbol;Acc:MGI:95708]
ENSMUSG00000057886	AC154213.2	0.3	0	-------------
ENSMUSG00000058656	Samd12	0.3	0	sterile_alpha_motif_domain_containing_12_Gene_[Source:MGI_(curated);Acc:MGI:2444518]
ENSMUSG00000059895	Ptp4a3	0.3	0.07	protein_tyrosine_phosphatase_4a3_Gene_[Source:MGI_Symbol;Acc:MGI:1277098]
ENSMUSG00000060090	Rp2h	0.3	0	retinitis_pigmentosa_2_homolog_(human)_Gene_[Source:MGI_(curated);Acc:MGI:1277953]
ENSMUSG00000060166	Zdhhc8	0.3	0	zinc_finger,_DHHC_domain_containing_8_Gene_[Source:MGI_Symbol;Acc:MGI:1338012]
ENSMUSG00000061838	Suclg2	0.3	0.01	succinate-Coenzyme_A_ligase,_GDP-forming,_beta_subunit_Gene_[Source:MGI_Symbol;Acc:MGI:1306824]
ENSMUSG00000062518	RP23-282C23.3	0.3	0	zinc_finger_protein_534__[Source:RefSeq_peptide;Acc:NP_001120660]
ENSMUSG00000063216	Olfr1351	0.3	0.12	olfactory_receptor_1351_Gene_[Source:MGI_Symbol;Acc:MGI:3031185]
ENSMUSG00000066009	RP23-383I4.2	0.3	0	predicted_gene_13051_(Gm13051),_mRNA_[Source:RefSeq_DNA;Acc:NM_001037926]
ENSMUSG00000066324	Impad1	0.3	0	inositol_monophosphatase_domain_containing_1_Gene_[Source:MGI_(curated);Acc:MGI:1915720]
ENSMUSG00000071294	AC154506.1	0.3	0	-------------
ENSMUSG00000071516	Hist1h2ai	0.3	0.01	histone_cluster_1,_H2ai_Gene_[Source:MGI_(curated);Acc:MGI:2448457]
ENSMUSG00000071637	AC154586.1	0.3	0.09	CCAAT/enhancer_binding_protein_(C/EBP),_delta_(Cebpd),_mRNA_[Source:RefSeq_DNA;Acc:NM_007679]
ENSMUSG00000074061	Fbxw19	0.3	0.17	F-box_and_WD-40_domain_protein_19_Gene_[Source:MGI_(curated);Acc:MGI:3505706]
ENSMUSG00000074841	AC167977.1	0.3	0	-------------
ENSMUSG00000075427	Olfr287	0.3	0.26	olfactory_receptor_288_Gene_[Source:MGI_(curated);Acc:MGI:3030122]
ENSMUSG00000079038	D130040H23Rik	0.3	0.03	RIKEN_cDNA_D130040H23_gene_Gene_[Source:MGI_Symbol;Acc:MGI:2444324]
ENSMUSG00000083796	AL732585.2	0.3	0	-------------
ENSMUSG00000085062	AC147987.3	0.3	0.02	RIKEN_cDNA_4933404O12_gene_(4933404O12Rik),_non-coding_RNA_[Source:RefSeq_DNA;Acc:NR_015555]
ENSMUSG00000085711	RP23-404I18.1	0.3	0.01	-------------
ENSMUSG00000086147	AL954334.4	0.3	0	-------------
ENSMUSG00000087143	CT025642.2	0.3	0.02	-------------
ENSMUSG00000001942	Siae	0.29	0.03	sialic_acid_acetylesterase_Gene_[Source:MGI_(curated);Acc:MGI:104803]
ENSMUSG00000004233	Wars2	0.29	0.14	tryptophanyl_tRNA_synthetase_2_(mitochondrial)_Gene_[Source:MGI_(curated);Acc:MGI:1917810]
ENSMUSG00000006526	Tmem110	0.29	0.01	transmembrane_protein_110_Gene_[Source:MGI_Symbol;Acc:MGI:1921500]
ENSMUSG00000014907	Naf1	0.29	0.02	nuclear_assembly_factor_1_homolog_(S._cerevisiae)_Gene_[Source:MGI_(curated);Acc:MGI:2682306]
ENSMUSG00000016206	H2-M3	0.29	0.08	histocompatibility_2,_M_region_locus_3_Gene_[Source:MGI_Symbol;Acc:MGI:95915]
ENSMUSG00000016559	H3f3b	0.29	0	H3_histone,_family_3B_Gene_[Source:MGI_(curated);Acc:MGI:1101768]
ENSMUSG00000019189	Rnf145	0.29	0	ring_finger_protein_145_Gene_[Source:MGI_(curated);Acc:MGI:1921565]
ENSMUSG00000019370	Calm3	0.29	0.09	calmodulin_3_Gene_[Source:MGI_(curated);Acc:MGI:103249]
ENSMUSG00000020812	1810032O08Rik	0.29	0	RIKEN_cDNA_1810032O08_gene_Gene_[Source:MGI_Symbol;Acc:MGI:1913543]
ENSMUSG00000022404	Slc25a17	0.29	0	solute_carrier_family_25_(mitochondrial_carrier,_peroxisomal_membrane_protein),_member_17_Gene_[Source:MGI_Symbol;Acc:MGI:1342248]
ENSMUSG00000024331	Dsc2	0.29	0.05	desmocollin_2_Gene_[Source:MGI_(curated);Acc:MGI:103221]
ENSMUSG00000024378	Stard4	0.29	0.04	StAR-related_lipid_transfer_(START)_domain_containing_4_Gene_[Source:MGI_(curated);Acc:MGI:2156764]
ENSMUSG00000024511	Rab27b	0.29	0.12	RAB27b,_member_RAS_oncogene_family_Gene_[Source:MGI_(curated);Acc:MGI:1931295]
ENSMUSG00000024955	Esrra	0.29	0.01	estrogen_related_receptor,_alpha_Gene_[Source:MGI_(curated);Acc:MGI:1346831]
ENSMUSG00000025314	Ptprj	0.29	0.01	protein_tyrosine_phosphatase,_receptor_type,_J_Gene_[Source:MGI_(curated);Acc:MGI:104574]
ENSMUSG00000025958	Creb1	0.29	0	cAMP_responsive_element_binding_protein_1_Gene_[Source:MGI_Symbol;Acc:MGI:88494]
ENSMUSG00000026196	Bard1	0.29	0.01	BRCA1_associated_RING_domain_1_Gene_[Source:MGI_Symbol;Acc:MGI:1328361]
ENSMUSG00000026709	Dars2	0.29	0.01	aspartyl-tRNA_synthetase_2_(mitochondrial)_Gene_[Source:MGI_Symbol;Acc:MGI:2442510]
ENSMUSG00000026749	Nek6	0.29	0.08	NIMA_(never_in_mitosis_gene_a)-related_expressed_kinase_6_Gene_[Source:MGI_(curated);Acc:MGI:1891638]
ENSMUSG00000026836	Acvr1	0.29	0	activin_A_receptor,_type_1_Gene_[Source:MGI_(curated);Acc:MGI:87911]
ENSMUSG00000027200	Sema6d	0.29	0.03	sema_domain,_transmembrane_domain_(TM),_and_cytoplasmic_domain,_(semaphorin)_6D_Gene_[Source:MGI_(curated);Acc:MGI:2387661]
ENSMUSG00000027242	Wdr76	0.29	0.06	WD_repeat_domain_76_Gene_[Source:MGI_(curated);Acc:MGI:1926186]
ENSMUSG00000027405	Nop56	0.29	0.02	NOP56_ribonucleoprotein_homolog_(yeast)_Gene_[Source:MGI_(curated);Acc:MGI:1914384]
ENSMUSG00000027490	E2f1	0.29	0	E2F_transcription_factor_1_Gene_[Source:MGI_(curated);Acc:MGI:101941]
ENSMUSG00000027698	Nceh1	0.29	0.02	arylacetamide_deacetylase-like_1_Gene_[Source:MGI_(curated);Acc:MGI:2443191]
ENSMUSG00000027829	Ccnl1	0.29	0.01	cyclin_L1_Gene_[Source:MGI_(curated);Acc:MGI:1922664]
ENSMUSG00000027995	Tlr2	0.29	0.07	toll-like_receptor_2_Gene_[Source:MGI_Symbol;Acc:MGI:1346060]
ENSMUSG00000028884	Rpa2	0.29	0.02	replication_protein_A2_Gene_[Source:MGI_(curated);Acc:MGI:1339939]
ENSMUSG00000028937	Acot7	0.29	0	acyl-CoA_thioesterase_7_Gene_[Source:MGI_(curated);Acc:MGI:1917275]
ENSMUSG00000029084	Cd38	0.29	0	CD38_antigen_Gene_[Source:MGI_(curated);Acc:MGI:107474]
ENSMUSG00000029246	Ppat	0.29	0.09	phosphoribosyl_pyrophosphate_amidotransferase_Gene_[Source:MGI_(curated);Acc:MGI:2387203]
ENSMUSG00000029821	Dfna5	0.29	0.02	deafness,_autosomal_dominant_5_(human)_Gene_[Source:MGI_Symbol;Acc:MGI:1889850]
ENSMUSG00000030088	Aldh1l1	0.29	0.12	aldehyde_dehydrogenase_1_family,_member_L1_Gene_[Source:MGI_(curated);Acc:MGI:1340024]
ENSMUSG00000030357	Fkbp4	0.29	0.01	FK506_binding_protein_4_Gene_[Source:MGI_(curated);Acc:MGI:95543]
ENSMUSG00000030447	Cyfip1	0.29	0	cytoplasmic_FMR1_interacting_protein_1_Gene_[Source:MGI_Symbol;Acc:MGI:1338801]
ENSMUSG00000030669	Calca	0.29	0.01	calcitonin/calcitonin-related_polypeptide,_alpha_Gene_[Source:MGI_Symbol;Acc:MGI:2151253]
ENSMUSG00000031432	Prps1	0.29	0.02	phosphoribosyl_pyrophosphate_synthetase_1_Gene_[Source:MGI_(curated);Acc:MGI:97775]
ENSMUSG00000031740	Mmp2	0.29	0.07	matrix_metallopeptidase_2_Gene_[Source:MGI_Symbol;Acc:MGI:97009]
ENSMUSG00000031826	Usp10	0.29	0.01	UDP-N-acetyl-alpha-D-galactosamine:polypeptide_N-acetylgalactosaminyltransferase_2_Gene_[Source:MGI_(curated);Acc:MGI:894694]
ENSMUSG00000031928	Mre11a	0.29	0	meiotic_recombination_11_homolog_A_(S._cerevisiae)_Gene_[Source:MGI_(curated);Acc:MGI:1100512]
ENSMUSG00000032024	9030425E11Rik	0.29	0	RIKEN_cDNA_9030425E11_gene_Gene_[Source:MGI_Symbol;Acc:MGI:1918816]
ENSMUSG00000032392	Parp16	0.29	0.11	poly_(ADP-ribose)_polymerase_family,_member_16_Gene_[Source:MGI_Symbol;Acc:MGI:2446133]
ENSMUSG00000032596	Uba7	0.29	0.14	cadherin-like_29_Gene_[Source:MGI_Symbol;Acc:MGI:2443519]
ENSMUSG00000033036	AC164004.4	0.29	0	-------------
ENSMUSG00000033411	Ctdspl2	0.29	0	CTD_(carboxy-terminal_domain,_RNA_polymerase_II,_polypeptide_A)_small_phosphatase_like_2_Gene_[Source:MGI_(curated);Acc:MGI:1196405]
ENSMUSG00000033669	Zfp7	0.29	0	zinc_finger_protein_7_Gene_[Source:MGI_Symbol;Acc:MGI:99208]
ENSMUSG00000035107	Dcbld2	0.29	0.01	discoidin,_CUB_and_LCCL_domain_containing_2_Gene_[Source:MGI_(curated);Acc:MGI:1920629]
ENSMUSG00000036622	Atp13a2	0.29	0	ATPase_type_13A2_Gene_[Source:MGI_(curated);Acc:MGI:1922022]
ENSMUSG00000036964	Trim17	0.29	0	tripartite_motif-containing_17_Gene_[Source:MGI_(curated);Acc:MGI:1861440]
ENSMUSG00000037514	Pank2	0.29	0	pantothenate_kinase_2_(Hallervorden-Spatz_syndrome)_Gene_[Source:MGI_(curated);Acc:MGI:1921700]
ENSMUSG00000038037	Socs1	0.29	0.1	suppressor_of_cytokine_signaling_1_Gene_[Source:MGI_Symbol;Acc:MGI:1354910]
ENSMUSG00000038042	Ptpdc1	0.29	0.02	protein_tyrosine_phosphatase_domain_containing_1_Gene_[Source:MGI_Symbol;Acc:MGI:2145430]
ENSMUSG00000038888	Ctu1	0.29	0	cytosolic_thiouridylase_subunit_1_homolog_(S._pombe)_Gene_[Source:MGI_(curated);Acc:MGI:2385277]
ENSMUSG00000039713	Plekhg5	0.29	0.18	pleckstrin_homology_domain_containing,_family_G_(with_RhoGef_domain)_member_5_Gene_[Source:MGI_(curated);Acc:MGI:2652860]
ENSMUSG00000040234	Tm7sf3	0.29	0.05	transmembrane_7_superfamily_member_3_Gene_[Source:MGI_(curated);Acc:MGI:1914873]
ENSMUSG00000040289	Hey1	0.29	0	hairy/enhancer-of-split_related_with_YRPW_motif_1_Gene_[Source:MGI_Symbol;Acc:MGI:1341800]
ENSMUSG00000040549	Ckap5	0.29	0	cytoskeleton_associated_protein_5_Gene_[Source:MGI_(curated);Acc:MGI:1923036]
ENSMUSG00000041058	Wwp1	0.29	0.12	WW_domain_containing_E3_ubiquitin_protein_ligase_1_Gene_[Source:MGI_(curated);Acc:MGI:1861728]
ENSMUSG00000042099	Kank3	0.29	0.02	KN_motif_and_ankyrin_repeat_domains_3_Gene_[Source:MGI_Symbol;Acc:MGI:1098615]
ENSMUSG00000045251	Zfp688	0.29	0	zinc_finger_protein_688_Gene_[Source:MGI_(curated);Acc:MGI:1916484]
ENSMUSG00000046318	Ccbe1	0.29	0.01	collagen_and_calcium_binding_EGF_domains_1_Gene_[Source:MGI_(curated);Acc:MGI:2445053]
ENSMUSG00000046808	Atp10d	0.29	0	ATPase,_class_V,_type_10D_Gene_[Source:MGI_(curated);Acc:MGI:2450125]
ENSMUSG00000049076	Acap2	0.29	0	ArfGAP_with_coiled-coil,_ankyrin_repeat_and_PH_domains_2_Gene_[Source:MGI_Symbol;Acc:MGI:1925868]
ENSMUSG00000050989	Sepn1	0.29	0.01	selenoprotein_N,_1_Gene_[Source:MGI_(curated);Acc:MGI:2151208]
ENSMUSG00000051285	Pcmtd1	0.29	0.01	protein-L-isoaspartate_(D-aspartate)_O-methyltransferase_domain_containing_1_Gene_[Source:MGI_Symbol;Acc:MGI:2441773]
ENSMUSG00000052040	Klf13	0.29	0.07	Kruppel-like_factor_13_Gene_[Source:MGI_Symbol;Acc:MGI:1354948]
ENSMUSG00000053646	Plxnb1	0.29	0.01	plexin_B1_Gene_[Source:MGI_(curated);Acc:MGI:2154238]
ENSMUSG00000054640	Slc8a1	0.29	0.02	solute_carrier_family_8_(sodium/calcium_exchanger),_member_1_Gene_[Source:MGI_Symbol;Acc:MGI:107956]
ENSMUSG00000057457	Phex	0.29	0	phosphate_regulating_gene_with_homologies_to_endopeptidases_on_the_X_chromosome_(hypophosphatemia,_vitamin_D_resistant_rickets)_Gene_[Source:MGI_(curated);Acc:MGI:107489]
ENSMUSG00000057982	Zfp809	0.29	0	zinc_finger_protein_809_Gene_[Source:MGI_Symbol;Acc:MGI:2143362]
ENSMUSG00000058248	Kcnh1	0.29	0.09	potassium_voltage-gated_channel,_subfamily_H_(eag-related),_member_1_Gene_[Source:MGI_(curated);Acc:MGI:1341721]
ENSMUSG00000060288	Ppih	0.29	0	peptidyl_prolyl_isomerase_H_Gene_[Source:MGI_(curated);Acc:MGI:106499]
ENSMUSG00000061175	Fnip2	0.29	0.05	folliculin_interacting_protein_2_Gene_[Source:MGI_(curated);Acc:MGI:2683054]
ENSMUSG00000065635	snoR38	0.29	0	Small_nucleolar_RNA_R38__[Source:RFAM;Acc:RF00213]
ENSMUSG00000065979	Cpped1	0.29	0.03	calcineurin-like_phosphoesterase_domain_containing_1_Gene_[Source:MGI_(curated);Acc:MGI:2443300]
ENSMUSG00000068394	Cep152	0.29	0	centrosomal_protein_152_Gene_[Source:MGI_(curated);Acc:MGI:2139083]
ENSMUSG00000070997	1700055D18Rik	0.29	0.03	RIKEN_cDNA_1700055D18_gene_Gene_[Source:MGI_Symbol;Acc:MGI:1920655]
ENSMUSG00000072968	AC123060.2	0.29	0	-------------
ENSMUSG00000073295	Nudt11	0.29	0.02	nudix_(nucleoside_diphosphate_linked_moiety_X)-type_motif_11_Gene_[Source:MGI_(curated);Acc:MGI:1930957]
ENSMUSG00000078851	Hist3h2a	0.29	0	histone_cluster_3,_H2a_Gene_[Source:MGI_(curated);Acc:MGI:2448458]
ENSMUSG00000079233	AC125228.6	0.29	0.02	-------------
ENSMUSG00000081118	AL928731.3	0.29	0	-------------
ENSMUSG00000081302	AL671973.1	0.29	0	-------------
ENSMUSG00000082233	AL591864.1	0.29	0	-------------
ENSMUSG00000083468	AL806531.6	0.29	0	-------------
ENSMUSG00000083993	AL845506.1	0.29	0	-------------
ENSMUSG00000084169	AL606506.2	0.29	0	-------------
ENSMUSG00000086329	AL808128.3	0.29	0	-------------
ENSMUSG00000087676	AC102739.1	0.29	0.02	RIKEN_cDNA_9230114K14_gene_(9230114K14Rik),_non-coding_RNA_[Source:RefSeq_DNA;Acc:NR_015537]
ENSMUSG00000000325	Arvcf	0.28	0.03	armadillo_repeat_gene_deleted_in_velo-cardio-facial_syndrome_Gene_[Source:MGI_(curated);Acc:MGI:109620]
ENSMUSG00000001440	Kpnb1	0.28	0.01	karyopherin_(importin)_beta_1_Gene_[Source:MGI_(curated);Acc:MGI:107532]
ENSMUSG00000003062	Stard3nl	0.28	0.02	STARD3_N-terminal_like_Gene_[Source:MGI_Symbol;Acc:MGI:1923455]
ENSMUSG00000003199	Mpnd	0.28	0.01	MPN_domain_containing_Gene_[Source:MGI_(curated);Acc:MGI:1915297]
ENSMUSG00000005802	Slc30a4	0.28	0.01	solute_carrier_family_30_(zinc_transporter),_member_4_Gene_[Source:MGI_(curated);Acc:MGI:1345282]
ENSMUSG00000006932	Ctnnb1	0.28	0	catenin_(cadherin_associated_protein),_beta_1_Gene_[Source:MGI_(curated);Acc:MGI:88276]
ENSMUSG00000008575	Nfib	0.28	0.21	nuclear_factor_I/B_Gene_[Source:MGI_(curated);Acc:MGI:103188]
ENSMUSG00000009470	Tnpo1	0.28	0.01	transportin_1_Gene_[Source:MGI_(curated);Acc:MGI:2681523]
ENSMUSG00000010476	Ebf3	0.28	0.05	early_B-cell_factor_3_Gene_[Source:MGI_Symbol;Acc:MGI:894289]
ENSMUSG00000016239	Lonrf3	0.28	0.04	LON_peptidase_N-terminal_domain_and_ring_finger_3_Gene_[Source:MGI_(curated);Acc:MGI:1921615]
ENSMUSG00000019102	Aldh3a1	0.28	0.19	aldehyde_dehydrogenase_family_3,_subfamily_A1_Gene_[Source:MGI_(curated);Acc:MGI:1353451]
ENSMUSG00000019823	Mical1	0.28	0.03	microtubule_associated_monoxygenase,_calponin_and_LIM_domain_containing_1_Gene_[Source:MGI_(curated);Acc:MGI:2385847]
ENSMUSG00000020290	Xpo1	0.28	0.03	exportin_1,_CRM1_homolog_(yeast)_Gene_[Source:MGI_(curated);Acc:MGI:2144013]
ENSMUSG00000020474	Polm	0.28	0	polymerase_(DNA_directed),_mu_Gene_[Source:MGI_(curated);Acc:MGI:1860191]
ENSMUSG00000020546	Stxbp4	0.28	0.03	syntaxin_binding_protein_4_Gene_[Source:MGI_(curated);Acc:MGI:1342296]
ENSMUSG00000020652	Cenpo	0.28	0.02	centromere_protein_O_Gene_[Source:MGI_(curated);Acc:MGI:1923800]
ENSMUSG00000020978	Klhdc2	0.28	0	kelch_domain_containing_2_Gene_[Source:MGI_(curated);Acc:MGI:1916804]
ENSMUSG00000023036	Pcdhga11	0.28	0.01	protocadherin_gamma_subfamily_B,_4_Gene_[Source:MGI_Symbol;Acc:MGI:1935173]
ENSMUSG00000024098	Twsg1	0.28	0.01	twisted_gastrulation_homolog_1_(Drosophila)_Gene_[Source:MGI_Symbol;Acc:MGI:2137520]
ENSMUSG00000024169	Ift140	0.28	0.08	intraflagellar_transport_140_homolog_(Chlamydomonas)_Gene_[Source:MGI_(curated);Acc:MGI:2146906]
ENSMUSG00000024337	Psmb9	0.28	0.02	proteasome_(prosome,_macropain)_subunit,_beta_type_9_(large_multifunctional_peptidase_2)_Gene_[Source:MGI_Symbol;Acc:MGI:1346526]
ENSMUSG00000024538	Ppic	0.28	0.01	peptidylprolyl_isomerase_C_Gene_[Source:MGI_Symbol;Acc:MGI:97751]
ENSMUSG00000025025	Mxi1	0.28	0.03	Max_interacting_protein_1_Gene_[Source:MGI_Symbol;Acc:MGI:97245]
ENSMUSG00000025246	Tbl1x	0.28	0	transducin_(beta)-like_1_X-linked_Gene_[Source:MGI_(curated);Acc:MGI:1336172]
ENSMUSG00000026425	Srgap2	0.28	0	SLIT-ROBO_Rho_GTPase_activating_protein_2_Gene_[Source:MGI_Symbol;Acc:MGI:109605]
ENSMUSG00000026427	Lgtn	0.28	0	ligatin_Gene_[Source:MGI_(curated);Acc:MGI:109342]
ENSMUSG00000026768	Itga8	0.28	0	integrin_alpha_8_Gene_[Source:MGI_(curated);Acc:MGI:109442]
ENSMUSG00000026842	Abl1	0.28	0	c-abl_oncogene_1,_receptor_tyrosine_kinase_Gene_[Source:MGI_(curated);Acc:MGI:87859]
ENSMUSG00000027506	Tpd52	0.28	0.03	tumor_protein_D52_Gene_[Source:MGI_(curated);Acc:MGI:107749]
ENSMUSG00000028639	Ybx1	0.28	0	Y_box_protein_1_Gene_[Source:MGI_(curated);Acc:MGI:99146]
ENSMUSG00000028800	Hdac1	0.28	0.02	histone_deacetylase_1_Gene_[Source:MGI_(curated);Acc:MGI:108086]
ENSMUSG00000029311	Hsd17b11	0.28	0.07	hydroxysteroid_(17-beta)_dehydrogenase_11_Gene_[Source:MGI_(curated);Acc:MGI:2149821]
ENSMUSG00000029581	Fscn1	0.28	0	fascin_homolog_1,_actin_bundling_protein_(Strongylocentrotus_purpuratus)_Gene_[Source:MGI_(curated);Acc:MGI:1352745]
ENSMUSG00000029638	Glcci1	0.28	0.14	glucocorticoid_induced_transcript_1_Gene_[Source:MGI_Symbol;Acc:MGI:2179717]
ENSMUSG00000031078	Cttn	0.28	0.04	cortactin_Gene_[Source:MGI_(curated);Acc:MGI:99695]
ENSMUSG00000031167	Rbm3	0.28	0	RNA_binding_motif_protein_3_Gene_[Source:MGI_(curated);Acc:MGI:1099460]
ENSMUSG00000031527	Eri1	0.28	0	exoribonuclease_1_Gene_[Source:MGI_Symbol;Acc:MGI:1914526]
ENSMUSG00000031557	Plekha2	0.28	0.01	pleckstrin_homology_domain-containing,_family_A_(phosphoinositide_binding_specific)_member_2_Gene_[Source:MGI_(curated);Acc:MGI:1928144]
ENSMUSG00000031669	Gins3	0.28	0.01	GINS_complex_subunit_3_(Psf3_homolog)_Gene_[Source:MGI_Symbol;Acc:MGI:1926083]
ENSMUSG00000032359	Ctsh	0.28	0	cathepsin_H_Gene_[Source:MGI_(curated);Acc:MGI:107285]
ENSMUSG00000032387	Rbpms2	0.28	0.01	RNA_binding_protein_with_multiple_splicing_2_Gene_[Source:MGI_Symbol;Acc:MGI:1919223]
ENSMUSG00000032501	Trib1	0.28	0.39	tribbles_homolog_1_(Drosophila)_Gene_[Source:MGI_(curated);Acc:MGI:2443397]
ENSMUSG00000034187	Nsf	0.28	0	N-ethylmaleimide_sensitive_fusion_protein_Gene_[Source:MGI_(curated);Acc:MGI:104560]
ENSMUSG00000035769	Xylb	0.28	0	xylulokinase_homolog_(H._influenzae)_Gene_[Source:MGI_Symbol;Acc:MGI:2142985]
ENSMUSG00000036411	9530077C05Rik	0.28	0.03	RIKEN_cDNA_9530077C05_gene_Gene_[Source:MGI_Symbol;Acc:MGI:1915533]
ENSMUSG00000036894	Rap2b	0.28	0.01	RAP2B,_member_of_RAS_oncogene_family_Gene_[Source:MGI_Symbol;Acc:MGI:1921262]
ENSMUSG00000037013	Ss18	0.28	0	synovial_sarcoma_translocation,_Chromosome_18_Gene_[Source:MGI_Symbol;Acc:MGI:107708]
ENSMUSG00000037015	Tmem185b	0.28	0.05	transmembrane_protein_185B_Gene_[Source:MGI_Symbol;Acc:MGI:1917634]
ENSMUSG00000037885	Stk35	0.28	0	serine/threonine_kinase_35_Gene_[Source:MGI_(curated);Acc:MGI:1914583]
ENSMUSG00000039114	Nrn1	0.28	0.03	neuritin_1_Gene_[Source:MGI_(curated);Acc:MGI:1915654]
ENSMUSG00000040272	Accs	0.28	0.05	1-aminocyclopropane-1-carboxylate_synthase_homolog_(Arabidopsis)(non-functional)_Gene_[Source:MGI_(curated);Acc:MGI:1919717]
ENSMUSG00000040681	Hmgn1	0.28	0.02	high_mobility_group_nucleosomal_binding_domain_1_Gene_[Source:MGI_(curated);Acc:MGI:96120]
ENSMUSG00000044005	Gls2	0.28	0.07	glutaminase_2_(liver,_mitochondrial)_Gene_[Source:MGI_(curated);Acc:MGI:2143539]
ENSMUSG00000044501	Zfp758	0.28	0	zinc_finger_protein_758_Gene_[Source:MGI_(curated);Acc:MGI:2385044]
ENSMUSG00000045411	2410002F23Rik	0.28	0	RIKEN_cDNA_2410002F23_gene_Gene_[Source:MGI_Symbol;Acc:MGI:1914226]
ENSMUSG00000046952	AC107765.1	0.28	0.14	-------------
ENSMUSG00000049119	Fam110b	0.28	0.17	family_with_sequence_similarity_110,_member_B_Gene_[Source:MGI_(curated);Acc:MGI:1916593]
ENSMUSG00000049657	Zbtb5	0.28	0	zinc_finger_and_BTB_domain_containing_5_Gene_[Source:MGI_(curated);Acc:MGI:1924601]
ENSMUSG00000051065	1600021P15Rik	0.28	0.01	RIKEN_cDNA_1600021P15_gene_Gene_[Source:MGI_Symbol;Acc:MGI:1917028]
ENSMUSG00000051396	Hspa14	0.28	0.01	heat_shock_protein_14_Gene_[Source:MGI_(curated);Acc:MGI:1354164]
ENSMUSG00000051855	Mest	0.28	0.04	mesoderm_specific_transcript_Gene_[Source:MGI_(curated);Acc:MGI:96968]
ENSMUSG00000056438	AL592149.3	0.28	0.01	Histone_protein_Hist1h1e__[Source:UniProtKB/TrEMBL;Acc:Q8CGP9]
ENSMUSG00000058952	Cfi	0.28	0.42	complement_component_factor_i_Gene_[Source:MGI_Symbol;Acc:MGI:105937]
ENSMUSG00000059834	Sclt1	0.28	0	sodium_channel_and_clathrin_linker_1_Gene_[Source:MGI_(curated);Acc:MGI:1914411]
ENSMUSG00000064090	Vrk2	0.28	0	vaccinia_related_kinase_2_Gene_[Source:MGI_(curated);Acc:MGI:1917172]
ENSMUSG00000064858	SNORA43	0.28	0	Small_nucleolar_RNA_SNORA43__[Source:RFAM;Acc:RF00416]
ENSMUSG00000065272	SNORD57	0.28	0.01	Small_nucleolar_RNA_SNORD57__[Source:RFAM;Acc:RF00274]
ENSMUSG00000065362	SNORA71	0.28	0	Small_nucleolar_RNA_SNORA71__[Source:RFAM;Acc:RF00056]
ENSMUSG00000066245	AC131706.1	0.28	0	-------------
ENSMUSG00000066442	Mthfs	0.28	0	5,_10-methenyltetrahydrofolate_synthetase_Gene_[Source:MGI_(curated);Acc:MGI:1340032]
ENSMUSG00000068101	Cenpm	0.28	0.04	centromere_protein_M_Gene_[Source:MGI_Symbol;Acc:MGI:1913820]
ENSMUSG00000069270	Hist1h2ac	0.28	0.01	histone_cluster_1,_H2ac_Gene_[Source:MGI_(curated);Acc:MGI:2448287]
ENSMUSG00000069272	Hist1h2ae	0.28	0.01	histone_cluster_1,_H2ae_Gene_[Source:MGI_(curated);Acc:MGI:2448290]
ENSMUSG00000069301	Hist1h2ag	0.28	0.01	histone_cluster_1,_H2ag_Gene_[Source:MGI_(curated);Acc:MGI:2448293]
ENSMUSG00000069302	Hist1h2ah	0.28	0.01	histone_cluster_1,_H2ah_Gene_[Source:MGI_(curated);Acc:MGI:2448295]
ENSMUSG00000069309	Hist1h2an	0.28	0.01	histone_cluster_1,_H2an_Gene_[Source:MGI_(curated);Acc:MGI:2448300]
ENSMUSG00000069394	Pcdhga2	0.28	0.01	protocadherin_gamma_subfamily_A,_2_Gene_[Source:MGI_Symbol;Acc:MGI:1935214]
ENSMUSG00000069601	Ank3	0.28	0	ankyrin_3,_epithelial_Gene_[Source:MGI_Symbol;Acc:MGI:88026]
ENSMUSG00000071478	Hist1h2ad	0.28	0.01	histone_cluster_1,_H2ad_Gene_[Source:MGI_(curated);Acc:MGI:2448289]
ENSMUSG00000074127	Cmtm2a	0.28	0	CKLF-like_MARVEL_transmembrane_domain_containing_2A_Gene_[Source:MGI_Symbol;Acc:MGI:2447160]
ENSMUSG00000079427	AC163666.2	0.28	0	5,_10-methenyltetrahydrofolate_synthetase-like__[Source:RefSeq_peptide;Acc:NP_001122073]
ENSMUSG00000079555	Haus3	0.28	0.01	HAUS_augmin-like_complex,_subunit_3_Gene_[Source:MGI_Symbol;Acc:MGI:2387633]
ENSMUSG00000081535	AC121113.2	0.28	0	-------------
ENSMUSG00000085385	AL663063.2	0.28	0	RIKEN_cDNA_9430008C03_gene_(9430008C03Rik),_transcript_variant_1,_non-coding_RNA_[Source:RefSeq_DNA;Acc:NR_015463]
ENSMUSG00000000149	Gna12	0.27	0	guanine_nucleotide_binding_protein,_alpha_12_Gene_[Source:MGI_(curated);Acc:MGI:95767]
ENSMUSG00000000884	Gnb1l	0.27	0	guanine_nucleotide_binding_protein_(G_protein),_beta_polypeptide_1-like_Gene_[Source:MGI_(curated);Acc:MGI:1338057]
ENSMUSG00000001986	Gria3	0.27	0	glutamate_receptor,_ionotropic,_AMPA3_(alpha_3)_Gene_[Source:MGI_(curated);Acc:MGI:95810]
ENSMUSG00000002059	Rab34	0.27	0	RAB34,_member_of_RAS_oncogene_family_Gene_[Source:MGI_(curated);Acc:MGI:104606]
ENSMUSG00000002233	Rhoc	0.27	0.08	ras_homolog_gene_family,_member_C_Gene_[Source:MGI_(curated);Acc:MGI:106028]
ENSMUSG00000002325	Irf9	0.27	0.01	interferon_regulatory_factor_9_Gene_[Source:MGI_(curated);Acc:MGI:107587]
ENSMUSG00000002748	Baz1b	0.27	0	bromodomain_adjacent_to_zinc_finger_domain,_1B_Gene_[Source:MGI_(curated);Acc:MGI:1353499]
ENSMUSG00000004151	Etv1	0.27	0.01	ets_variant_gene_1_Gene_[Source:MGI_Symbol;Acc:MGI:99254]
ENSMUSG00000006333	Rps9	0.27	0	ribosomal_protein_S9_Gene_[Source:MGI_(curated);Acc:MGI:1924096]
ENSMUSG00000006442	Srm	0.27	0.01	spermidine_synthase_Gene_[Source:MGI_(curated);Acc:MGI:102690]
ENSMUSG00000009905	Kdsr	0.27	0	3-ketodihydrosphingosine_reductase_Gene_[Source:MGI_Symbol;Acc:MGI:1918000]
ENSMUSG00000013155	E130303B06Rik	0.27	0	RIKEN_cDNA_E130303B06_gene_Gene_[Source:MGI_Symbol;Acc:MGI:2142593]
ENSMUSG00000014444	Fam38a	0.27	0	family_with_sequence_similarity_38,_member_A_Gene_[Source:MGI_(curated);Acc:MGI:3603204]
ENSMUSG00000016552	Foxred2	0.27	0.03	FAD-dependent_oxidoreductase_domain_containing_2_Gene_[Source:MGI_(curated);Acc:MGI:106315]
ENSMUSG00000016637	Rabl4	0.27	0	RAB,_member_of_RAS_oncogene_family-like_4_Gene_[Source:MGI_Symbol;Acc:MGI:1914292]
ENSMUSG00000018377	Vezf1	0.27	0	vascular_endothelial_zinc_finger_1_Gene_[Source:MGI_(curated);Acc:MGI:1313291]
ENSMUSG00000018405	Mrm1	0.27	0.15	mitochondrial_rRNA_methyltransferase_1_homolog_(S._cerevisiae)_Gene_[Source:MGI_(curated);Acc:MGI:2443470]
ENSMUSG00000018697	Aatf	0.27	0.11	apoptosis_antagonizing_transcription_factor_Gene_[Source:MGI_(curated);Acc:MGI:1929608]
ENSMUSG00000018809	Smyd4	0.27	0.16	SET_and_MYND_domain_containing_4_Gene_[Source:MGI_(curated);Acc:MGI:2442796]
ENSMUSG00000018932	Map2k3	0.27	0	mitogen-activated_protein_kinase_kinase_3_Gene_[Source:MGI_(curated);Acc:MGI:1346868]
ENSMUSG00000019768	Esr1	0.27	0.06	estrogen_receptor_1_(alpha)_Gene_[Source:MGI_(curated);Acc:MGI:1352467]
ENSMUSG00000019943	Atp2b1	0.27	0	ATPase,_Ca++_transporting,_plasma_membrane_1_Gene_[Source:MGI_Symbol;Acc:MGI:104653]
ENSMUSG00000019971	Cep290	0.27	0	centrosomal_protein_290_Gene_[Source:MGI_Symbol;Acc:MGI:2384917]
ENSMUSG00000020358	Hnrnpab	0.27	0	heterogeneous_nuclear_ribonucleoprotein_A/B_Gene_[Source:MGI_(curated);Acc:MGI:1330294]
ENSMUSG00000020528	Prpsap2	0.27	0	phosphoribosyl_pyrophosphate_synthetase-associated_protein_2_Gene_[Source:MGI_(curated);Acc:MGI:2384838]
ENSMUSG00000021540	Smad5	0.27	0.01	MAD_homolog_5_(Drosophila)_Gene_[Source:MGI_(curated);Acc:MGI:1328787]
ENSMUSG00000021754	Map3k1	0.27	0	mitogen-activated_protein_kinase_kinase_kinase_1_Gene_[Source:MGI_(curated);Acc:MGI:1346872]
ENSMUSG00000022438	Parvb	0.27	0	parvin,_beta_Gene_[Source:MGI_(curated);Acc:MGI:2153063]
ENSMUSG00000022548	Apod	0.27	0.01	apolipoprotein_D_Gene_[Source:MGI_(curated);Acc:MGI:88056]
ENSMUSG00000022895	Ets2	0.27	0	E26_avian_leukemia_oncogene_2,_3'_domain_Gene_[Source:MGI_(curated);Acc:MGI:95456]
ENSMUSG00000023039	Krt7	0.27	0.14	keratin_7_Gene_[Source:MGI_(curated);Acc:MGI:96704]
ENSMUSG00000024335	Brd2	0.27	0	bromodomain_containing_2_Gene_[Source:MGI_(curated);Acc:MGI:99495]
ENSMUSG00000024349	Tmem173	0.27	0.01	transmembrane_protein_173_Gene_[Source:MGI_Symbol;Acc:MGI:1919762]
ENSMUSG00000024542	Cep192	0.27	0	centrosomal_protein_192_Gene_[Source:MGI_Symbol;Acc:MGI:1918049]
ENSMUSG00000025036	Sfxn2	0.27	0	sideroflexin_2_Gene_[Source:MGI_Symbol;Acc:MGI:2137678]
ENSMUSG00000025092	Hspa12a	0.27	0.01	heat_shock_protein_12A_Gene_[Source:MGI_Symbol;Acc:MGI:1920692]
ENSMUSG00000025145	Lrrc45	0.27	0	leucine_rich_repeat_containing_45_Gene_[Source:MGI_(curated);Acc:MGI:2387183]
ENSMUSG00000025860	Xiap	0.27	0.08	X-linked_inhibitor_of_apoptosis_Gene_[Source:MGI_(curated);Acc:MGI:107572]
ENSMUSG00000026047	Kdelc1	0.27	0	KDEL_(Lys-Asp-Glu-Leu)_containing_1_Gene_[Source:MGI_(curated);Acc:MGI:1919300]
ENSMUSG00000026281	Dtymk	0.27	0.01	deoxythymidylate_kinase_Gene_[Source:MGI_(curated);Acc:MGI:108396]
ENSMUSG00000026662	Sephs1	0.27	0.01	selenophosphate_synthetase_1_Gene_[Source:MGI_(curated);Acc:MGI:1923580]
ENSMUSG00000026925	Inpp5e	0.27	0	inositol_polyphosphate-5-phosphatase_E_Gene_[Source:MGI_(curated);Acc:MGI:1927753]
ENSMUSG00000027006	Dnajc10	0.27	0	DnaJ_(Hsp40)_homolog,_subfamily_C,_member_10_Gene_[Source:MGI_(curated);Acc:MGI:1914111]
ENSMUSG00000027263	Tubgcp4	0.27	0	tubulin,_gamma_complex_associated_protein_4_Gene_[Source:MGI_(curated);Acc:MGI:1196293]
ENSMUSG00000027611	Procr	0.27	0	protein_C_receptor,_endothelial_Gene_[Source:MGI_(curated);Acc:MGI:104596]
ENSMUSG00000027763	Mbnl1	0.27	0.03	muscleblind-like_1_(Drosophila)_Gene_[Source:MGI_Symbol;Acc:MGI:1928482]
ENSMUSG00000027893	Ahcyl1	0.27	0	S-adenosylhomocysteine_hydrolase-like_1_Gene_[Source:MGI_(curated);Acc:MGI:2385184]
ENSMUSG00000027994	Ccdc109b	0.27	0.08	coiled-coil_domain_containing_109B_Gene_[Source:MGI_(curated);Acc:MGI:1914065]
ENSMUSG00000028010	Gar1	0.27	0	GAR1_ribonucleoprotein_homolog_(yeast)_Gene_[Source:MGI_(curated);Acc:MGI:1930948]
ENSMUSG00000028393	Alad	0.27	0	aminolevulinate,_delta-,_dehydratase_Gene_[Source:MGI_(curated);Acc:MGI:96853]
ENSMUSG00000028587	Orc1l	0.27	0	origin_recognition_complex,_subunit_1-like_(S.cereviaiae)_Gene_[Source:MGI_(curated);Acc:MGI:1328337]
ENSMUSG00000028718	Stil	0.27	0.01	Scl/Tal1_interrupting_locus_Gene_[Source:MGI_(curated);Acc:MGI:107477]
ENSMUSG00000028919	Arhgef19	0.27	0.08	Rho_guanine_nucleotide_exchange_factor_(GEF)_19_Gene_[Source:MGI_(curated);Acc:MGI:1925912]
ENSMUSG00000029012	Orc5l	0.27	0.02	origin_recognition_complex,_subunit_5-like_(S._cerevisiae)_Gene_[Source:MGI_(curated);Acc:MGI:1347044]
ENSMUSG00000029076	Sdf4	0.27	0.22	stromal_cell_derived_factor_4_Gene_[Source:MGI_(curated);Acc:MGI:108079]
ENSMUSG00000029431	B3gnt4	0.27	0	UDP-GlcNAc:betaGal_beta-1,3-N-acetylglucosaminyltransferase_4_Gene_[Source:MGI_(curated);Acc:MGI:2680208]
ENSMUSG00000029672	Fam3c	0.27	0.06	family_with_sequence_similarity_3,_member_C_Gene_[Source:MGI_Symbol;Acc:MGI:107892]
ENSMUSG00000029781	Fkbp9	0.27	0.01	FK506_binding_protein_9_Gene_[Source:MGI_(curated);Acc:MGI:1350921]
ENSMUSG00000030341	Tnfrsf1a	0.27	0	tumor_necrosis_factor_receptor_superfamily,_member_1a_Gene_[Source:MGI_(curated);Acc:MGI:1314884]
ENSMUSG00000030498	Gas2	0.27	0.06	growth_arrest_specific_2_Gene_[Source:MGI_(curated);Acc:MGI:95657]
ENSMUSG00000030617	Ccdc83	0.27	0.42	coiled-coil_domain_containing_83_Gene_[Source:MGI_(curated);Acc:MGI:1918255]
ENSMUSG00000030876	Mettl9	0.27	0	methyltransferase_like_9_Gene_[Source:MGI_Symbol;Acc:MGI:1914862]
ENSMUSG00000031478	Nek3	0.27	0	NIMA_(never_in_mitosis_gene_a)-related_expressed_kinase_3_Gene_[Source:MGI_(curated);Acc:MGI:1344371]
ENSMUSG00000031503	Col4a2	0.27	0	collagen,_type_IV,_alpha_2_Gene_[Source:MGI_(curated);Acc:MGI:88455]
ENSMUSG00000031887	Tradd	0.27	0	TNFRSF1A-associated_via_death_domain_Gene_[Source:MGI_(curated);Acc:MGI:109200]
ENSMUSG00000031934	Panx1	0.27	0.1	pannexin_1_Gene_[Source:MGI_Symbol;Acc:MGI:1860055]
ENSMUSG00000031996	Aplp2	0.27	0.04	amyloid_beta_(A4)_precursor-like_protein_2_Gene_[Source:MGI_Symbol;Acc:MGI:88047]
ENSMUSG00000032353	Tmed3	0.27	0.01	transmembrane_emp24_domain_containing_3_Gene_[Source:MGI_Symbol;Acc:MGI:1913361]
ENSMUSG00000032374	Plod2	0.27	0.04	procollagen_lysine,_2-oxoglutarate_5-dioxygenase_2_Gene_[Source:MGI_Symbol;Acc:MGI:1347007]
ENSMUSG00000032407	2610101N10Rik	0.27	0	RIKEN_cDNA_2610101N10_gene_Gene_[Source:MGI_Symbol;Acc:MGI:1915208]
ENSMUSG00000032777	Gtf3c1	0.27	0.01	general_transcription_factor_III_C_1_Gene_[Source:MGI_Symbol;Acc:MGI:107887]
ENSMUSG00000034135	Sik3	0.27	0.03	SIK_family_kinase_3_Gene_[Source:MGI_(curated);Acc:MGI:2446296]
ENSMUSG00000034855	Cxcl10	0.27	0.25	chemokine_(C-X-C_motif)_ligand_10_Gene_[Source:MGI_(curated);Acc:MGI:1352450]
ENSMUSG00000035863	Palm	0.27	0.01	paralemmin_Gene_[Source:MGI_Symbol;Acc:MGI:1261814]
ENSMUSG00000036155	Mgat5	0.27	0.01	mannoside_acetylglucosaminyltransferase_5_Gene_[Source:MGI_Symbol;Acc:MGI:894701]
ENSMUSG00000036875	Dna2	0.27	0.05	DNA_replication_helicase_2_homolog_(yeast)_Gene_[Source:MGI_(curated);Acc:MGI:2443732]
ENSMUSG00000037003	Tenc1	0.27	0.03	tensin_like_C1_domain-containing_phosphatase_Gene_[Source:MGI_Symbol;Acc:MGI:2387586]
ENSMUSG00000037104	Socs5	0.27	0.01	suppressor_of_cytokine_signaling_5_Gene_[Source:MGI_Symbol;Acc:MGI:2385459]
ENSMUSG00000037808	Fam76b	0.27	0.01	family_with_sequence_similarity_76,_member_B_Gene_[Source:MGI_(curated);Acc:MGI:1920076]
ENSMUSG00000038079	Als2cr4	0.27	0	amyotrophic_lateral_sclerosis_2_(juvenile)_chromosome_region,_candidate_4_Gene_[Source:MGI_Symbol;Acc:MGI:2138365]
ENSMUSG00000038248	Sobp	0.27	0.03	sine_oculis-binding_protein_homolog_(Drosophila)_Gene_[Source:MGI_Symbol;Acc:MGI:1924427]
ENSMUSG00000038482	Tfdp1	0.27	0	transcription_factor_Dp_1_Gene_[Source:MGI_Symbol;Acc:MGI:101934]
ENSMUSG00000038685	Rtel1	0.27	0.01	regulator_of_telomere_elongation_helicase_1_Gene_[Source:MGI_(curated);Acc:MGI:2139369]
ENSMUSG00000038729	Akap2	0.27	0.03	A_kinase_(PRKA)_anchor_protein_2_Gene_[Source:MGI_(curated);Acc:MGI:1306795]
ENSMUSG00000039158	Akna	0.27	0	AT-hook_transcription_factor_Gene_[Source:MGI_(curated);Acc:MGI:2140340]
ENSMUSG00000039599	Fam149b	0.27	0.14	family_with_sequence_similarity_149,_member_B_Gene_[Source:MGI_Symbol;Acc:MGI:2145567]
ENSMUSG00000039741	Bahcc1	0.27	0.03	BAH_domain_and_coiled-coil_containing_1_Gene_[Source:MGI_(curated);Acc:MGI:2679272]
ENSMUSG00000039774	Galnt12	0.27	0.01	UDP-N-acetyl-alpha-D-galactosamine:polypeptide_N-acetylgalactosaminyltransferase_12_Gene_[Source:MGI_(curated);Acc:MGI:2444664]
ENSMUSG00000040128	Pnrc1	0.27	0.03	proline-rich_nuclear_receptor_coactivator_1_Gene_[Source:MGI_(curated);Acc:MGI:1917838]
ENSMUSG00000040274	Cdk6	0.27	0.05	cyclin-dependent_kinase_6_Gene_[Source:MGI_Symbol;Acc:MGI:1277162]
ENSMUSG00000040945	Rcc2	0.27	0	regulator_of_chromosome_condensation_2_Gene_[Source:MGI_(curated);Acc:MGI:1919784]
ENSMUSG00000042359	Osbpl6	0.27	0.04	oxysterol_binding_protein-like_6_Gene_[Source:MGI_(curated);Acc:MGI:2139014]
ENSMUSG00000042453	Reln	0.27	0.03	reelin_Gene_[Source:MGI_Symbol;Acc:MGI:103022]
ENSMUSG00000042644	Itpr3	0.27	0.06	inositol_1,4,5-triphosphate_receptor_3_Gene_[Source:MGI_(curated);Acc:MGI:96624]
ENSMUSG00000043183	4732471D19Rik	0.27	0.01	RIKEN_cDNA_4732471D19_gene_Gene_[Source:MGI_Symbol;Acc:MGI:2442599]
ENSMUSG00000043953	Ccrl2	0.27	0.22	chemokine_(C-C_motif)_receptor-like_2_Gene_[Source:MGI_Symbol;Acc:MGI:1920904]
ENSMUSG00000043987	Cep164	0.27	0	centrosomal_protein_164_Gene_[Source:MGI_(curated);Acc:MGI:2384878]
ENSMUSG00000046152	Fut10	0.27	0	fucosyltransferase_10_Gene_[Source:MGI_Symbol;Acc:MGI:2384748]
ENSMUSG00000046324	Ermp1	0.27	0.05	endoplasmic_reticulum_metallopeptidase_1_Gene_[Source:MGI_Symbol;Acc:MGI:106250]
ENSMUSG00000047045	Tmem164	0.27	0.01	transmembrane_protein_164_Gene_[Source:MGI_(curated);Acc:MGI:2148020]
ENSMUSG00000047181	Samd14	0.27	0	sterile_alpha_motif_domain_containing_14_Gene_[Source:MGI_(curated);Acc:MGI:2384945]
ENSMUSG00000048285	Frmd6	0.27	0.08	FERM_domain_containing_6_Gene_[Source:MGI_Symbol;Acc:MGI:2442579]
ENSMUSG00000048644	Ctxn1	0.27	0	cortexin_1_Gene_[Source:MGI_Symbol;Acc:MGI:88566]
ENSMUSG00000050248	Evc2	0.27	0.02	Ellis_van_Creveld_syndrome_2_homolog_(human)_Gene_[Source:MGI_Symbol;Acc:MGI:1915775]
ENSMUSG00000050323	2310030N02Rik	0.27	0.03	RIKEN_cDNA_2310030N02_gene_Gene_[Source:MGI_Symbol;Acc:MGI:1924197]
ENSMUSG00000051098	Mblac2	0.27	0.12	metallo-beta-lactamase_domain_containing_2_Gene_[Source:MGI_Symbol;Acc:MGI:1920102]
ENSMUSG00000051341	Zfp52	0.27	0.37	zinc_finger_protein_52_Gene_[Source:MGI_Symbol;Acc:MGI:99199]
ENSMUSG00000054091	1810037I17Rik	0.27	0.01	RIKEN_cDNA_1810037I17_gene_Gene_[Source:MGI_Symbol;Acc:MGI:1914954]
ENSMUSG00000056116	H2-T22	0.27	0	histocompatibility_2,_T_region_locus_22_Gene_[Source:MGI_(curated);Acc:MGI:95956]
ENSMUSG00000056214	Pard6g	0.27	0.01	par-6_partitioning_defective_6_homolog_gamma_(C._elegans)_Gene_[Source:MGI_Symbol;Acc:MGI:2135606]
ENSMUSG00000056313	1810011O10Rik	0.27	0	RIKEN_cDNA_1810011O10_gene_Gene_[Source:MGI_Symbol;Acc:MGI:1916318]
ENSMUSG00000056592	Zfp658	0.27	0.04	zinc_finger_protein_658_Gene_[Source:MGI_(curated);Acc:MGI:2652821]
ENSMUSG00000056999	Ide	0.27	0.01	insulin_degrading_enzyme_Gene_[Source:MGI_(curated);Acc:MGI:96412]
ENSMUSG00000057766	Ankrd29	0.27	0.01	ankyrin_repeat_domain_29_Gene_[Source:MGI_(curated);Acc:MGI:2687055]
ENSMUSG00000058186	RP23-285N14.6	0.27	0	predicted_gene_13242_(Gm13242),_mRNA_[Source:RefSeq_DNA;Acc:NM_001103158]
ENSMUSG00000059975	Zfp74	0.27	0	zinc_finger_protein_74_Gene_[Source:MGI_(curated);Acc:MGI:107784]
ENSMUSG00000060657	4921513D23Rik	0.27	0	RIKEN_cDNA_4921513D23_gene_Gene_[Source:MGI_Symbol;Acc:MGI:2444505]
ENSMUSG00000061724	CT030184.4	0.27	0.01	-------------
ENSMUSG00000061975	AC131784.1	0.27	0.38	olfactory_receptor_492_(Olfr492),_mRNA_[Source:RefSeq_DNA;Acc:NM_146497]
ENSMUSG00000064068	Mtx1	0.27	0	metaxin_1_Gene_[Source:MGI_(curated);Acc:MGI:103025]
ENSMUSG00000067148	Polr1c	0.27	0	polymerase_(RNA)_I_polypeptide_C_Gene_[Source:MGI_(curated);Acc:MGI:103288]
ENSMUSG00000067919	Rex2	0.27	0	reduced_expression_2_Gene_[Source:MGI_(curated);Acc:MGI:1328322]
ENSMUSG00000068877	Selenbp2	0.27	0.15	selenium_binding_protein_2_Gene_[Source:MGI_(curated);Acc:MGI:104859]
ENSMUSG00000069743	Zfp820	0.27	0	zinc_finger_protein_820_Gene_[Source:MGI_Symbol;Acc:MGI:1922674]
ENSMUSG00000071074	Yipf3	0.27	0.19	Yip1_domain_family,_member_3_Gene_[Source:MGI_(curated);Acc:MGI:106280]
ENSMUSG00000074527	2210418O10Rik	0.27	0.01	RIKEN_cDNA_2210418O10_gene_Gene_[Source:MGI_Symbol;Acc:MGI:1924208]
ENSMUSG00000074793	Hspa12b	0.27	0	heat_shock_protein_12B_Gene_[Source:MGI_(curated);Acc:MGI:1919880]
ENSMUSG00000074916	Chst14	0.27	0	carbohydrate_(N-acetylgalactosamine_4-0)_sulfotransferase_14_Gene_[Source:MGI_(curated);Acc:MGI:1919386]
ENSMUSG00000076432	Ywhaq	0.27	0.01	tyrosine_3-monooxygenase/tryptophan_5-monooxygenase_activation_protein,_theta_polypeptide_Gene_[Source:MGI_(curated);Acc:MGI:891963]
ENSMUSG00000078894	2210418O10Rik	0.27	0.01	RIKEN_cDNA_2210418O10_gene_Gene_[Source:MGI_Symbol;Acc:MGI:1924208]
ENSMUSG00000079756	CT954253.1	0.27	0.01	-------------
ENSMUSG00000081611	AL928583.1	0.27	0	-------------
ENSMUSG00000081793	AL954348.2	0.27	0.03	-------------
ENSMUSG00000086503	AL669964.8	0.27	0.88	inactive_X_specific_transcripts_(Xist),_transcript_variant_1,_non-coding_RNA_[Source:RefSeq_DNA;Acc:NR_001463]
ENSMUSG00000086691	RP24-264L21.1	0.27	0.01	-------------
ENSMUSG00000001175	Calm1	0.26	0.02	calmodulin_1_Gene_[Source:MGI_(curated);Acc:MGI:88251]
ENSMUSG00000001909	Trmt1	0.26	0	TRM1_tRNA_methyltransferase_1_homolog_(S._cerevisiae)_Gene_[Source:MGI_(curated);Acc:MGI:1289155]
ENSMUSG00000001964	Emd	0.26	0.01	emerin_Gene_[Source:MGI_(curated);Acc:MGI:108117]
ENSMUSG00000002957	Ap2a2	0.26	0.01	adaptor_protein_complex_AP-2,_alpha_2_subunit_Gene_[Source:MGI_Symbol;Acc:MGI:101920]
ENSMUSG00000005973	Rcn1	0.26	0	reticulocalbin_1_Gene_[Source:MGI_(curated);Acc:MGI:104559]
ENSMUSG00000006386	Tek	0.26	0.23	endothelial-specific_receptor_tyrosine_kinase_Gene_[Source:MGI_(curated);Acc:MGI:98664]
ENSMUSG00000006720	Zfp184	0.26	0	zinc_finger_protein_184_(Kruppel-like)_Gene_[Source:MGI_(curated);Acc:MGI:1922244]
ENSMUSG00000008206	Lass4	0.26	0.12	LAG1_homolog,_ceramide_synthase_4_Gene_[Source:MGI_Symbol;Acc:MGI:1914510]
ENSMUSG00000014074	Rnf168	0.26	0	ring_finger_protein_168_Gene_[Source:MGI_(curated);Acc:MGI:1917488]
ENSMUSG00000017754	Pltp	0.26	0.03	phospholipid_transfer_protein_Gene_[Source:MGI_(curated);Acc:MGI:103151]
ENSMUSG00000018168	Ikzf3	0.26	0	IKAROS_family_zinc_finger_3_Gene_[Source:MGI_(curated);Acc:MGI:1342542]
ENSMUSG00000019845	Tube1	0.26	0.02	epsilon-tubulin_1_Gene_[Source:MGI_Symbol;Acc:MGI:1919174]
ENSMUSG00000019936	Epyc	0.26	0.03	epiphycan_Gene_[Source:MGI_(curated);Acc:MGI:107942]
ENSMUSG00000019975	Ikbip	0.26	0.01	IKBKB_interacting_protein_Gene_[Source:MGI_Symbol;Acc:MGI:1914704]
ENSMUSG00000020042	Btbd11	0.26	0.01	BTB_(POZ)_domain_containing_11_Gene_[Source:MGI_(curated);Acc:MGI:1921257]
ENSMUSG00000020070	Rufy2	0.26	0	RUN_and_FYVE_domain-containing_2_Gene_[Source:MGI_(curated);Acc:MGI:1917682]
ENSMUSG00000020260	Pofut2	0.26	0	protein_O-fucosyltransferase_2_Gene_[Source:MGI_Symbol;Acc:MGI:1916863]
ENSMUSG00000020463	Smek2	0.26	0	SMEK_homolog_2,_suppressor_of_mek1_(Dictyostelium)_Gene_[Source:MGI_(curated);Acc:MGI:2144474]
ENSMUSG00000020696	Rffl	0.26	0.21	ring_finger_and_FYVE_like_domain_containing_protein_Gene_[Source:MGI_(curated);Acc:MGI:1914588]
ENSMUSG00000020828	Pld2	0.26	0	phospholipase_D2_Gene_[Source:MGI_(curated);Acc:MGI:892877]
ENSMUSG00000021144	Mta1	0.26	0	metastasis_associated_1_Gene_[Source:MGI_(curated);Acc:MGI:2150037]
ENSMUSG00000021614	Vcan	0.26	0.05	versican_Gene_[Source:MGI_Symbol;Acc:MGI:102889]
ENSMUSG00000023072	Ccdc123	0.26	0	coiled-coil_domain_containing_123_Gene_[Source:MGI_(curated);Acc:MGI:1919390]
ENSMUSG00000024007	Ppil1	0.26	0.01	peptidylprolyl_isomerase_(cyclophilin)-like_1_Gene_[Source:MGI_(curated);Acc:MGI:1916066]
ENSMUSG00000024012	Mtch1	0.26	0.01	mitochondrial_carrier_homolog_1_(C._elegans)_Gene_[Source:MGI_(curated);Acc:MGI:1929261]
ENSMUSG00000024232	Bambi	0.26	0.09	BMP_and_activin_membrane-bound_inhibitor,_homolog_(Xenopus_laevis)_Gene_[Source:MGI_Symbol;Acc:MGI:1915260]
ENSMUSG00000024725	Ostf1	0.26	0.01	osteoclast_stimulating_factor_1_Gene_[Source:MGI_(curated);Acc:MGI:700012]
ENSMUSG00000024835	Coro1b	0.26	0.01	coronin,_actin_binding_protein_1B_Gene_[Source:MGI_(curated);Acc:MGI:1345963]
ENSMUSG00000025436	Xrcc6bp1	0.26	0	XRCC6_binding_protein_1_Gene_[Source:MGI_Symbol;Acc:MGI:1916984]
ENSMUSG00000025473	Adam8	0.26	0.06	a_disintegrin_and_metallopeptidase_domain_8_Gene_[Source:MGI_(curated);Acc:MGI:107825]
ENSMUSG00000025583	Rptor	0.26	0.14	regulatory_associated_protein_of_MTOR,_complex_1_Gene_[Source:MGI_(curated);Acc:MGI:1921620]
ENSMUSG00000025786	Zdhhc3	0.26	0	zinc_finger,_DHHC_domain_containing_3_Gene_[Source:MGI_(curated);Acc:MGI:1926134]
ENSMUSG00000025932	Eya1	0.26	0.05	eyes_absent_1_homolog_(Drosophila)_Gene_[Source:MGI_Symbol;Acc:MGI:109344]
ENSMUSG00000025980	Hspd1	0.26	0.01	heat_shock_protein_1_(chaperonin)_Gene_[Source:MGI_(curated);Acc:MGI:96242]
ENSMUSG00000026103	Gls	0.26	0.01	glutaminase_Gene_[Source:MGI_(curated);Acc:MGI:95752]
ENSMUSG00000026470	Stx6	0.26	0	syntaxin_6_Gene_[Source:MGI_Symbol;Acc:MGI:1926235]
ENSMUSG00000026510	Trp53bp2	0.26	0	transformation_related_protein_53_binding_protein_2_Gene_[Source:MGI_(curated);Acc:MGI:2138319]
ENSMUSG00000026646	Suv39h2	0.26	0.1	suppressor_of_variegation_3-9_homolog_2_(Drosophila)_Gene_[Source:MGI_(curated);Acc:MGI:1890396]
ENSMUSG00000027349	Fam98b	0.26	0	family_with_sequence_similarity_98,_member_B_Gene_[Source:MGI_(curated);Acc:MGI:1915465]
ENSMUSG00000027805	Pfn2	0.26	0	profilin_2_Gene_[Source:MGI_(curated);Acc:MGI:97550]
ENSMUSG00000027919	Lce1g	0.26	0.08	late_cornified_envelope_1G_Gene_[Source:MGI_Symbol;Acc:MGI:1913445]
ENSMUSG00000028017	Egf	0.26	0.16	epidermal_growth_factor_Gene_[Source:MGI_Symbol;Acc:MGI:95290]
ENSMUSG00000028101	Pias3	0.26	0	protein_inhibitor_of_activated_STAT_3_Gene_[Source:MGI_Symbol;Acc:MGI:1913126]
ENSMUSG00000028246	6230409E13Rik	0.26	0.01	RIKEN_cDNA_6230409E13_gene_Gene_[Source:MGI_Symbol;Acc:MGI:1923382]
ENSMUSG00000028521	Slc35d1	0.26	0	solute_carrier_family_35_(UDP-glucuronic_acid/UDP-N-acetylgalactosamine_dual_transporter),_member_D1_Gene_[Source:MGI_(curated);Acc:MGI:2140361]
ENSMUSG00000028581	Laptm5	0.26	0.02	lysosomal-associated_protein_transmembrane_5_Gene_[Source:MGI_(curated);Acc:MGI:108046]
ENSMUSG00000028657	Ppt1	0.26	0.02	palmitoyl-protein_thioesterase_1_Gene_[Source:MGI_(curated);Acc:MGI:1298204]
ENSMUSG00000028883	Sema3a	0.26	0.01	sema_domain,_immunoglobulin_domain_(Ig),_short_basic_domain,_secreted,_(semaphorin)_3A_Gene_[Source:MGI_(curated);Acc:MGI:107558]
ENSMUSG00000029063	Nadk	0.26	0	NAD_kinase_Gene_[Source:MGI_(curated);Acc:MGI:2183149]
ENSMUSG00000029234	Tmem165	0.26	0	transmembrane_protein_165_Gene_[Source:MGI_(curated);Acc:MGI:894407]
ENSMUSG00000029463	1500011H22Rik	0.26	0	RIKEN_cDNA_1500011H22_gene_Gene_[Source:MGI_Symbol;Acc:MGI:1916198]
ENSMUSG00000029471	Camkk2	0.26	0.04	calcium/calmodulin-dependent_protein_kinase_kinase_2,_beta_Gene_[Source:MGI_Symbol;Acc:MGI:2444812]
ENSMUSG00000029703	Lrwd1	0.26	0	leucine-rich_repeats_and_WD_repeat_domain_containing_1_Gene_[Source:MGI_(curated);Acc:MGI:1918985]
ENSMUSG00000030019	Fbxl14	0.26	0.04	F-box_and_leucine-rich_repeat_protein_14_Gene_[Source:MGI_(curated);Acc:MGI:2141676]
ENSMUSG00000031150	Ccdc120	0.26	0	coiled-coil_domain_containing_120_Gene_[Source:MGI_(curated);Acc:MGI:1859619]
ENSMUSG00000031314	Taf1	0.26	0.01	TAF1_RNA_polymerase_II,_TATA_box_binding_protein_(TBP)-associated_factor_Gene_[Source:MGI_(curated);Acc:MGI:1336878]
ENSMUSG00000031628	Casp3	0.26	0.09	caspase_3_Gene_[Source:MGI_Symbol;Acc:MGI:107739]
ENSMUSG00000031835	Mbtps1	0.26	0	membrane-bound_transcription_factor_peptidase,_site_1_Gene_[Source:MGI_Symbol;Acc:MGI:1927235]
ENSMUSG00000032118	Fez1	0.26	0.09	fasciculation_and_elongation_protein_zeta_1_(zygin_I)_Gene_[Source:MGI_Symbol;Acc:MGI:2670976]
ENSMUSG00000032263	Bckdhb	0.26	0.01	branched_chain_ketoacid_dehydrogenase_E1,_beta_polypeptide_Gene_[Source:MGI_Symbol;Acc:MGI:88137]
ENSMUSG00000032899	Styk1	0.26	0.06	serine/threonine/tyrosine_kinase_1_Gene_[Source:MGI_(curated);Acc:MGI:2141396]
ENSMUSG00000034842	Art3	0.26	0.01	ADP-ribosyltransferase_3_Gene_[Source:MGI_(curated);Acc:MGI:1202729]
ENSMUSG00000034889	2510012J08Rik	0.26	0.01	RIKEN_cDNA_2510012J08_gene_Gene_[Source:MGI_Symbol;Acc:MGI:1917562]
ENSMUSG00000035847	Ids	0.26	0.01	iduronate_2-sulfatase_Gene_[Source:MGI_(curated);Acc:MGI:96417]
ENSMUSG00000036461	Elf1	0.26	0.01	E74-like_factor_1_Gene_[Source:MGI_Symbol;Acc:MGI:107180]
ENSMUSG00000036572	Upf3b	0.26	0	UPF3_regulator_of_nonsense_transcripts_homolog_B_(yeast)_Gene_[Source:MGI_(curated);Acc:MGI:1915384]
ENSMUSG00000036880	Acaa2	0.26	0.06	acetyl-Coenzyme_A_acyltransferase_2_(mitochondrial_3-oxoacyl-Coenzyme_A_thiolase)_Gene_[Source:MGI_Symbol;Acc:MGI:1098623]
ENSMUSG00000037234	Hook3	0.26	0	hook_homolog_3_(Drosophila)_Gene_[Source:MGI_(curated);Acc:MGI:2443554]
ENSMUSG00000037907	Ankrd13b	0.26	0	ankyrin_repeat_domain_13b_Gene_[Source:MGI_(curated);Acc:MGI:2144501]
ENSMUSG00000038371	Sbf2	0.26	0	SET_binding_factor_2_Gene_[Source:MGI_Symbol;Acc:MGI:1921831]
ENSMUSG00000038822	Hace1	0.26	0	HECT_domain_and_ankyrin_repeat_containing,_E3_ubiquitin_protein_ligase_1_Gene_[Source:MGI_(curated);Acc:MGI:2446110]
ENSMUSG00000039231	Suv39h1	0.26	0	suppressor_of_variegation_3-9_homolog_1_(Drosophila)_Gene_[Source:MGI_(curated);Acc:MGI:1099440]
ENSMUSG00000039298	Cdk5rap2	0.26	0.01	CDK5_regulatory_subunit_associated_protein_2_Gene_[Source:MGI_(curated);Acc:MGI:2384875]
ENSMUSG00000039765	Cc2d2a	0.26	0.04	coiled-coil_and_C2_domain_containing_2A_Gene_[Source:MGI_(curated);Acc:MGI:1924487]
ENSMUSG00000039781	Azi1	0.26	0	5-azacytidine_induced_gene_1_Gene_[Source:MGI_(curated);Acc:MGI:107440]
ENSMUSG00000039936	Pik3cd	0.26	0.06	phosphatidylinositol_3-kinase_catalytic_delta_polypeptide_Gene_[Source:MGI_(curated);Acc:MGI:1098211]
ENSMUSG00000039960	Rhou	0.26	0.13	ras_homolog_gene_family,_member_U_Gene_[Source:MGI_(curated);Acc:MGI:1916831]
ENSMUSG00000042066	Tmcc2	0.26	0.06	transmembrane_and_coiled-coil_domains_2_Gene_[Source:MGI_(curated);Acc:MGI:1916125]
ENSMUSG00000042208	0610010F05Rik	0.26	0.02	RIKEN_cDNA_0610010F05_gene_Gene_[Source:MGI_Symbol;Acc:MGI:1918925]
ENSMUSG00000043165	Lor	0.26	0.03	loricrin_Gene_[Source:MGI_Symbol;Acc:MGI:96816]
ENSMUSG00000043687	1190005I06Rik	0.26	0.05	RIKEN_cDNA_1190005I06_gene_Gene_[Source:MGI_Symbol;Acc:MGI:1916168]
ENSMUSG00000044252	Osbpl1a	0.26	0.14	oxysterol_binding_protein-like_1A_Gene_[Source:MGI_(curated);Acc:MGI:1927551]
ENSMUSG00000044528	Tram1l1	0.26	0.05	translocation_associated_membrane_protein_1-like_1_Gene_[Source:MGI_Symbol;Acc:MGI:2443503]
ENSMUSG00000044847	Lsm11	0.26	0	U7_snRNP-specific_Sm-like_protein_LSM11_Gene_[Source:MGI_(curated);Acc:MGI:1919540]
ENSMUSG00000045975	5830404H04Rik	0.26	0	C2_calcium-dependent_domain_containing_2__[Source:RefSeq_peptide;Acc:NP_777272]
ENSMUSG00000048107	AC102815.1	0.26	0.03	potassium_channel_tetramerisation_domain_containing_12_(Kctd12),_mRNA_[Source:RefSeq_DNA;Acc:NM_177715]
ENSMUSG00000050295	Foxc1	0.26	0.1	forkhead_box_C1_Gene_[Source:MGI_(curated);Acc:MGI:1347466]
ENSMUSG00000051329	Nup160	0.26	0	nucleoporin_160_Gene_[Source:MGI_(curated);Acc:MGI:1926227]
ENSMUSG00000052085	Dock8	0.26	0.06	dedicator_of_cytokinesis_8_Gene_[Source:MGI_Symbol;Acc:MGI:1921396]
ENSMUSG00000052334	1700024B05Rik	0.26	0.01	RIKEN_cDNA_1700024B05_gene_Gene_[Source:MGI_Symbol;Acc:MGI:1922768]
ENSMUSG00000055044	Pdlim1	0.26	0.23	PDZ_and_LIM_domain_1_(elfin)_Gene_[Source:MGI_Symbol;Acc:MGI:1860611]
ENSMUSG00000055407	Mtap6	0.26	0.03	microtubule-associated_protein_6_Gene_[Source:MGI_(curated);Acc:MGI:1201690]
ENSMUSG00000055652	Klhl25	0.26	0.02	kelch-like_25_(Drosophila)_Gene_[Source:MGI_Symbol;Acc:MGI:2668031]
ENSMUSG00000056201	Cfl1	0.26	0.06	cofilin_1,_non-muscle_Gene_[Source:MGI_Symbol;Acc:MGI:101757]
ENSMUSG00000056228	Cars2	0.26	0.01	cysteinyl-tRNA_synthetase_2_(mitochondrial)(putative)_Gene_[Source:MGI_Symbol;Acc:MGI:1919191]
ENSMUSG00000057363	Uxs1	0.26	0.07	UDP-glucuronate_decarboxylase_1_Gene_[Source:MGI_(curated);Acc:MGI:1915133]
ENSMUSG00000058655	Eif4b	0.26	0.01	eukaryotic_translation_initiation_factor_4B_Gene_[Source:MGI_Symbol;Acc:MGI:95304]
ENSMUSG00000058809	RP23-286C19.2	0.26	0.01	-------------
ENSMUSG00000059866	Tnip2	0.26	0.01	TNFAIP3_interacting_protein_2_Gene_[Source:MGI_(curated);Acc:MGI:2386643]
ENSMUSG00000060733	Ipmk	0.26	0	inositol_polyphosphate_multikinase_Gene_[Source:MGI_(curated);Acc:MGI:1916968]
ENSMUSG00000060735	Rxfp3	0.26	0.01	relaxin_family_peptide_receptor_3_Gene_[Source:MGI_Symbol;Acc:MGI:2441827]
ENSMUSG00000062609	Kcnj15	0.26	0	potassium_inwardly-rectifying_channel,_subfamily_J,_member_15_Gene_[Source:MGI_(curated);Acc:MGI:1310000]
ENSMUSG00000063018	2010204K13Rik	0.26	0.02	RIKEN_cDNA_2010204K13_gene_Gene_[Source:MGI_Symbol;Acc:MGI:1922859]
ENSMUSG00000067365	Tmem128	0.26	0	transmembrane_protein_128_Gene_[Source:MGI_(curated);Acc:MGI:1913559]
ENSMUSG00000067916	1700029I01Rik	0.26	0	RIKEN_cDNA_1700029I01_gene_Gene_[Source:MGI_Symbol;Acc:MGI:1917255]
ENSMUSG00000069662	Marcks	0.26	0.02	myristoylated_alanine_rich_protein_kinase_C_substrate_Gene_[Source:MGI_Symbol;Acc:MGI:96907]
ENSMUSG00000070871	Ccnyl1	0.26	0.03	cyclin_Y-like_1_Gene_[Source:MGI_(curated);Acc:MGI:2138614]
ENSMUSG00000072610	AC138113.2	0.26	0.01	-------------
ENSMUSG00000074643	Cpne1	0.26	0.01	copine_I_Gene_[Source:MGI_(curated);Acc:MGI:2386621]
ENSMUSG00000077440	SNORD101	0.26	0	Small_nucleolar_RNA_SNORD101__[Source:RFAM;Acc:RF00186]
ENSMUSG00000077685	SNORD86	0.26	0.01	Small_nucleolar_RNA_SNORD86__[Source:RFAM;Acc:RF00594]
ENSMUSG00000079244	Gm5622	0.26	0.01	predicted_gene_5622_Gene_[Source:MGI_Symbol;Acc:MGI:3646060]
ENSMUSG00000080125	AL627104.7	0.26	0.02	-------------
ENSMUSG00000083672	AC139214.1	0.26	0	-------------
ENSMUSG00000086788	AL670720.1	0.26	0.3	RIKEN_cDNA_1700029M20_gene_(1700029M20Rik),_transcript_variant_1,_non-coding_RNA_[Source:RefSeq_DNA;Acc:NR_015613]
ENSMUSG00000001604	Tcea3	0.25	0.17	transcription_elongation_factor_A_(SII),_3_Gene_[Source:MGI_(curated);Acc:MGI:1196908]
ENSMUSG00000004815	Dgkq	0.25	0	diacylglycerol_kinase,_theta_Gene_[Source:MGI_(curated);Acc:MGI:102918]
ENSMUSG00000004849	Ap1s1	0.25	0.01	adaptor_protein_complex_AP-1,_sigma_1_Gene_[Source:MGI_(curated);Acc:MGI:1098244]
ENSMUSG00000008475	Arpc5	0.25	0	actin_related_protein_2/3_complex,_subunit_5_Gene_[Source:MGI_(curated);Acc:MGI:1915021]
ENSMUSG00000009566	Fpgs	0.25	0.01	folylpolyglutamyl_synthetase_Gene_[Source:MGI_(curated);Acc:MGI:95576]
ENSMUSG00000010277	2610507B11Rik	0.25	0.01	RIKEN_cDNA_2610507B11_gene_Gene_[Source:MGI_Symbol;Acc:MGI:1919753]
ENSMUSG00000010830	Kdelr3	0.25	0	KDEL_(Lys-Asp-Glu-Leu)_endoplasmic_reticulum_protein_retention_receptor_3_Gene_[Source:MGI_Symbol;Acc:MGI:2145953]
ENSMUSG00000017756	Slc12a7	0.25	0	solute_carrier_family_12,_member_7_Gene_[Source:MGI_Symbol;Acc:MGI:1342283]
ENSMUSG00000020018	Snrpf	0.25	0	small_nuclear_ribonucleoprotein_polypeptide_F_Gene_[Source:MGI_(curated);Acc:MGI:1917128]
ENSMUSG00000020205	Phlda1	0.25	0.04	pleckstrin_homology-like_domain,_family_A,_member_1_Gene_[Source:MGI_Symbol;Acc:MGI:1096880]
ENSMUSG00000020248	Nfyb	0.25	0.01	nuclear_transcription_factor-Y_beta_Gene_[Source:MGI_(curated);Acc:MGI:97317]
ENSMUSG00000020453	Patz1	0.25	0.01	POZ_(BTB)_and_AT_hook_containing_zinc_finger_1_Gene_[Source:MGI_(curated);Acc:MGI:1891832]
ENSMUSG00000020519	Sap30l	0.25	0.01	SAP30-like_Gene_[Source:MGI_(curated);Acc:MGI:1354709]
ENSMUSG00000020716	Nf1	0.25	0.01	neurofibromatosis_1_Gene_[Source:MGI_(curated);Acc:MGI:97306]
ENSMUSG00000020807	4933427D14Rik	0.25	0	RIKEN_cDNA_4933427D14_gene_Gene_[Source:MGI_Symbol;Acc:MGI:1921727]
ENSMUSG00000020841	Cpd	0.25	0	carboxypeptidase_D_Gene_[Source:MGI_(curated);Acc:MGI:107265]
ENSMUSG00000021411	1300014I06Rik	0.25	0.1	RIKEN_cDNA_1300014I06_gene_Gene_[Source:MGI_Symbol;Acc:MGI:1914145]
ENSMUSG00000021596	Mctp1	0.25	0.02	multiple_C2_domains,_transmembrane_1_Gene_[Source:MGI_(curated);Acc:MGI:1926021]
ENSMUSG00000022371	Col14a1	0.25	0.07	collagen,_type_XIV,_alpha_1_Gene_[Source:MGI_(curated);Acc:MGI:1341272]
ENSMUSG00000022512	Cldn1	0.25	0.03	claudin_1_Gene_[Source:MGI_(curated);Acc:MGI:1276109]
ENSMUSG00000023032	Slc4a8	0.25	0.02	solute_carrier_family_4_(anion_exchanger),_member_8_Gene_[Source:MGI_Symbol;Acc:MGI:1928745]
ENSMUSG00000024270	Slc39a6	0.25	0.18	solute_carrier_family_39_(metal_ion_transporter),_member_6_Gene_[Source:MGI_(curated);Acc:MGI:2147279]
ENSMUSG00000024486	Hbegf	0.25	0.06	heparin-binding_EGF-like_growth_factor_Gene_[Source:MGI_Symbol;Acc:MGI:96070]
ENSMUSG00000024759	Atl3	0.25	0.18	atlastin_GTPase_3_Gene_[Source:MGI_Symbol;Acc:MGI:1924270]
ENSMUSG00000025135	Anapc11	0.25	0.01	anaphase_promoting_complex_subunit_11_Gene_[Source:MGI_(curated);Acc:MGI:1913406]
ENSMUSG00000025188	Hps1	0.25	0.02	Hermansky-Pudlak_syndrome_1_homolog_(human)_Gene_[Source:MGI_Symbol;Acc:MGI:2177763]
ENSMUSG00000025403	Shmt2	0.25	0.14	serine_hydroxymethyltransferase_2_(mitochondrial)_Gene_[Source:MGI_Symbol;Acc:MGI:1277989]
ENSMUSG00000025427	Rnf165	0.25	0.21	ring_finger_protein_165_Gene_[Source:MGI_Symbol;Acc:MGI:2444521]
ENSMUSG00000026049	1700029F09Rik	0.25	0.05	RIKEN_cDNA_1700029F09_gene_Gene_[Source:MGI_Symbol;Acc:MGI:1922873]
ENSMUSG00000026335	Pam	0.25	0.02	peptidylglycine_alpha-amidating_monooxygenase_Gene_[Source:MGI_Symbol;Acc:MGI:97475]
ENSMUSG00000026471	Mr1	0.25	0.13	major_histocompatibility_complex,_class_I-related_Gene_[Source:MGI_Symbol;Acc:MGI:1195463]
ENSMUSG00000026519	Tmem63a	0.25	0.01	transmembrane_protein_63a_Gene_[Source:MGI_Symbol;Acc:MGI:2384789]
ENSMUSG00000026824	Kcnj3	0.25	0.12	potassium_inwardly-rectifying_channel,_subfamily_J,_member_3_Gene_[Source:MGI_(curated);Acc:MGI:104742]
ENSMUSG00000026922	Agpat2	0.25	0.02	1-acylglycerol-3-phosphate_O-acyltransferase_2_(lysophosphatidic_acid_acyltransferase,_beta)_Gene_[Source:MGI_(curated);Acc:MGI:1914762]
ENSMUSG00000027351	Spred1	0.25	0	sprouty_protein_with_EVH-1_domain_1,_related_sequence_Gene_[Source:MGI_(curated);Acc:MGI:2150016]
ENSMUSG00000027466	Rbck1	0.25	0.01	RanBP-type_and_C3HC4-type_zinc_finger_containing_1_Gene_[Source:MGI_(curated);Acc:MGI:1344372]
ENSMUSG00000027996	Sfrp2	0.25	0.01	secreted_frizzled-related_protein_2_Gene_[Source:MGI_(curated);Acc:MGI:108078]
ENSMUSG00000028149	Rap1gds1	0.25	0.15	RAP1,_GTP-GDP_dissociation_stimulator_1_Gene_[Source:MGI_Symbol;Acc:MGI:2385189]
ENSMUSG00000028582	Cc2d1b	0.25	0	coiled-coil_and_C2_domain_containing_1B_Gene_[Source:MGI_(curated);Acc:MGI:2443076]
ENSMUSG00000028885	Smpdl3b	0.25	0.01	sphingomyelin_phosphodiesterase,_acid-like_3B_Gene_[Source:MGI_(curated);Acc:MGI:1916022]
ENSMUSG00000028896	Rcc1	0.25	0.04	regulator_of_chromosome_condensation_1_Gene_[Source:MGI_(curated);Acc:MGI:1913989]
ENSMUSG00000029209	Gnpda2	0.25	0.04	glucosamine-6-phosphate_deaminase_2_Gene_[Source:MGI_(curated);Acc:MGI:1915230]
ENSMUSG00000029472	Anapc5	0.25	0	anaphase-promoting_complex_subunit_5_Gene_[Source:MGI_Symbol;Acc:MGI:1929722]
ENSMUSG00000030346	Rad51ap1	0.25	0.04	RAD51_associated_protein_1_Gene_[Source:MGI_(curated);Acc:MGI:1098224]
ENSMUSG00000031479	Vps36	0.25	0	vacuolar_protein_sorting_36_(yeast)_Gene_[Source:MGI_(curated);Acc:MGI:1917410]
ENSMUSG00000031584	Gsr	0.25	0.02	glutathione_reductase_Gene_[Source:MGI_(curated);Acc:MGI:95804]
ENSMUSG00000031684	Slc10a7	0.25	0.01	solute_carrier_family_10_(sodium/bile_acid_cotransporter_family),_member_7_Gene_[Source:MGI_Symbol;Acc:MGI:1924025]
ENSMUSG00000032219	Tex9	0.25	0.03	testis_expressed_gene_9_Gene_[Source:MGI_Symbol;Acc:MGI:1201610]
ENSMUSG00000032384	Csnk1g1	0.25	0	casein_kinase_1,_gamma_1_Gene_[Source:MGI_(curated);Acc:MGI:2660884]
ENSMUSG00000032666	1700025G04Rik	0.25	0.1	RIKEN_cDNA_1700025G04_gene_Gene_[Source:MGI_Symbol;Acc:MGI:1916649]
ENSMUSG00000032741	Tpcn1	0.25	0.03	two_pore_channel_1_Gene_[Source:MGI_Symbol;Acc:MGI:2182472]
ENSMUSG00000033107	Rnf125	0.25	0.01	ring_finger_protein_125_Gene_[Source:MGI_Symbol;Acc:MGI:1914914]
ENSMUSG00000033287	Kctd17	0.25	0.01	potassium_channel_tetramerisation_domain_containing_17_Gene_[Source:MGI_Symbol;Acc:MGI:1920094]
ENSMUSG00000033781	Asb13	0.25	0.07	ankyrin_repeat_and_SOCS_box-containing_13_Gene_[Source:MGI_(curated);Acc:MGI:2145525]
ENSMUSG00000034109	Golim4	0.25	0.01	golgi_integral_membrane_protein_4_Gene_[Source:MGI_(curated);Acc:MGI:1920374]
ENSMUSG00000034194	R3hcc1	0.25	0.02	R3H_domain_and_coiled-coil_containing_1_Gene_[Source:MGI_(curated);Acc:MGI:1919093]
ENSMUSG00000034303	Ccdc15	0.25	0	coiled-coil_domain_containing_15_Gene_[Source:MGI_Symbol;Acc:MGI:2444488]
ENSMUSG00000034463	Scara3	0.25	0.21	scavenger_receptor_class_A,_member_3_Gene_[Source:MGI_Symbol;Acc:MGI:2444418]
ENSMUSG00000034579	Pla2g3	0.25	0.19	phospholipase_A2,_group_III_Gene_[Source:MGI_(curated);Acc:MGI:2444945]
ENSMUSG00000035441	Myo1d	0.25	0.02	myosin_ID_Gene_[Source:MGI_(curated);Acc:MGI:107728]
ENSMUSG00000035458	Tnni3	0.25	0.02	troponin_I,_cardiac_3_Gene_[Source:MGI_(curated);Acc:MGI:98783]
ENSMUSG00000035828	Pim3	0.25	0	proviral_integration_site_3_Gene_[Source:MGI_Symbol;Acc:MGI:1355297]
ENSMUSG00000036634	Mag	0.25	0.01	myelin-associated_glycoprotein_Gene_[Source:MGI_Symbol;Acc:MGI:96912]
ENSMUSG00000036672	Cenpt	0.25	0.01	centromere_protein_T_Gene_[Source:MGI_Symbol;Acc:MGI:2443939]
ENSMUSG00000036902	Neto2	0.25	0	neuropilin_(NRP)_and_tolloid_(TLL)-like_2_Gene_[Source:MGI_Symbol;Acc:MGI:1921763]
ENSMUSG00000036968	Cnpy4	0.25	0	canopy_4_homolog_(zebrafish)_Gene_[Source:MGI_(curated);Acc:MGI:1913705]
ENSMUSG00000036995	Asap3	0.25	0	ArfGAP_with_SH3_domain,_ankyrin_repeat_and_PH_domain_3_Gene_[Source:MGI_(curated);Acc:MGI:2684986]
ENSMUSG00000037503	Fam168b	0.25	0	family_with_sequence_similarity_168,_member_B_Gene_[Source:MGI_(curated);Acc:MGI:2448487]
ENSMUSG00000038005	2700029M09Rik	0.25	0.01	RIKEN_cDNA_2700029M09_gene_Gene_[Source:MGI_Symbol;Acc:MGI:1919862]
ENSMUSG00000038126	Mphosph9	0.25	0	M-phase_phosphoprotein_9_Gene_[Source:MGI_(curated);Acc:MGI:2443138]
ENSMUSG00000038544	1110054O05Rik	0.25	0.01	RIKEN_cDNA_1110054O05_gene_Gene_[Source:MGI_Symbol;Acc:MGI:1913459]
ENSMUSG00000038866	Zcchc2	0.25	0.04	zinc_finger,_CCHC_domain_containing_2_Gene_[Source:MGI_(curated);Acc:MGI:2444114]
ENSMUSG00000038916	6330407J23Rik	0.25	0.06	RIKEN_cDNA_6330407J23_gene_Gene_[Source:MGI_Symbol;Acc:MGI:1914662]
ENSMUSG00000039168	Dap	0.25	0.04	death-associated_protein_Gene_[Source:MGI_Symbol;Acc:MGI:1918190]
ENSMUSG00000039530	Tusc3	0.25	0.01	tumor_suppressor_candidate_3_Gene_[Source:MGI_Symbol;Acc:MGI:1933134]
ENSMUSG00000040433	Zbtb38	0.25	0.02	zinc_finger_and_BTB_domain_containing_38_Gene_[Source:MGI_(curated);Acc:MGI:2442866]
ENSMUSG00000040860	Crocc	0.25	0.01	ciliary_rootlet_coiled-coil,_rootletin_Gene_[Source:MGI_(curated);Acc:MGI:3529431]
ENSMUSG00000041298	Katnal1	0.25	0.07	katanin_p60_subunit_A-like_1_Gene_[Source:MGI_(curated);Acc:MGI:2387638]
ENSMUSG00000041540	Sox5	0.25	0.41	SRY-box_containing_gene_5_Gene_[Source:MGI_(curated);Acc:MGI:98367]
ENSMUSG00000041997	Tlk1	0.25	0.01	tousled-like_kinase_1_Gene_[Source:MGI_(curated);Acc:MGI:2441683]
ENSMUSG00000042042	Csgalnact2	0.25	0.06	chondroitin_sulfate_N-acetylgalactosaminyltransferase_2_Gene_[Source:MGI_(curated);Acc:MGI:1926002]
ENSMUSG00000042476	Abcb4	0.25	0	ATP-binding_cassette,_sub-family_B_(MDR/TAP),_member_4_Gene_[Source:MGI_Symbol;Acc:MGI:97569]
ENSMUSG00000042671	Rgs8	0.25	0.11	regulator_of_G-protein_signaling_8_Gene_[Source:MGI_(curated);Acc:MGI:108408]
ENSMUSG00000042699	Dhx9	0.25	0.04	DEAH_(Asp-Glu-Ala-His)_box_polypeptide_9_Gene_[Source:MGI_Symbol;Acc:MGI:108177]
ENSMUSG00000043998	Mgat2	0.25	0	mannoside_acetylglucosaminyltransferase_2_Gene_[Source:MGI_(curated);Acc:MGI:2384966]
ENSMUSG00000044034	Npb	0.25	0.01	neuropeptide_B_Gene_[Source:MGI_(curated);Acc:MGI:2387153]
[truncated: 1,610 more rows]

## Sheet: C2C12
C2C12 24h DM + SB203580 KO versus 24h DM
ENSEMBL ID	GENE SYMBOL	logFC	P.Value	Description
ENSMUSG00000031762	Mt2	1.83	0	metallothionein_2_Gene_[Source:MGI_Symbol;Acc:MGI:97172]
ENSMUSG00000031765	Mt1	1.69	0	metallothionein_1_Gene_[Source:MGI_Symbol;Acc:MGI:97171]
ENSMUSG00000027386	Fbln7	1.5	0	fibulin_7_Gene_[Source:MGI_(curated);Acc:MGI:1917620]
ENSMUSG00000066026	Dhrs3	1.37	0	dehydrogenase/reductase_(SDR_family)_member_3_Gene_[Source:MGI_(curated);Acc:MGI:1315215]
ENSMUSG00000037434	Slc30a1	1.2	0.02	solute_carrier_family_30_(zinc_transporter),_member_1_Gene_[Source:MGI_Symbol;Acc:MGI:1345281]
ENSMUSG00000035042	Ccl5	1.19	0.01	chemokine_(C-C_motif)_ligand_5_Gene_[Source:MGI_(curated);Acc:MGI:98262]
ENSMUSG00000001281	Itgb7	0.92	0.02	integrin_beta_7_Gene_[Source:MGI_(curated);Acc:MGI:96616]
ENSMUSG00000018500	Adora2b	0.89	8.19e-06	adenosine_A2b_receptor_Gene_[Source:MGI_(curated);Acc:MGI:99403]
ENSMUSG00000056596	Trnp1	0.85	3.48e-05	TMF1-regulated_nuclear_protein_1_Gene_[Source:MGI_(curated);Acc:MGI:1916789]
ENSMUSG00000052684	Jun	0.85	0.03	Jun_oncogene_Gene_[Source:MGI_(curated);Acc:MGI:96646]
ENSMUSG00000052767	RP23-135A21.4	0.85	0.03	MCG148073Putative_uncharacterized_protein_;_[Source:UniProtKB/TrEMBL;Acc:Q8C3B6]
ENSMUSG00000020623	Map2k6	0.77	1.38e-05	mitogen-activated_protein_kinase_kinase_6_Gene_[Source:MGI_(curated);Acc:MGI:1346870]
ENSMUSG00000024190	Dusp1	0.73	0	dual_specificity_phosphatase_1_Gene_[Source:MGI_(curated);Acc:MGI:105120]
ENSMUSG00000026956	Uap1l1	0.73	0	UDP-N-acteylglucosamine_pyrophosphorylase_1-like_1_Gene_[Source:MGI_(curated);Acc:MGI:2443318]
ENSMUSG00000026640	Plxna2	0.72	9.3e-05	plexin_A2_Gene_[Source:MGI_(curated);Acc:MGI:107684]
ENSMUSG00000046324	Ermp1	0.71	0	endoplasmic_reticulum_metallopeptidase_1_Gene_[Source:MGI_Symbol;Acc:MGI:106250]
ENSMUSG00000020120	Plek	0.71	0.03	pleckstrin_Gene_[Source:MGI_(curated);Acc:MGI:1860485]
ENSMUSG00000025089	Gfra1	0.7	3.12e-05	glial_cell_line_derived_neurotrophic_factor_family_receptor_alpha_1_Gene_[Source:MGI_(curated);Acc:MGI:1100842]
ENSMUSG00000032348	Gsta4	0.67	1.75e-05	glutathione_S-transferase,_alpha_4_Gene_[Source:MGI_Symbol;Acc:MGI:1309515]
ENSMUSG00000033209	Ttc28	0.66	0	tetratricopeptide_repeat_domain_28_Gene_[Source:MGI_(curated);Acc:MGI:2140873]
ENSMUSG00000072734	AC155173.1	0.66	0	Putative_uncharacterized_protein__[Source:UniProtKB/TrEMBL;Acc:Q3TA11]
ENSMUSG00000055694	Gdf1	0.66	0.02	growth_differentiation_factor_1_Gene_[Source:MGI_Symbol;Acc:MGI:95683]
ENSMUSG00000087408	Lass1	0.66	0.02	LAG1_homolog,_ceramide_synthase_1_Gene_[Source:MGI_Symbol;Acc:MGI:2136690]
ENSMUSG00000027276	Jag1	0.65	0	jagged_1_Gene_[Source:MGI_(curated);Acc:MGI:1095416]
ENSMUSG00000058952	Cfi	0.64	0.04	complement_component_factor_i_Gene_[Source:MGI_Symbol;Acc:MGI:105937]
ENSMUSG00000026773	Pfkfb3	0.63	0	6-phosphofructo-2-kinase/fructose-2,6-biphosphatase_3_Gene_[Source:MGI_(curated);Acc:MGI:2181202]
ENSMUSG00000038267	Slc22a23	0.63	0	solute_carrier_family_22,_member_23_Gene_[Source:MGI_(curated);Acc:MGI:1920352]
ENSMUSG00000046785	Epm2aip1	0.63	0.01	EPM2A_(laforin)_interacting_protein_1_Gene_[Source:MGI_(curated);Acc:MGI:1925031]
ENSMUSG00000051285	Pcmtd1	0.6	0.02	protein-L-isoaspartate_(D-aspartate)_O-methyltransferase_domain_containing_1_Gene_[Source:MGI_Symbol;Acc:MGI:2441773]
ENSMUSG00000048388	Fam171b	0.59	4.16e-05	family_with_sequence_similarity_171,_member_B_Gene_[Source:MGI_(curated);Acc:MGI:2444579]
ENSMUSG00000038271	Iffo1	0.58	0	intermediate_filament_family_orphan_1_Gene_[Source:MGI_(curated);Acc:MGI:2444516]
ENSMUSG00000062901	Klhl24	0.58	0.03	kelch-like_24_(Drosophila)_Gene_[Source:MGI_Symbol;Acc:MGI:1923035]
ENSMUSG00000062604	Srpk2	0.58	0.05	serine/arginine-rich_protein_specific_kinase_2_Gene_[Source:MGI_Symbol;Acc:MGI:1201408]
ENSMUSG00000020190	Mknk2	0.57	0	MAP_kinase-interacting_serine/threonine_kinase_2_Gene_[Source:MGI_Symbol;Acc:MGI:894279]
ENSMUSG00000032232	Cgnl1	0.57	0	cingulin-like_1_Gene_[Source:MGI_(curated);Acc:MGI:1915428]
ENSMUSG00000068874	Selenbp1	0.57	0.01	selenium_binding_protein_1_Gene_[Source:MGI_(curated);Acc:MGI:96825]
ENSMUSG00000021281	Tnfaip2	0.56	0	tumor_necrosis_factor,_alpha-induced_protein_2_Gene_[Source:MGI_(curated);Acc:MGI:104960]
ENSMUSG00000057329	Bcl2	0.56	1.27e-06	B-cell_leukemia/lymphoma_2_Gene_[Source:MGI_(curated);Acc:MGI:88138]
ENSMUSG00000074141	Il4i1	0.56	0.05	interleukin_4_induced_1_Gene_[Source:MGI_(curated);Acc:MGI:109552]
ENSMUSG00000005949	Ctns	0.55	0	cystinosis,_nephropathic_Gene_[Source:MGI_(curated);Acc:MGI:1932872]
ENSMUSG00000027602	Map1lc3a	0.55	0	microtubule-associated_protein_1_light_chain_3_alpha_Gene_[Source:MGI_(curated);Acc:MGI:1915661]
ENSMUSG00000068877	Selenbp2	0.55	0.01	selenium_binding_protein_2_Gene_[Source:MGI_(curated);Acc:MGI:104859]
ENSMUSG00000034868	Myl12b	0.55	0.03	myosin,_light_chain_12B,_regulatory_Gene_[Source:MGI_(curated);Acc:MGI:107494]
ENSMUSG00000078484	Klhl17	0.54	0.01	kelch-like_17_(Drosophila)_Gene_[Source:MGI_Symbol;Acc:MGI:2678948]
ENSMUSG00000078485	Plekhn1	0.54	0.01	pleckstrin_homology_domain_containing,_family_N_member_1_Gene_[Source:MGI_Symbol;Acc:MGI:2387630]
ENSMUSG00000010476	Ebf3	0.53	0	early_B-cell_factor_3_Gene_[Source:MGI_Symbol;Acc:MGI:894289]
ENSMUSG00000026958	Dpp7	0.53	0	dipeptidylpeptidase_7_Gene_[Source:MGI_(curated);Acc:MGI:1933213]
ENSMUSG00000031538	Plat	0.53	0	plasminogen_activator,_tissue_Gene_[Source:MGI_Symbol;Acc:MGI:97610]
ENSMUSG00000036097	Fam178a	0.53	1.5e-05	family_with_sequence_similarity_178,_member_A_Gene_[Source:MGI_Symbol;Acc:MGI:1924968]
ENSMUSG00000017760	Ctsa	0.53	0.01	cathepsin_A_Gene_[Source:MGI_(curated);Acc:MGI:97748]
ENSMUSG00000039982	Dtx4	0.53	0.01	deltex_4_homolog_(Drosophila)_Gene_[Source:MGI_Symbol;Acc:MGI:2672905]
ENSMUSG00000060639	Hist1h4i	0.53	0.01	histone_cluster_1,_H4i_Gene_[Source:MGI_(curated);Acc:MGI:2448432]
ENSMUSG00000086859	AL627205.3	0.52	0	RIKEN_cDNA_2810008D09_gene_(2810008D09Rik),_non-coding_RNA_[Source:RefSeq_DNA;Acc:NR_027059]
ENSMUSG00000014243	Zswim7	0.52	6.18e-05	zinc_finger,_SWIM-type_containing_7_Gene_[Source:MGI_(curated);Acc:MGI:1916997]
ENSMUSG00000039601	Rcan2	0.52	0.02	regulator_of_calcineurin_2_Gene_[Source:MGI_Symbol;Acc:MGI:1858219]
ENSMUSG00000027984	Hadh	0.51	0	hydroxyacyl-Coenzyme_A_dehydrogenase_Gene_[Source:MGI_(curated);Acc:MGI:96009]
ENSMUSG00000076431	Sox4	0.51	5.11e-05	SRY-box_containing_gene_4_Gene_[Source:MGI_(curated);Acc:MGI:98366]
ENSMUSG00000027210	Meis2	0.51	0.03	Meis_homeobox_2_Gene_[Source:MGI_(curated);Acc:MGI:108564]
ENSMUSG00000025731	0610011F06Rik	0.5	0	RIKEN_cDNA_0610011F06_gene_Gene_[Source:MGI_Symbol;Acc:MGI:1915597]
ENSMUSG00000055692	Tmem191c	0.5	0	transmembrane_protein_191C_Gene_[Source:MGI_Symbol;Acc:MGI:107238]
ENSMUSG00000047963	Stbd1	0.5	1.07e-05	starch_binding_domain_1_Gene_[Source:MGI_Symbol;Acc:MGI:1261768]
ENSMUSG00000037594	BC022687	0.5	8e-05	Uncharacterized_protein_C14orf79_homolog__[Source:UniProtKB/Swiss-Prot;Acc:Q8BHN9]
ENSMUSG00000020150	Gamt	0.5	0.01	guanidinoacetate_methyltransferase_Gene_[Source:MGI_(curated);Acc:MGI:1098221]
ENSMUSG00000020263	Appl2	0.5	0.02	adaptor_protein,_phosphotyrosine_interaction,_PH_domain_and_leucine_zipper_containing_2_Gene_[Source:MGI_(curated);Acc:MGI:2384914]
ENSMUSG00000068699	Flnc	0.5	0.05	filamin_C,_gamma_Gene_[Source:MGI_(curated);Acc:MGI:95557]
ENSMUSG00000071454	Dtnb	0.5	0.05	dystrobrevin,_beta_Gene_[Source:MGI_Symbol;Acc:MGI:1203728]
ENSMUSG00000002763	Pex6	0.49	0	peroxisomal_biogenesis_factor_6_Gene_[Source:MGI_(curated);Acc:MGI:2385054]
ENSMUSG00000025026	Add3	0.49	0	adducin_3_(gamma)_Gene_[Source:MGI_Symbol;Acc:MGI:1351615]
ENSMUSG00000036622	Atp13a2	0.49	0	ATPase_type_13A2_Gene_[Source:MGI_(curated);Acc:MGI:1922022]
ENSMUSG00000028780	Sema3c	0.49	2.88e-05	sema_domain,_immunoglobulin_domain_(Ig),_short_basic_domain,_secreted,_(semaphorin)_3C_Gene_[Source:MGI_Symbol;Acc:MGI:107557]
ENSMUSG00000025578	Cbx8	0.49	9.88e-05	chromobox_homolog_8_(Drosophila_Pc_class)_Gene_[Source:MGI_(curated);Acc:MGI:1353589]
ENSMUSG00000045954	Sdpr	0.49	0.04	serum_deprivation_response_Gene_[Source:MGI_Symbol;Acc:MGI:99513]
ENSMUSG00000023460	Rab12	0.49	0.05	RAB12,_member_RAS_oncogene_family_Gene_[Source:MGI_(curated);Acc:MGI:894284]
ENSMUSG00000055723	Rras2	0.49	0.05	related_RAS_viral_(r-ras)_oncogene_homolog_2_Gene_[Source:MGI_Symbol;Acc:MGI:1914172]
ENSMUSG00000071654	AI462493	0.48	0	UPF0723_protein_C11orf83_homolog_Precursor__[Source:UniProtKB/Swiss-Prot;Acc:Q8K2T4]
ENSMUSG00000018217	Pmp22	0.48	0.01	peripheral_myelin_protein_22_Gene_[Source:MGI_(curated);Acc:MGI:97631]
ENSMUSG00000024019	Ftsjd2	0.48	0.01	FtsJ_methyltransferase_domain_containing_2_Gene_[Source:MGI_(curated);Acc:MGI:1921407]
ENSMUSG00000043013	Onecut1	0.48	0.02	one_cut_domain,_family_member_1_Gene_[Source:MGI_Symbol;Acc:MGI:1196423]
ENSMUSG00000036158	Prickle1	0.48	0.04	prickle_homolog_1_(Drosophila)_Gene_[Source:MGI_(curated);Acc:MGI:1916034]
ENSMUSG00000007038	Neu1	0.47	0	neuraminidase_1_Gene_[Source:MGI_Symbol;Acc:MGI:97305]
ENSMUSG00000031996	Aplp2	0.47	0	amyloid_beta_(A4)_precursor-like_protein_2_Gene_[Source:MGI_Symbol;Acc:MGI:88047]
ENSMUSG00000048769	AL589670.1	0.47	0	H1_histone_family,_member_0_(H1f0),_mRNA_[Source:RefSeq_DNA;Acc:NM_008197]
ENSMUSG00000040289	Hey1	0.47	0.01	hairy/enhancer-of-split_related_with_YRPW_motif_1_Gene_[Source:MGI_Symbol;Acc:MGI:1341800]
ENSMUSG00000018339	Gpx3	0.47	0.03	glutathione_peroxidase_3_Gene_[Source:MGI_(curated);Acc:MGI:105102]
ENSMUSG00000025175	Fn3k	0.46	0	fructosamine_3_kinase_Gene_[Source:MGI_(curated);Acc:MGI:1926834]
ENSMUSG00000042156	Dzip1	0.46	0	DAZ_interacting_protein_1_Gene_[Source:MGI_Symbol;Acc:MGI:1914311]
ENSMUSG00000043510	Hscb	0.46	0	HscB_iron-sulfur_cluster_co-chaperone_homolog_(E._coli)_Gene_[Source:MGI_(curated);Acc:MGI:2141135]
ENSMUSG00000063077	Kif1b	0.46	0	kinesin_family_member_1B_Gene_[Source:MGI_(curated);Acc:MGI:108426]
ENSMUSG00000039953	Clstn1	0.46	3.61e-05	calsyntenin_1_Gene_[Source:MGI_(curated);Acc:MGI:1929895]
ENSMUSG00000028743	Akr7a5	0.46	3.87e-05	aldo-keto_reductase_family_7,_member_A5_(aflatoxin_aldehyde_reductase)_Gene_[Source:MGI_(curated);Acc:MGI:107796]
ENSMUSG00000021481	Zfp346	0.46	5.91e-05	zinc_finger_protein_346_Gene_[Source:MGI_Symbol;Acc:MGI:1349417]
ENSMUSG00000000325	Arvcf	0.46	0.01	armadillo_repeat_gene_deleted_in_velo-cardio-facial_syndrome_Gene_[Source:MGI_(curated);Acc:MGI:109620]
ENSMUSG00000021830	Txndc16	0.45	0	thioredoxin_domain_containing_16_Gene_[Source:MGI_(curated);Acc:MGI:1917811]
ENSMUSG00000031134	Rbmx	0.45	0	RNA_binding_motif_protein,_X_chromosome_Gene_[Source:MGI_(curated);Acc:MGI:1343044]
ENSMUSG00000046982	Tshz1	0.45	0	teashirt_zinc_finger_family_member_1_Gene_[Source:MGI_Symbol;Acc:MGI:1346031]
ENSMUSG00000057411	Fam173a	0.45	0	family_with_sequence_similarity_173,_member_A_Gene_[Source:MGI_Symbol;Acc:MGI:2384888]
ENSMUSG00000004187	Kifc2	0.45	0.01	kinesin_family_member_C2_Gene_[Source:MGI_Symbol;Acc:MGI:109187]
ENSMUSG00000027381	Bcl2l11	0.45	0.01	BCL2-like_11_(apoptosis_facilitator)_Gene_[Source:MGI_(curated);Acc:MGI:1197519]
ENSMUSG00000023830	Igf2r	0.45	0.02	insulin-like_growth_factor_2_receptor_Gene_[Source:MGI_Symbol;Acc:MGI:96435]
ENSMUSG00000036181	Hist1h1c	0.45	0.02	histone_cluster_1,_H1c_Gene_[Source:MGI_(curated);Acc:MGI:1931526]
ENSMUSG00000053929	Cyhr1	0.45	0.02	cysteine_and_histidine_rich_1_Gene_[Source:MGI_Symbol;Acc:MGI:1859320]
ENSMUSG00000027993	Trim2	0.44	0	tripartite_motif-containing_2_Gene_[Source:MGI_(curated);Acc:MGI:1933163]
ENSMUSG00000051495	Irf2bp2	0.44	0	interferon_regulatory_factor_2_binding_protein_2_Gene_[Source:MGI_Symbol;Acc:MGI:2443921]
ENSMUSG00000039781	Azi1	0.44	0.01	5-azacytidine_induced_gene_1_Gene_[Source:MGI_(curated);Acc:MGI:107440]
ENSMUSG00000018102	Hist1h2bc	0.44	0.02	histone_cluster_1,_H2bc_Gene_[Source:MGI_(curated);Acc:MGI:1915274]
ENSMUSG00000034708	Grn	0.44	0.02	granulin_Gene_[Source:MGI_(curated);Acc:MGI:95832]
ENSMUSG00000035640	Dos	0.44	0.02	downstream_of_Stk11_Gene_[Source:MGI_(curated);Acc:MGI:1354170]
ENSMUSG00000002043	Trappc6a	0.43	0	trafficking_protein_particle_complex_6A_Gene_[Source:MGI_(curated);Acc:MGI:1914341]
ENSMUSG00000019039	Dalrd3	0.43	0	DALR_anticodon_binding_domain_containing_3_Gene_[Source:MGI_Symbol;Acc:MGI:1915039]
ENSMUSG00000023912	Slc25a27	0.43	0	solute_carrier_family_25,_member_27_Gene_[Source:MGI_Symbol;Acc:MGI:1921261]
ENSMUSG00000032841	Prr5l	0.43	0	proline_rich_5_like_Gene_[Source:MGI_(curated);Acc:MGI:1919696]
ENSMUSG00000040860	Crocc	0.43	0	ciliary_rootlet_coiled-coil,_rootletin_Gene_[Source:MGI_(curated);Acc:MGI:3529431]
ENSMUSG00000055148	Klf2	0.43	0	Kruppel-like_factor_2_(lung)_Gene_[Source:MGI_(curated);Acc:MGI:1342772]
ENSMUSG00000038740	Fam125b	0.43	0.01	family_with_sequence_similarity_125,_member_B_Gene_[Source:MGI_(curated);Acc:MGI:1919793]
ENSMUSG00000040272	Accs	0.43	0.01	1-aminocyclopropane-1-carboxylate_synthase_homolog_(Arabidopsis)(non-functional)_Gene_[Source:MGI_(curated);Acc:MGI:1919717]
ENSMUSG00000025232	Hexa	0.43	0.02	hexosaminidase_A_Gene_[Source:MGI_Symbol;Acc:MGI:96073]
ENSMUSG00000040848	Sft2d2	0.43	0.03	SFT2_domain_containing_2_Gene_[Source:MGI_Symbol;Acc:MGI:1917362]
ENSMUSG00000045193	Cirbp	0.43	0.03	cold_inducible_RNA_binding_protein_Gene_[Source:MGI_(curated);Acc:MGI:893588]
ENSMUSG00000006717	Acot13	0.42	0	acyl-CoA_thioesterase_13_Gene_[Source:MGI_(curated);Acc:MGI:1914084]
ENSMUSG00000020937	Plcd3	0.42	0	phospholipase_C,_delta_3_Gene_[Source:MGI_(curated);Acc:MGI:107451]
ENSMUSG00000058325	Dock1	0.42	0	dedicator_of_cytokinesis_1_Gene_[Source:MGI_Symbol;Acc:MGI:2429765]
ENSMUSG00000008734	Gprc5b	0.42	0.01	G_protein-coupled_receptor,_family_C,_group_5,_member_B_Gene_[Source:MGI_Symbol;Acc:MGI:1927596]
ENSMUSG00000019966	Kitl	0.42	0.03	kit_ligand_Gene_[Source:MGI_(curated);Acc:MGI:96974]
ENSMUSG00000001334	Fndc5	0.42	0.05	fibronectin_type_III_domain_containing_5_Gene_[Source:MGI_(curated);Acc:MGI:1917614]
ENSMUSG00000007097	Atp1a2	0.42	0.05	ATPase,_Na+/K+_transporting,_alpha_2_polypeptide_Gene_[Source:MGI_(curated);Acc:MGI:88106]
ENSMUSG00000034707	Gns	0.41	0	glucosamine_(N-acetyl)-6-sulfatase_Gene_[Source:MGI_Symbol;Acc:MGI:1922862]
ENSMUSG00000078851	Hist3h2a	0.41	0	histone_cluster_3,_H2a_Gene_[Source:MGI_(curated);Acc:MGI:2448458]
ENSMUSG00000031840	Rab3a	0.41	0.01	RAB3A,_member_RAS_oncogene_family_Gene_[Source:MGI_(curated);Acc:MGI:97843]
ENSMUSG00000041935	AW549877	0.41	0.01	UPF0600_protein_C5orf51_homolog__[Source:UniProtKB/Swiss-Prot;Acc:Q8BR90]
ENSMUSG00000050953	Gja1	0.41	0.01	gap_junction_protein,_alpha_1_Gene_[Source:MGI_Symbol;Acc:MGI:95713]
ENSMUSG00000063646	Jakmip1	0.41	0.01	janus_kinase_and_microtubule_interacting_protein_1_Gene_[Source:MGI_(curated);Acc:MGI:1923321]
ENSMUSG00000029769	Ccdc136	0.41	0.04	coiled-coil_domain_containing_136_Gene_[Source:MGI_(curated);Acc:MGI:1918128]
ENSMUSG00000063687	Pcdhb5	0.41	0.05	protocadherin_beta_5_Gene_[Source:MGI_Symbol;Acc:MGI:2136739]
ENSMUSG00000018411	Mapt	0.4	0	microtubule-associated_protein_tau_Gene_[Source:MGI_(curated);Acc:MGI:97180]
ENSMUSG00000019763	Rmnd1	0.4	0	required_for_meiotic_nuclear_division_1_homolog_(S._cerevisiae)_Gene_[Source:MGI_(curated);Acc:MGI:1913334]
ENSMUSG00000024176	Sox8	0.4	0	SRY-box_containing_gene_8_Gene_[Source:MGI_Symbol;Acc:MGI:98370]
ENSMUSG00000043644	0610009L18Rik	0.4	0	RIKEN_cDNA_0610009L18_gene_Gene_[Source:MGI_Symbol;Acc:MGI:1914088]
ENSMUSG00000050904	AC135633.2	0.4	0	-------------
ENSMUSG00000051451	Crebzf	0.4	0	CREB/ATF_bZIP_transcription_factor_Gene_[Source:MGI_(curated);Acc:MGI:2675296]
ENSMUSG00000062753	AI413582	0.4	0	expressed_sequence_AI413582_(AI413582),_mRNA_[Source:RefSeq_DNA;Acc:NM_001002895]
ENSMUSG00000034640	Tiparp	0.4	6.47e-05	TCDD-inducible_poly(ADP-ribose)_polymerase_Gene_[Source:MGI_(curated);Acc:MGI:2159210]
ENSMUSG00000039637	Coro7	0.4	0.01	coronin_7_Gene_[Source:MGI_(curated);Acc:MGI:1926135]
ENSMUSG00000071005	Ccl19	0.4	0.01	chemokine_(C-C_motif)_ligand_19_Gene_[Source:MGI_(curated);Acc:MGI:1346316]
ENSMUSG00000078736	CT868723.3	0.4	0.01	C-C_motif_chemokine_19_Precursor_(Small-inducible_cytokine_A19)(Epstein-Barr_virus-induced_molecule_1_ligand_chemokine)(EBI1_ligand_chemokine)(ELC)_[Source:UniProtKB/Swiss-Prot;Acc:O70460]
ENSMUSG00000078738	CT868723.4	0.4	0.01	Ccl19_protein_Fragment__[Source:UniProtKB/TrEMBL;Acc:Q8R170]
ENSMUSG00000025577	Cbx2	0.4	0.02	chromobox_homolog_2_(Drosophila_Pc_class)_Gene_[Source:MGI_(curated);Acc:MGI:88289]
ENSMUSG00000021476	Habp4	0.39	0	hyaluronic_acid_binding_protein_4_Gene_[Source:MGI_Symbol;Acc:MGI:1891713]
ENSMUSG00000022003	Slc25a30	0.39	0	solute_carrier_family_25,_member_30_Gene_[Source:MGI_Symbol;Acc:MGI:1914804]
ENSMUSG00000024277	Mapre2	0.39	0	microtubule-associated_protein,_RP/EB_family,_member_2_Gene_[Source:MGI_(curated);Acc:MGI:106271]
ENSMUSG00000041571	Sepw1	0.39	0	selenoprotein_W,_muscle_1_Gene_[Source:MGI_(curated);Acc:MGI:1100878]
ENSMUSG00000074064	Mlycd	0.39	0	malonyl-CoA_decarboxylase_Gene_[Source:MGI_(curated);Acc:MGI:1928485]
ENSMUSG00000002661	Alkbh7	0.39	8.82e-05	alkB,_alkylation_repair_homolog_7_(E._coli)_Gene_[Source:MGI_(curated);Acc:MGI:1913650]
ENSMUSG00000023737	AC138617.1	0.39	0.01	-------------
ENSMUSG00000044197	Gpr146	0.39	0.01	G_protein-coupled_receptor_146_Gene_[Source:MGI_(curated);Acc:MGI:1933113]
ENSMUSG00000050578	Mmp13	0.39	0.01	matrix_metallopeptidase_13_Gene_[Source:MGI_Symbol;Acc:MGI:1340026]
ENSMUSG00000074024	4632427E13Rik	0.39	0.01	RIKEN_cDNA_4632427E13_gene_Gene_[Source:MGI_Symbol;Acc:MGI:1915436]
ENSMUSG00000030795	Fus	0.39	0.02	fusion,_derived_from_t(12;16)_malignant_liposarcoma_(human)_Gene_[Source:MGI_(curated);Acc:MGI:1353633]
ENSMUSG00000033713	Foxn3	0.39	0.02	forkhead_box_N3_Gene_[Source:MGI_Symbol;Acc:MGI:1918625]
ENSMUSG00000007872	Id3	0.39	0.03	inhibitor_of_DNA_binding_3_Gene_[Source:MGI_(curated);Acc:MGI:96398]
ENSMUSG00000032565	Nudt16	0.39	0.03	nudix_(nucleoside_diphosphate_linked_moiety_X)-type_motif_16_Gene_[Source:MGI_Symbol;Acc:MGI:1922936]
ENSMUSG00000020644	Id2	0.38	0	inhibitor_of_DNA_binding_2_Gene_[Source:MGI_Symbol;Acc:MGI:96397]
ENSMUSG00000023026	Dip2b	0.38	0	DIP2_disco-interacting_protein_2_homolog_B_(Drosophila)_Gene_[Source:MGI_(curated);Acc:MGI:2145977]
ENSMUSG00000025393	Atp5b	0.38	0	ATP_synthase,_H+_transporting_mitochondrial_F1_complex,_beta_subunit_Gene_[Source:MGI_(curated);Acc:MGI:107801]
ENSMUSG00000025868	Higd2a	0.38	0	HIG1_domain_family,_member_2A_Gene_[Source:MGI_(curated);Acc:MGI:1914294]
ENSMUSG00000027775	Mfsd1	0.38	0	major_facilitator_superfamily_domain_containing_1_Gene_[Source:MGI_Symbol;Acc:MGI:1914118]
ENSMUSG00000031990	Jam3	0.38	0	junction_adhesion_molecule_3_Gene_[Source:MGI_Symbol;Acc:MGI:1933825]
ENSMUSG00000032898	Fbxo21	0.38	0	F-box_protein_21_Gene_[Source:MGI_Symbol;Acc:MGI:1924223]
ENSMUSG00000033767	D930015E06Rik	0.38	0	RIKEN_cDNA_D930015E06_gene_Gene_[Source:MGI_Symbol;Acc:MGI:2443399]
ENSMUSG00000062929	Cfl2	0.38	0	cofilin_2,_muscle_Gene_[Source:MGI_Symbol;Acc:MGI:101763]
ENSMUSG00000061313	Ddhd2	0.38	4.8e-05	DDHD_domain_containing_2_Gene_[Source:MGI_Symbol;Acc:MGI:1919358]
ENSMUSG00000019899	Lama2	0.38	0.01	laminin,_alpha_2_Gene_[Source:MGI_Symbol;Acc:MGI:99912]
ENSMUSG00000063659	Zfp238	0.38	0.01	zinc_finger_protein_238_Gene_[Source:MGI_Symbol;Acc:MGI:1353609]
ENSMUSG00000086635	AC153506.1	0.38	0.01	RIKEN_cDNA_4932415G12_gene_(4932415G12Rik),_non-coding_RNA_[Source:RefSeq_DNA;Acc:NR_015524]
ENSMUSG00000039670	1810049H13Rik	0.38	0.02	RIKEN_cDNA_1810049H13_gene_Gene_[Source:MGI_Symbol;Acc:MGI:1913681]
ENSMUSG00000004317	Clcn5	0.37	0	chloride_channel_5_Gene_[Source:MGI_(curated);Acc:MGI:99486]
ENSMUSG00000014426	Map3k4	0.37	0	mitogen-activated_protein_kinase_kinase_kinase_4_Gene_[Source:MGI_Symbol;Acc:MGI:1346875]
ENSMUSG00000018707	Dync1h1	0.37	0	dynein_cytoplasmic_1_heavy_chain_1_Gene_[Source:MGI_Symbol;Acc:MGI:103147]
ENSMUSG00000029638	Glcci1	0.37	0	glucocorticoid_induced_transcript_1_Gene_[Source:MGI_Symbol;Acc:MGI:2179717]
ENSMUSG00000033862	Cdk10	0.37	0	cyclin-dependent_kinase_10_Gene_[Source:MGI_Symbol;Acc:MGI:2448549]
ENSMUSG00000038280	Ostm1	0.37	0	osteopetrosis_associated_transmembrane_protein_1_Gene_[Source:MGI_(curated);Acc:MGI:2655574]
ENSMUSG00000039485	Tspyl4	0.37	0	TSPY-like_4_Gene_[Source:MGI_(curated);Acc:MGI:106393]
ENSMUSG00000046952	AC107765.1	0.37	0	-------------
ENSMUSG00000053007	Creb5	0.37	0	RIKEN_cDNA_9430076C15_gene_Gene_[Source:MGI_Symbol;Acc:MGI:2443551]
ENSMUSG00000058351	2010107H07Rik	0.37	0	RIKEN_cDNA_2010107H07_gene_Gene_[Source:MGI_Symbol;Acc:MGI:1913737]
ENSMUSG00000022194	Pabpn1	0.37	0.01	BCL2-like_2_Gene_[Source:MGI_(curated);Acc:MGI:108052]
ENSMUSG00000027223	Mapk8ip1	0.37	0.01	mitogen-activated_protein_kinase_8_interacting_protein_1_Gene_[Source:MGI_(curated);Acc:MGI:1309464]
ENSMUSG00000039850	A730011L01Rik	0.37	0.01	RIKEN_cDNA_A730011L01_gene_Gene_[Source:MGI_Symbol;Acc:MGI:2444688]
ENSMUSG00000019124	Scrn1	0.37	0.02	secernin_1_Gene_[Source:MGI_(curated);Acc:MGI:1917188]
ENSMUSG00000014773	Dll1	0.37	0.04	delta-like_1_(Drosophila)_Gene_[Source:MGI_(curated);Acc:MGI:104659]
ENSMUSG00000031387	Renbp	0.37	0.04	renin_binding_protein_Gene_[Source:MGI_(curated);Acc:MGI:105940]
ENSMUSG00000020605	Hs1bp3	0.36	0	HCLS1_binding_protein_3_Gene_[Source:MGI_Symbol;Acc:MGI:1913224]
ENSMUSG00000024663	Rab3il1	0.36	0	RAB3A_interacting_protein_(rabin3)-like_1_Gene_[Source:MGI_(curated);Acc:MGI:1922010]
ENSMUSG00000024736	Tmem132a	0.36	0	transmembrane_protein_132A_Gene_[Source:MGI_(curated);Acc:MGI:2147810]
ENSMUSG00000027698	Nceh1	0.36	0	arylacetamide_deacetylase-like_1_Gene_[Source:MGI_(curated);Acc:MGI:2443191]
ENSMUSG00000028152	Tspan5	0.36	0	tetraspanin_5_Gene_[Source:MGI_(curated);Acc:MGI:1928096]
ENSMUSG00000032633	Flcn	0.36	0	folliculin_Gene_[Source:MGI_(curated);Acc:MGI:2442184]
ENSMUSG00000035992	Fnip1	0.36	0	folliculin_interacting_protein_1_Gene_[Source:MGI_(curated);Acc:MGI:2444668]
ENSMUSG00000039031	Arhgap18	0.36	0	Rho_GTPase_activating_protein_18_Gene_[Source:MGI_(curated);Acc:MGI:1921160]
ENSMUSG00000040209	Zfp704	0.36	0	zinc_finger_protein_704_Gene_[Source:MGI_Symbol;Acc:MGI:2180715]
ENSMUSG00000047379	B3gnt1	0.36	0	UDP-GlcNAc:betaGal_beta-1,3-N-acetylglucosaminyltransferase_1_Gene_[Source:MGI_Symbol;Acc:MGI:1919680]
ENSMUSG00000001750	Tcirg1	0.36	0.01	T-cell,_immune_regulator_1,_ATPase,_H+_transporting,_lysosomal_V0_protein_A3_Gene_[Source:MGI_(curated);Acc:MGI:1350931]
ENSMUSG00000024426	2610110G12Rik	0.36	0.01	RIKEN_cDNA_2610110G12_gene_Gene_[Source:MGI_Symbol;Acc:MGI:1913869]
ENSMUSG00000024843	Chka	0.36	0.01	choline_kinase_alpha_Gene_[Source:MGI_(curated);Acc:MGI:107760]
ENSMUSG00000024962	Vegfb	0.36	0.01	vascular_endothelial_growth_factor_B_Gene_[Source:MGI_(curated);Acc:MGI:106199]
ENSMUSG00000050705	2310061I04Rik	0.36	0.01	RIKEN_cDNA_2310061I04_gene_Gene_[Source:MGI_Symbol;Acc:MGI:1916912]
ENSMUSG00000020315	Spnb2	0.36	0.02	spectrin_beta_2_Gene_[Source:MGI_(curated);Acc:MGI:98388]
ENSMUSG00000031066	Usp11	0.36	0.02	ubiquitin_specific_peptidase_11_Gene_[Source:MGI_(curated);Acc:MGI:2384312]
ENSMUSG00000064370	mt-Cytb	0.36	0.02	mitochondrially_encoded_cytochrome_b_Gene_[Source:MGI_Symbol;Acc:MGI:102501]
ENSMUSG00000064371	AY172335.11	0.36	0.02	-------------
ENSMUSG00000003199	Mpnd	0.36	0.03	MPN_domain_containing_Gene_[Source:MGI_(curated);Acc:MGI:1915297]
ENSMUSG00000027439	Gzf1	0.36	0.04	GDNF-inducible_zinc_finger_protein_1_Gene_[Source:MGI_(curated);Acc:MGI:1921783]
ENSMUSG00000028497	Ptplad2	0.36	0.04	protein_tyrosine_phosphatase-like_A_domain_containing_2_Gene_[Source:MGI_(curated);Acc:MGI:1914025]
ENSMUSG00000038286	Bphl	0.36	0.04	biphenyl_hydrolase-like_(serine_hydrolase,_breast_epithelial_mucin-associated_antigen)_Gene_[Source:MGI_Symbol;Acc:MGI:1915271]
ENSMUSG00000026131	Dst	0.36	0.05	dystonin_Gene_[Source:MGI_Symbol;Acc:MGI:104627]
ENSMUSG00000020647	Ncoa1	0.35	0	nuclear_receptor_coactivator_1_Gene_[Source:MGI_Symbol;Acc:MGI:1276523]
ENSMUSG00000025162	Csnk1d	0.35	0	casein_kinase_1,_delta_Gene_[Source:MGI_(curated);Acc:MGI:1355272]
ENSMUSG00000034245	Hdac11	0.35	0	histone_deacetylase_11_Gene_[Source:MGI_(curated);Acc:MGI:2385252]
ENSMUSG00000035107	Dcbld2	0.35	0	discoidin,_CUB_and_LCCL_domain_containing_2_Gene_[Source:MGI_(curated);Acc:MGI:1920629]
ENSMUSG00000036046	5031439G07Rik	0.35	0	RIKEN_cDNA_5031439G07_gene_Gene_[Source:MGI_Symbol;Acc:MGI:2444899]
ENSMUSG00000040557	Wbscr27	0.35	0	Williams_Beuren_syndrome_chromosome_region_27_(human)_Gene_[Source:MGI_(curated);Acc:MGI:1933146]
ENSMUSG00000049231	RP23-214E3.10	0.35	0	-------------
ENSMUSG00000067847	Romo1	0.35	0	reactive_oxygen_species_modulator_1_Gene_[Source:MGI_(curated);Acc:MGI:1914317]
ENSMUSG00000005125	Ndrg1	0.35	0.01	N-myc_downstream_regulated_gene_1_Gene_[Source:MGI_Symbol;Acc:MGI:1341799]
ENSMUSG00000006932	Ctnnb1	0.35	0.01	catenin_(cadherin_associated_protein),_beta_1_Gene_[Source:MGI_(curated);Acc:MGI:88276]
ENSMUSG00000020156	Mum1	0.35	0.01	melanoma_associated_antigen_(mutated)_1_Gene_[Source:MGI_(curated);Acc:MGI:1915364]
ENSMUSG00000046997	Spsb4	0.35	0.01	splA/ryanodine_receptor_domain_and_SOCS_box_containing_4_Gene_[Source:MGI_Symbol;Acc:MGI:2183445]
ENSMUSG00000087178	AC102121.3	0.35	0.01	RIKEN_cDNA_A230056P14_gene_(A230056P14Rik),_non-coding_RNA_[Source:RefSeq_DNA;Acc:NR_015495]
ENSMUSG00000001661	Hoxc6	0.35	0.02	homeobox_C6_Gene_[Source:MGI_Symbol;Acc:MGI:96197]
ENSMUSG00000004567	Mcoln1	0.35	0.02	mucolipin_1_Gene_[Source:MGI_Symbol;Acc:MGI:1890498]
ENSMUSG00000058586	Serhl	0.35	0.02	serine_hydrolase-like_Gene_[Source:MGI_Symbol;Acc:MGI:1890404]
ENSMUSG00000006127	Inpp5k	0.35	0.03	inositol_polyphosphate_5-phosphatase_K_Gene_[Source:MGI_(curated);Acc:MGI:1194899]
ENSMUSG00000055334	Snupn	0.35	0.03	snurportin_1_Gene_[Source:MGI_(curated);Acc:MGI:1913319]
ENSMUSG00000045915	Ccdc42	0.35	0.04	coiled-coil_domain_containing_42_Gene_[Source:MGI_(curated);Acc:MGI:3045254]
ENSMUSG00000045294	Insig1	0.35	0.05	insulin_induced_gene_1_Gene_[Source:MGI_Symbol;Acc:MGI:1916289]
ENSMUSG00000010051	Hyal1	0.34	0	hyaluronoglucosaminidase_1_Gene_[Source:MGI_(curated);Acc:MGI:96298]
ENSMUSG00000022475	Hdac7	0.34	0	histone_deacetylase_7_Gene_[Source:MGI_(curated);Acc:MGI:1891835]
ENSMUSG00000024104	D6Wsu116e	0.34	0	WASH_complex_subunit_FAM21__[Source:UniProtKB/Swiss-Prot;Acc:Q6PGL7]
ENSMUSG00000028582	Cc2d1b	0.34	0	coiled-coil_and_C2_domain_containing_1B_Gene_[Source:MGI_(curated);Acc:MGI:2443076]
ENSMUSG00000033088	Triobp	0.34	0	TRIO_and_F-actin_binding_protein_Gene_[Source:MGI_(curated);Acc:MGI:1349410]
ENSMUSG00000041215	Yeats2	0.34	0	YEATS_domain_containing_2_Gene_[Source:MGI_Symbol;Acc:MGI:2447762]
ENSMUSG00000045374	Wdr81	0.34	0	WD_repeat_domain_81_Gene_[Source:MGI_(curated);Acc:MGI:2681828]
ENSMUSG00000048490	Nrip1	0.34	0	nuclear_receptor_interacting_protein_1_Gene_[Source:MGI_(curated);Acc:MGI:1315213]
ENSMUSG00000056429	Tgoln1	0.34	0	trans-golgi_network_protein_Gene_[Source:MGI_Symbol;Acc:MGI:105080]
ENSMUSG00000066235	C85492	0.34	0	Uncharacterized_glycosyltransferase_AGO61_Precursor_(EC_2.4.-.-)_[Source:UniProtKB/Swiss-Prot;Acc:Q8BW41]
ENSMUSG00000079334	Nat6	0.34	0	N-acetyltransferase_6_Gene_[Source:MGI_(curated);Acc:MGI:1888902]
ENSMUSG00000018398	Sept8	0.34	0.01	septin_8_Gene_[Source:MGI_(curated);Acc:MGI:894310]
ENSMUSG00000024143	Rhoq	0.34	0.01	ras_homolog_gene_family,_member_Q_Gene_[Source:MGI_(curated);Acc:MGI:1931553]
ENSMUSG00000030894	Tpp1	0.34	0.01	tripeptidyl_peptidase_I_Gene_[Source:MGI_Symbol;Acc:MGI:1336194]
ENSMUSG00000042997	Nhlrc3	0.34	0.01	NHL_repeat_containing_3_Gene_[Source:MGI_(curated);Acc:MGI:2444520]
ENSMUSG00000063713	Klk1b24	0.34	0.01	kallikrein_1-related_peptidase_b24_Gene_[Source:MGI_(curated);Acc:MGI:892021]
ENSMUSG00000037031	Tspan15	0.34	0.02	tetraspanin_15_Gene_[Source:MGI_Symbol;Acc:MGI:1917673]
ENSMUSG00000040809	Chi3l3	0.34	0.02	chitinase_3-like_3_Gene_[Source:MGI_(curated);Acc:MGI:1330860]
ENSMUSG00000028070	Apoa1bp	0.34	0.04	apolipoprotein_A-I_binding_protein_Gene_[Source:MGI_Symbol;Acc:MGI:2180167]
ENSMUSG00000060224	Pyroxd2	0.34	0.04	pyridine_nucleotide-disulphide_oxidoreductase_domain_2_Gene_[Source:MGI_Symbol;Acc:MGI:1921830]
ENSMUSG00000031486	Gpr124	0.34	0.05	G_protein-coupled_receptor_124_Gene_[Source:MGI_Symbol;Acc:MGI:1925810]
ENSMUSG00000002731	Prkra	0.33	0	protein_kinase,_interferon_inducible_double_stranded_RNA_dependent_activator_Gene_[Source:MGI_(curated);Acc:MGI:1344375]
ENSMUSG00000020432	Tcn2	0.33	0	transcobalamin_2_Gene_[Source:MGI_(curated);Acc:MGI:98534]
ENSMUSG00000024437	AC122546.3	0.33	0	-------------
ENSMUSG00000025408	Ddit3	0.33	0	DNA-damage_inducible_transcript_3_Gene_[Source:MGI_(curated);Acc:MGI:109247]
ENSMUSG00000029094	Afap1	0.33	0	actin_filament_associated_protein_1_Gene_[Source:MGI_(curated);Acc:MGI:1917542]
ENSMUSG00000032388	Spg21	0.33	0	spastic_paraplegia_21_homolog_(human)_Gene_[Source:MGI_Symbol;Acc:MGI:106403]
ENSMUSG00000033379	Atp6v0b	0.33	0	ATPase,_H+_transporting,_lysosomal_V0_subunit_B_Gene_[Source:MGI_(curated);Acc:MGI:1890510]
ENSMUSG00000044927	H1fx	0.33	0	H1_histone_family,_member_X_Gene_[Source:MGI_(curated);Acc:MGI:2685307]
ENSMUSG00000052102	Gnpda1	0.33	0	glucosamine-6-phosphate_deaminase_1_Gene_[Source:MGI_(curated);Acc:MGI:1347054]
ENSMUSG00000078588	Ccdc24	0.33	0	coiled-coil_domain_containing_24_Gene_[Source:MGI_(curated);Acc:MGI:2685874]
ENSMUSG00000029144	Mpv17	0.33	0.01	general_transcription_factor_IIIC,_polypeptide_2,_beta_Gene_[Source:MGI_(curated);Acc:MGI:1919002]
ENSMUSG00000022244	Amacr	0.33	0.02	alpha-methylacyl-CoA_racemase_Gene_[Source:MGI_Symbol;Acc:MGI:1098273]
ENSMUSG00000026791	Slc2a8	0.33	0.02	solute_carrier_family_2,_(facilitated_glucose_transporter),_member_8_Gene_[Source:MGI_(curated);Acc:MGI:1860103]
ENSMUSG00000036030	Prtg	0.33	0.02	protogenin_homolog_(Gallus_gallus)_Gene_[Source:MGI_Symbol;Acc:MGI:2444710]
ENSMUSG00000000120	Ngfr	0.33	0.03	nerve_growth_factor_receptor_(TNFR_superfamily,_member_16)_Gene_[Source:MGI_(curated);Acc:MGI:97323]
ENSMUSG00000025198	Erlin1	0.33	0.03	ER_lipid_raft_associated_1_Gene_[Source:MGI_Symbol;Acc:MGI:2387613]
ENSMUSG00000051113	Fam71e1	0.33	0.03	family_with_sequence_similarity_71,_member_E1_Gene_[Source:MGI_Symbol;Acc:MGI:1922788]
ENSMUSG00000028654	Mycl1	0.33	0.04	v-myc_myelocytomatosis_viral_oncogene_homolog_1,_lung_carcinoma_derived_(avian)_Gene_[Source:MGI_(curated);Acc:MGI:96799]
ENSMUSG00000030330	Ing4	0.33	0.05	inhibitor_of_growth_family,_member_4_Gene_[Source:MGI_(curated);Acc:MGI:107307]
ENSMUSG00000036091	Hyal3	0.33	0.05	hyaluronoglucosaminidase_3_Gene_[Source:MGI_(curated);Acc:MGI:1330288]
ENSMUSG00000038375	Trp53inp2	0.33	0.05	transformation_related_protein_53_inducible_nuclear_protein_2_Gene_[Source:MGI_(curated);Acc:MGI:1915978]
ENSMUSG00000024219	Anks1	0.32	0	ankyrin_repeat_and_SAM_domain_containing_1_Gene_[Source:MGI_(curated);Acc:MGI:2446180]
ENSMUSG00000028023	Pitx2	0.32	0	paired-like_homeodomain_transcription_factor_2_Gene_[Source:MGI_Symbol;Acc:MGI:109340]
ENSMUSG00000030094	Xpc	0.32	0	xeroderma_pigmentosum,_complementation_group_C_Gene_[Source:MGI_(curated);Acc:MGI:103557]
ENSMUSG00000041594	Tmtc4	0.32	0	transmembrane_and_tetratricopeptide_repeat_containing_4_Gene_[Source:MGI_(curated);Acc:MGI:1921050]
ENSMUSG00000052593	Adam17	0.32	0	a_disintegrin_and_metallopeptidase_domain_17_Gene_[Source:MGI_(curated);Acc:MGI:1096335]
ENSMUSG00000057982	Zfp809	0.32	0	zinc_finger_protein_809_Gene_[Source:MGI_Symbol;Acc:MGI:2143362]
ENSMUSG00000026578	4930455F23Rik	0.32	0.01	RIKEN_cDNA_4930455F23_gene_Gene_[Source:MGI_Symbol;Acc:MGI:1922145]
ENSMUSG00000028657	Ppt1	0.32	0.01	palmitoyl-protein_thioesterase_1_Gene_[Source:MGI_(curated);Acc:MGI:1298204]
ENSMUSG00000034789	Rab24	0.32	0.01	RAB24,_member_RAS_oncogene_family_Gene_[Source:MGI_Symbol;Acc:MGI:105065]
ENSMUSG00000039873	Neurl2	0.32	0.01	neuralized-like_2_(Drosophila)_Gene_[Source:MGI_(curated);Acc:MGI:3043305]
ENSMUSG00000049225	Pdp1	0.32	0.01	pyruvate_dehyrogenase_phosphatase_catalytic_subunit_1_Gene_[Source:MGI_(curated);Acc:MGI:2685870]
ENSMUSG00000051098	Mblac2	0.32	0.01	metallo-beta-lactamase_domain_containing_2_Gene_[Source:MGI_Symbol;Acc:MGI:1920102]
ENSMUSG00000039795	Zfand1	0.32	0.02	zinc_finger,_AN1-type_domain_1_Gene_[Source:MGI_(curated);Acc:MGI:1913611]
ENSMUSG00000051864	Tbc1d22a	0.32	0.02	TBC1_domain_family,_member_22a_Gene_[Source:MGI_Symbol;Acc:MGI:1289265]
ENSMUSG00000057835	Zfp119	0.32	0.02	zinc_finger_protein_119_Gene_[Source:MGI_Symbol;Acc:MGI:1345189]
ENSMUSG00000083879	RP23-418D21.1	0.32	0.02	-------------
ENSMUSG00000004207	Psap	0.32	0.04	prosaposin_Gene_[Source:MGI_(curated);Acc:MGI:97783]
ENSMUSG00000022793	B4galt4	0.31	0	UDP-Gal:betaGlcNAc_beta_1,4-galactosyltransferase,_polypeptide_4_Gene_[Source:MGI_(curated);Acc:MGI:1928387]
ENSMUSG00000022843	Clcn2	0.31	0	chloride_channel_2_Gene_[Source:MGI_(curated);Acc:MGI:105061]
ENSMUSG00000024240	Epc1	0.31	0	enhancer_of_polycomb_homolog_1_(Drosophila)_Gene_[Source:MGI_(curated);Acc:MGI:1278322]
ENSMUSG00000025930	Msc	0.31	0	musculin_Gene_[Source:MGI_Symbol;Acc:MGI:1333884]
ENSMUSG00000027582	Lime1	0.31	0	zinc_finger,_CCCH-type_with_G_patch_domain_Gene_[Source:MGI_(curated);Acc:MGI:2449939]
ENSMUSG00000028496	Mllt3	0.31	0	myeloid/lymphoid_or_mixed-lineage_leukemia_(trithorax_homolog,_Drosophila);_translocated_to,_3_Gene_[Source:MGI_(curated);Acc:MGI:1917372]
ENSMUSG00000030872	Gga2	0.31	0	golgi_associated,_gamma_adaptin_ear_containing,_ARF_binding_protein_2_Gene_[Source:MGI_(curated);Acc:MGI:1921355]
ENSMUSG00000031622	Sin3b	0.31	0	transcriptional_regulator,_SIN3B_(yeast)_Gene_[Source:MGI_Symbol;Acc:MGI:107158]
ENSMUSG00000033453	Adamts15	0.31	0	a_disintegrin-like_and_metallopeptidase_(reprolysin_type)_with_thrombospondin_type_1_motif,_15_Gene_[Source:MGI_Symbol;Acc:MGI:2449569]
ENSMUSG00000039262	Bat2l	0.31	0	HLA-B_associated_transcript_2-like_Gene_[Source:MGI_(curated);Acc:MGI:1923304]
ENSMUSG00000058239	Usf2	0.31	0	upstream_transcription_factor_2_Gene_[Source:MGI_(curated);Acc:MGI:99961]
ENSMUSG00000062309	Rpp25	0.31	0	ribonuclease_P_25_subunit_(human)_Gene_[Source:MGI_Symbol;Acc:MGI:2143151]
ENSMUSG00000069727	Gm5595	0.31	0	predicted_gene_5595_Gene_[Source:MGI_Symbol;Acc:MGI:3648690]
ENSMUSG00000004285	Atp6v1f	0.31	0.01	ATPase,_H+_transporting,_lysosomal_V1_subunit_F_Gene_[Source:MGI_(curated);Acc:MGI:1913394]
ENSMUSG00000016933	Plcg1	0.31	0.01	phospholipase_C,_gamma_1_Gene_[Source:MGI_(curated);Acc:MGI:97615]
ENSMUSG00000026179	Pnkd	0.31	0.01	paroxysmal_nonkinesiogenic_dyskinesia_Gene_[Source:MGI_(curated);Acc:MGI:1930773]
ENSMUSG00000026925	Inpp5e	0.31	0.01	inositol_polyphosphate-5-phosphatase_E_Gene_[Source:MGI_(curated);Acc:MGI:1927753]
ENSMUSG00000044661	AC125535.1	0.31	0.01	-------------
ENSMUSG00000048232	Fbxo10	0.31	0.01	F-box_protein_10_Gene_[Source:MGI_(curated);Acc:MGI:2686937]
ENSMUSG00000073368	AC087233.1	0.31	0.01	-------------
ENSMUSG00000022473	Slc48a1	0.31	0.02	solute_carrier_family_48_(heme_transporter),_member_1_Gene_[Source:MGI_Symbol;Acc:MGI:1914989]
ENSMUSG00000022811	Zfp148	0.31	0.02	zinc_finger_protein_148_Gene_[Source:MGI_Symbol;Acc:MGI:1332234]
ENSMUSG00000035835	BC005764	0.31	0.02	Lipid_phosphate_phosphatase-related_protein_type_3_(EC_3.1.3.4)(Plasticity-related_gene_2_protein)(PRG-2)_[Source:UniProtKB/Swiss-Prot;Acc:Q7TPB0]
ENSMUSG00000081534	Slc48a1	0.31	0.02	solute_carrier_family_48_(heme_transporter),_member_1_Gene_[Source:MGI_Symbol;Acc:MGI:1914989]
ENSMUSG00000021495	Fam193b	0.31	0.03	family_with_sequence_similarity_193,_member_B_Gene_[Source:MGI_Symbol;Acc:MGI:2385851]
ENSMUSG00000026018	Ica1l	0.31	0.04	islet_cell_autoantigen_1-like_Gene_[Source:MGI_Symbol;Acc:MGI:1917625]
ENSMUSG00000062483	V1rd7	0.31	0.05	vomeronasal_1_receptor,_D7_Gene_[Source:MGI_Symbol;Acc:MGI:3033476]
ENSMUSG00000003531	Dgcr6	0.3	0	DiGeorge_syndrome_critical_region_gene_6_Gene_[Source:MGI_(curated);Acc:MGI:1202877]
ENSMUSG00000017756	Slc12a7	0.3	0	solute_carrier_family_12,_member_7_Gene_[Source:MGI_Symbol;Acc:MGI:1342283]
ENSMUSG00000020868	Xylt2	0.3	0	xylosyltransferase_II_Gene_[Source:MGI_(curated);Acc:MGI:2444797]
ENSMUSG00000025159	Mms19	0.3	0	MMS19_(MET18_S._cerevisiae)_Gene_[Source:MGI_Symbol;Acc:MGI:1919449]
ENSMUSG00000027291	Vps39	0.3	0	vacuolar_protein_sorting_39_(yeast)_Gene_[Source:MGI_(curated);Acc:MGI:2443189]
ENSMUSG00000033083	Tbc1d4	0.3	0	TBC1_domain_family,_member_4_Gene_[Source:MGI_Symbol;Acc:MGI:2429660]
ENSMUSG00000039016	Timm8b	0.3	0	translocase_of_inner_mitochondrial_membrane_8_homolog_b_(yeast)_Gene_[Source:MGI_Symbol;Acc:MGI:1353424]
ENSMUSG00000046020	Pofut1	0.3	0	protein_O-fucosyltransferase_1_Gene_[Source:MGI_(curated);Acc:MGI:2153207]
ENSMUSG00000047604	Frat2	0.3	0	frequently_rearranged_in_advanced_T-cell_lymphomas_2_Gene_[Source:MGI_Symbol;Acc:MGI:2673967]
ENSMUSG00000063714	1700011J10Rik	0.3	0	RIKEN_cDNA_1700011J10_gene_Gene_[Source:MGI_Symbol;Acc:MGI:1914936]
ENSMUSG00000021265	Slc25a29	0.3	0.01	solute_carrier_family_25_(mitochondrial_carrier,_palmitoylcarnitine_transporter),_member_29_Gene_[Source:MGI_(curated);Acc:MGI:2444911]
ENSMUSG00000024163	Mapk8ip3	0.3	0.01	mitogen-activated_protein_kinase_8_interacting_protein_3_Gene_[Source:MGI_(curated);Acc:MGI:1353598]
ENSMUSG00000031093	Dock11	0.3	0.01	dedicator_of_cytokinesis_11_Gene_[Source:MGI_(curated);Acc:MGI:1923224]
ENSMUSG00000034354	Mtmr3	0.3	0.01	myotubularin_related_protein_3_Gene_[Source:MGI_(curated);Acc:MGI:1921552]
ENSMUSG00000056917	Sipa1	0.3	0.01	signal-induced_proliferation_associated_gene_1_Gene_[Source:MGI_Symbol;Acc:MGI:107576]
ENSMUSG00000084925	AC146594.1	0.3	0.01	-------------
ENSMUSG00000025932	Eya1	0.3	0.03	eyes_absent_1_homolog_(Drosophila)_Gene_[Source:MGI_Symbol;Acc:MGI:109344]
ENSMUSG00000041936	Agrn	0.3	0.03	agrin_Gene_[Source:MGI_(curated);Acc:MGI:87961]
ENSMUSG00000026000	Lancl1	0.3	0.04	LanC_(bacterial_lantibiotic_synthetase_component_C)-like_1_Gene_[Source:MGI_(curated);Acc:MGI:1336997]
ENSMUSG00000078680	Mup10	0.3	0.04	major_urinary_protein_10_Gene_[Source:MGI_(curated);Acc:MGI:1924164]
ENSMUSG00000078686	RP23-10A18.3	0.3	0.04	Major_urinary_protein_6_Precursor_(MUP_6)(Alpha-2U-globulin)(Group_1,_BS6)(Allergen_Mus_m_1)_[Source:UniProtKB/Swiss-Prot;Acc:P02762]
ENSMUSG00000010936	Vac14	0.3	0.05	Vac14_homolog_(S._cerevisiae)_Gene_[Source:MGI_Symbol;Acc:MGI:2157980]
ENSMUSG00000028109	Hormad1	0.3	0.05	HORMA_domain_containing_1_Gene_[Source:MGI_(curated);Acc:MGI:1915231]
ENSMUSG00000033460	Armcx1	0.3	0.05	armadillo_repeat_containing,_X-linked_1_Gene_[Source:MGI_(curated);Acc:MGI:1925498]
ENSMUSG00000054723	Vmac	0.3	0.05	vimentin-type_intermediate_filament_associated_coiled-coil_protein_Gene_[Source:MGI_Symbol;Acc:MGI:2146912]
ENSMUSG00000060519	Tor3a	0.3	0.05	torsin_family_3,_member_A_Gene_[Source:MGI_(curated);Acc:MGI:1353652]
ENSMUSG00000071711	Mpst	0.3	0.05	mercaptopyruvate_sulfurtransferase_Gene_[Source:MGI_Symbol;Acc:MGI:2179733]
ENSMUSG00000005566	Trim28	0.29	0	tripartite_motif-containing_28_Gene_[Source:MGI_(curated);Acc:MGI:109274]
ENSMUSG00000020078	Vps26a	0.29	0	vacuolar_protein_sorting_26_homolog_A_(yeast)_Gene_[Source:MGI_Symbol;Acc:MGI:1353654]
ENSMUSG00000020198	Ap3d1	0.29	0	adaptor-related_protein_complex_3,_delta_1_subunit_Gene_[Source:MGI_Symbol;Acc:MGI:107734]
ENSMUSG00000020777	Acox1	0.29	0	acyl-Coenzyme_A_oxidase_1,_palmitoyl_Gene_[Source:MGI_(curated);Acc:MGI:1330812]
ENSMUSG00000024194	Cuta	0.29	0	cutA_divalent_cation_tolerance_homolog_(E._coli)_Gene_[Source:MGI_Symbol;Acc:MGI:1914925]
ENSMUSG00000030844	Rgs10	0.29	0	regulator_of_G-protein_signalling_10_Gene_[Source:MGI_(curated);Acc:MGI:1915115]
ENSMUSG00000036890	Gtdc1	0.29	0	glycosyltransferase-like_domain_containing_1_Gene_[Source:MGI_(curated);Acc:MGI:2444269]
ENSMUSG00000050605	Zfp61	0.29	0	zinc_finger_protein_61_Gene_[Source:MGI_(curated);Acc:MGI:99663]
ENSMUSG00000062012	Zfp13	0.29	0	zinc_finger_protein_13_Gene_[Source:MGI_Symbol;Acc:MGI:99159]
ENSMUSG00000062906	Hdac10	0.29	0	histone_deacetylase_10_Gene_[Source:MGI_(curated);Acc:MGI:2158340]
ENSMUSG00000020381	3010026O09Rik	0.29	0.01	RIKEN_cDNA_3010026O09_gene_Gene_[Source:MGI_Symbol;Acc:MGI:1915317]
ENSMUSG00000021661	Ankra2	0.29	0.01	ankyrin_repeat,_family_A_(RFXANK-like),_2_Gene_[Source:MGI_(curated);Acc:MGI:1915808]
ENSMUSG00000025145	Lrrc45	0.29	0.01	leucine_rich_repeat_containing_45_Gene_[Source:MGI_(curated);Acc:MGI:2387183]
ENSMUSG00000026121	Sema4c	0.29	0.01	sema_domain,_immunoglobulin_domain_(Ig),_transmembrane_domain_(TM)_and_short_cytoplasmic_domain,_(semaphorin)_4C_Gene_[Source:MGI_(curated);Acc:MGI:109252]
ENSMUSG00000031539	Ap3m2	0.29	0.01	adaptor-related_protein_complex_3,_mu_2_subunit_Gene_[Source:MGI_Symbol;Acc:MGI:1929214]
ENSMUSG00000038914	Dido1	0.29	0.01	death_inducer-obliterator_1_Gene_[Source:MGI_(curated);Acc:MGI:1344352]
ENSMUSG00000039960	Rhou	0.29	0.01	ras_homolog_gene_family,_member_U_Gene_[Source:MGI_(curated);Acc:MGI:1916831]
ENSMUSG00000048307	Ankrd46	0.29	0.01	ankyrin_repeat_domain_46_Gene_[Source:MGI_Symbol;Acc:MGI:1916089]
ENSMUSG00000054894	Atp5s	0.29	0.01	ATP_synthase,_H+_transporting,_mitochondrial_F0_complex,_subunit_s_Gene_[Source:MGI_Symbol;Acc:MGI:1915305]
ENSMUSG00000064353	AY172335.15	0.29	0.01	-------------
ENSMUSG00000064354	mt-Co2	0.29	0.01	mitochondrially_encoded_cytochrome_c_oxidase_II_Gene_[Source:MGI_Symbol;Acc:MGI:102503]
ENSMUSG00000064355	AY172335.10	0.29	0.01	-------------
ENSMUSG00000064356	mt-Atp8	0.29	0.01	mitochondrially_encoded_ATP_synthase_8_Gene_[Source:MGI_Symbol;Acc:MGI:99926]
ENSMUSG00000064357	mt-Atp6	0.29	0.01	mitochondrially_encoded_ATP_synthase_6_Gene_[Source:MGI_Symbol;Acc:MGI:99927]
ENSMUSG00000075254	Heg1	0.29	0.01	HEG_homolog_1_(zebrafish)_Gene_[Source:MGI_(curated);Acc:MGI:1924696]
ENSMUSG00000078295	mt-Atp6	0.29	0.01	mitochondrially_encoded_ATP_synthase_6_Gene_[Source:MGI_Symbol;Acc:MGI:99927]
ENSMUSG00000023007	Prpf40b	0.29	0.02	PRP40_pre-mRNA_processing_factor_40_homolog_B_(yeast)_Gene_[Source:MGI_(curated);Acc:MGI:1925583]
ENSMUSG00000024169	Ift140	0.29	0.02	intraflagellar_transport_140_homolog_(Chlamydomonas)_Gene_[Source:MGI_(curated);Acc:MGI:2146906]
ENSMUSG00000028820	Sfpq	0.29	0.02	splicing_factor_proline/glutamine_rich_(polypyrimidine_tract_binding_protein_associated)_Gene_[Source:MGI_(curated);Acc:MGI:1918764]
ENSMUSG00000045594	Glb1	0.29	0.02	galactosidase,_beta_1_Gene_[Source:MGI_Symbol;Acc:MGI:88151]
ENSMUSG00000063015	Ccni	0.29	0.02	cyclin_I_Gene_[Source:MGI_(curated);Acc:MGI:1341077]
ENSMUSG00000074415	2610203C20Rik	0.29	0.02	RIKEN_cDNA_2610203C20_gene_Gene_[Source:MGI_Symbol;Acc:MGI:1917705]
ENSMUSG00000021319	Sfrp4	0.29	0.03	secreted_frizzled-related_protein_4_Gene_[Source:MGI_Symbol;Acc:MGI:892010]
ENSMUSG00000036712	Cyld	0.29	0.03	cylindromatosis_(turban_tumor_syndrome)_Gene_[Source:MGI_Symbol;Acc:MGI:1921506]
ENSMUSG00000028524	Sgip1	0.29	0.04	SH3-domain_GRB2-like_(endophilin)_interacting_protein_1_Gene_[Source:MGI_(curated);Acc:MGI:1920344]
ENSMUSG00000042770	Hebp1	0.29	0.04	heme_binding_protein_1_Gene_[Source:MGI_(curated);Acc:MGI:1333880]
ENSMUSG00000067071	Hes6	0.29	0.04	hairy_and_enhancer_of_split_6_(Drosophila)_Gene_[Source:MGI_(curated);Acc:MGI:1859852]
ENSMUSG00000026171	Rnf25	0.29	0.05	ring_finger_protein_25_Gene_[Source:MGI_(curated);Acc:MGI:1890215]
ENSMUSG00000032402	Smad3	0.29	0.05	MAD_homolog_3_(Drosophila)_Gene_[Source:MGI_(curated);Acc:MGI:1201674]
ENSMUSG00000028454	Pigo	0.28	0	phosphatidylinositol_glycan_anchor_biosynthesis,_class_O_Gene_[Source:MGI_(curated);Acc:MGI:1861452]
ENSMUSG00000028532	Cachd1	0.28	0	cache_domain_containing_1_Gene_[Source:MGI_(curated);Acc:MGI:2444177]
ENSMUSG00000029192	Tbc1d14	0.28	0	TBC1_domain_family,_member_14_Gene_[Source:MGI_(curated);Acc:MGI:1098708]
ENSMUSG00000029512	Ulk1	0.28	0	Unc-51_like_kinase_1_(C._elegans)_Gene_[Source:MGI_Symbol;Acc:MGI:1270126]
ENSMUSG00000029528	Pxn	0.28	0	paxillin_Gene_[Source:MGI_(curated);Acc:MGI:108295]
ENSMUSG00000029545	Acads	0.28	0	acyl-Coenzyme_A_dehydrogenase,_short_chain_Gene_[Source:MGI_(curated);Acc:MGI:87868]
ENSMUSG00000033029	1700088E04Rik	0.28	0	RIKEN_cDNA_1700088E04_gene_Gene_[Source:MGI_Symbol;Acc:MGI:1920774]
ENSMUSG00000034071	Zfp551	0.28	0	zinc_fingr_protein_551_Gene_[Source:MGI_(curated);Acc:MGI:3588205]
ENSMUSG00000034544	Rsrc1	0.28	0	arginine/serine-rich_coiled-coil_1_Gene_[Source:MGI_Symbol;Acc:MGI:1914130]
ENSMUSG00000035901	Dennd5a	0.28	0	DENN/MADD_domain_containing_5A_Gene_[Source:MGI_(curated);Acc:MGI:1201681]
ENSMUSG00000040859	Bsdc1	0.28	0	BSD_domain_containing_1_Gene_[Source:MGI_(curated);Acc:MGI:1913466]
ENSMUSG00000042063	Zfp386	0.28	0	zinc_finger_protein_386_(Kruppel-like)_Gene_[Source:MGI_Symbol;Acc:MGI:1930708]
ENSMUSG00000042744	AU042671	0.28	0	AU042671_protein_Fragment__[Source:UniProtKB/TrEMBL;Acc:Q6GQX8]
ENSMUSG00000048559	AC157550.1	0.28	0	-------------
ENSMUSG00000055296	D730040F13Rik	0.28	0	RIKEN_cDNA_D730040F13_gene_Gene_[Source:MGI_Symbol;Acc:MGI:2445107]
ENSMUSG00000071543	AC139941.1	0.28	0	Putative_uncharacterized_protein__[Source:UniProtKB/TrEMBL;Acc:Q8C8M4]
ENSMUSG00000078201	Tmem203	0.28	0	transmembrane_protein_203_Gene_[Source:MGI_(curated);Acc:MGI:2443597]
ENSMUSG00000079002	C030006K11Rik	0.28	0	RIKEN_cDNA_C030006K11_gene_Gene_[Source:MGI_Symbol;Acc:MGI:1925941]
ENSMUSG00000022125	Cln5	0.28	0.01	ceroid-lipofuscinosis,_neuronal_5_Gene_[Source:MGI_Symbol;Acc:MGI:2442253]
ENSMUSG00000024457	Trim26	0.28	0.01	tripartite_motif-containing_26_Gene_[Source:MGI_(curated);Acc:MGI:1337056]
ENSMUSG00000028136	Snx27	0.28	0.01	sorting_nexin_family_member_27_Gene_[Source:MGI_(curated);Acc:MGI:1923992]
ENSMUSG00000029416	Slc15a4	0.28	0.01	solute_carrier_family_15,_member_4_Gene_[Source:MGI_(curated);Acc:MGI:2140796]
ENSMUSG00000032127	Vps11	0.28	0.01	vacuolar_protein_sorting_11_(yeast)_Gene_[Source:MGI_Symbol;Acc:MGI:1918982]
ENSMUSG00000061758	Akr1b10	0.28	0.01	aldo-keto_reductase_family_1,_member_B10_(aldose_reductase)_Gene_[Source:MGI_(curated);Acc:MGI:1915111]
ENSMUSG00000010651	Acaa1b	0.28	0.02	acetyl-Coenzyme_A_acyltransferase_1B_Gene_[Source:MGI_(curated);Acc:MGI:3605455]
ENSMUSG00000028677	Rnf220	0.28	0.02	ring_finger_protein_220_Gene_[Source:MGI_(curated);Acc:MGI:1913993]
ENSMUSG00000036083	Slc17a3	0.28	0.02	solute_carrier_family_17_(sodium_phosphate),_member_3_Gene_[Source:MGI_(curated);Acc:MGI:2389216]
ENSMUSG00000036138	Acaa1a	0.28	0.02	acetyl-Coenzyme_A_acyltransferase_1A_Gene_[Source:MGI_Symbol;Acc:MGI:2148491]
ENSMUSG00000040054	Baz2a	0.28	0.02	bromodomain_adjacent_to_zinc_finger_domain,_2A_Gene_[Source:MGI_Symbol;Acc:MGI:2151152]
ENSMUSG00000047502	Gm1027	0.28	0.02	predicted_gene_1027_Gene_[Source:MGI_Symbol;Acc:MGI:2685873]
ENSMUSG00000024201	Kdm4b	0.28	0.03	lysine_(K)-specific_demethylase_4B_Gene_[Source:MGI_(curated);Acc:MGI:2442355]
ENSMUSG00000038055	Dexi	0.28	0.03	dexamethasone-induced_transcript_Gene_[Source:MGI_(curated);Acc:MGI:1926236]
ENSMUSG00000063260	Syt10	0.28	0.03	synaptotagmin_X_Gene_[Source:MGI_(curated);Acc:MGI:1859546]
ENSMUSG00000014771	Pdcd2	0.28	0.04	programmed_cell_death_2_Gene_[Source:MGI_(curated);Acc:MGI:104643]
ENSMUSG00000020097	Sgpl1	0.28	0.04	sphingosine_phosphate_lyase_1_Gene_[Source:MGI_(curated);Acc:MGI:1261415]
ENSMUSG00000032754	Slc24a6	0.28	0.04	solute_carrier_family_24_(sodium/potassium/calcium_exchanger),_member_6_Gene_[Source:MGI_(curated);Acc:MGI:2180781]
ENSMUSG00000028468	Rgp1	0.28	0.05	RGP1_retrograde_golgi_transport_homolog_(S._cerevisiae)_Gene_[Source:MGI_(curated);Acc:MGI:1915956]
ENSMUSG00000063511	Snrnp70	0.28	0.05	small_nuclear_ribonucleoprotein_70_(U1)_Gene_[Source:MGI_Symbol;Acc:MGI:98341]
ENSMUSG00000022516	Nudt16l1	0.27	0	nudix_(nucleoside_diphosphate_linked_moiety_X)-type_motif_16-like_1_Gene_[Source:MGI_Symbol;Acc:MGI:1914161]
ENSMUSG00000025384	2310003H01Rik	0.27	0	RIKEN_cDNA_2310003H01_gene_Gene_[Source:MGI_Symbol;Acc:MGI:1919135]
ENSMUSG00000029787	Avl9	0.27	0	AVL9_homolog_(S._cerevisiase)_Gene_[Source:MGI_Symbol;Acc:MGI:1926187]
ENSMUSG00000030814	Bcl7c	0.27	0	B-cell_CLL/lymphoma_7C_Gene_[Source:MGI_(curated);Acc:MGI:1332237]
ENSMUSG00000033871	Ppargc1b	0.27	0	peroxisome_proliferative_activated_receptor,_gamma,_coactivator_1_beta_Gene_[Source:MGI_(curated);Acc:MGI:2444934]
ENSMUSG00000035597	Prpf39	0.27	0	PRP39_pre-mRNA_processing_factor_39_homolog_(yeast)_Gene_[Source:MGI_(curated);Acc:MGI:104602]
ENSMUSG00000058833	2810428I15Rik	0.27	0	RIKEN_cDNA_2810428I15_gene_Gene_[Source:MGI_Symbol;Acc:MGI:1913712]
ENSMUSG00000061028	Sfrs16	0.27	0	splicing_factor,_arginine/serine-rich_16_Gene_[Source:MGI_Symbol;Acc:MGI:1855695]
ENSMUSG00000007833	Aldh16a1	0.27	0.01	aldehyde_dehydrogenase_16_family,_member_A1_Gene_[Source:MGI_(curated);Acc:MGI:1916998]
ENSMUSG00000022205	Sub1	0.27	0.01	SUB1_homolog_(S._cerevisiae)_Gene_[Source:MGI_(curated);Acc:MGI:104811]
ENSMUSG00000027198	Ext2	0.27	0.01	exostoses_(multiple)_2_Gene_[Source:MGI_(curated);Acc:MGI:108050]
ENSMUSG00000027367	Stard7	0.27	0.01	START_domain_containing_7_Gene_[Source:MGI_(curated);Acc:MGI:2139090]
ENSMUSG00000028830	AU040320	0.27	0.01	Uncharacterized_protein_KIAA0319-like__[Source:UniProtKB/Swiss-Prot;Acc:Q8K135]
ENSMUSG00000031826	Usp10	0.27	0.01	UDP-N-acetyl-alpha-D-galactosamine:polypeptide_N-acetylgalactosaminyltransferase_2_Gene_[Source:MGI_(curated);Acc:MGI:894694]
ENSMUSG00000031962	Cdh15	0.27	0.01	cadherin_15_Gene_[Source:MGI_Symbol;Acc:MGI:106672]
ENSMUSG00000043323	Fbrsl1	0.27	0.01	fibrosin-like_1_Gene_[Source:MGI_Symbol;Acc:MGI:1920907]
ENSMUSG00000048106	4632415L05Rik	0.27	0.01	RIKEN_cDNA_4632415L05_gene_Gene_[Source:MGI_Symbol;Acc:MGI:1918058]
ENSMUSG00000068742	Cry2	0.27	0.01	cryptochrome_2_(photolyase-like)_Gene_[Source:MGI_(curated);Acc:MGI:1270859]
ENSMUSG00000003344	Btbd2	0.27	0.02	BTB_(POZ)_domain_containing_2_Gene_[Source:MGI_(curated);Acc:MGI:1933831]
ENSMUSG00000013997	Nit1	0.27	0.02	nitrilase_1_Gene_[Source:MGI_(curated);Acc:MGI:1350916]
ENSMUSG00000024818	Slc25a45	0.27	0.02	solute_carrier_family_25,_member_45_Gene_[Source:MGI_(curated);Acc:MGI:2147731]
ENSMUSG00000036552	9030025P20Rik	0.27	0.02	predicted_gene_3435_Gene_[Source:MGI_Symbol;Acc:MGI:3810125]
ENSMUSG00000073455	Gm3435	0.27	0.02	predicted_gene_3435_Gene_[Source:MGI_Symbol;Acc:MGI:3810125]
ENSMUSG00000027133	Nop10	0.27	0.03	NOP10_ribonucleoprotein_homolog_(yeast)_Gene_[Source:MGI_(curated);Acc:MGI:1913431]
ENSMUSG00000028646	Rragc	0.27	0.03	Ras-related_GTP_binding_C_Gene_[Source:MGI_(curated);Acc:MGI:1858751]
ENSMUSG00000039656	Rxrb	0.27	0.03	retinoid_X_receptor_beta_Gene_[Source:MGI_Symbol;Acc:MGI:98215]
ENSMUSG00000047921	Trappc9	0.27	0.03	trafficking_protein_particle_complex_9_Gene_[Source:MGI_Symbol;Acc:MGI:1923760]
ENSMUSG00000019558	Slc6a8	0.27	0.04	solute_carrier_family_6_(neurotransmitter_transporter,_creatine),_member_8_Gene_[Source:MGI_(curated);Acc:MGI:2147834]
ENSMUSG00000029714	Gigyf1	0.27	0.04	GRB10_interacting_GYF_protein_1_Gene_[Source:MGI_Symbol;Acc:MGI:1888677]
ENSMUSG00000038489	Polr2l	0.27	0.04	polymerase_(RNA)_II_(DNA_directed)_polypeptide_L_Gene_[Source:MGI_(curated);Acc:MGI:1913741]
ENSMUSG00000038564	Ift172	0.27	0.05	intraflagellar_transport_172_homolog_(Chlamydomonas)_Gene_[Source:MGI_Symbol;Acc:MGI:2682064]
ENSMUSG00000039686	Zer1	0.27	0.05	zer-1_homolog_(C._elegans)_Gene_[Source:MGI_(curated);Acc:MGI:2442511]
ENSMUSG00000043418	Lrit2	0.27	0.05	leucine-rich_repeat,_immunoglobulin-like_and_transmembrane_domains_2_Gene_[Source:MGI_Symbol;Acc:MGI:2444885]
ENSMUSG00000084967	AL663083.1	0.27	0.05	-------------
ENSMUSG00000020888	Dvl2	0.26	0	dishevelled_2,_dsh_homolog_(Drosophila)_Gene_[Source:MGI_(curated);Acc:MGI:106613]
ENSMUSG00000022075	Rhobtb2	0.26	0	Rho-related_BTB_domain_containing_2_Gene_[Source:MGI_Symbol;Acc:MGI:2180557]
ENSMUSG00000023439	Gnb3	0.26	0	guanine_nucleotide_binding_protein_(G_protein),_beta_3_Gene_[Source:MGI_(curated);Acc:MGI:95785]
ENSMUSG00000025737	Wdr24	0.26	0	WD_repeat_domain_24_Gene_[Source:MGI_Symbol;Acc:MGI:2446285]
ENSMUSG00000027222	Pex16	0.26	0	peroxisomal_biogenesis_factor_16_Gene_[Source:MGI_(curated);Acc:MGI:1338829]
ENSMUSG00000028998	Tomm7	0.26	0	translocase_of_outer_mitochondrial_membrane_7_homolog_(yeast)_Gene_[Source:MGI_(curated);Acc:MGI:1913419]
ENSMUSG00000029587	Zfp12	0.26	0	zinc_finger_protein_12_Gene_[Source:MGI_Symbol;Acc:MGI:99157]
ENSMUSG00000029592	Usp30	0.26	0	ubiquitin_specific_peptidase_30_Gene_[Source:MGI_(curated);Acc:MGI:2140991]
ENSMUSG00000030281	Il17rc	0.26	0	interleukin_17_receptor_C_Gene_[Source:MGI_(curated);Acc:MGI:2159336]
ENSMUSG00000030284	Creld1	0.26	0	cysteine-rich_with_EGF-like_domains_1_Gene_[Source:MGI_(curated);Acc:MGI:2152539]
ENSMUSG00000031442	Mcf2l	0.26	0	mcf.2_transforming_sequence-like_Gene_[Source:MGI_(curated);Acc:MGI:103263]
ENSMUSG00000031458	2410022L05Rik	0.26	0	RIKEN_cDNA_2410022L05_gene_Gene_[Source:MGI_Symbol;Acc:MGI:1913673]
ENSMUSG00000035759	Bbs10	0.26	0	Bardet-Biedl_syndrome_10_(human)_Gene_[Source:MGI_Symbol;Acc:MGI:1919019]
ENSMUSG00000066440	Zfyve26	0.26	0	zinc_finger,_FYVE_domain_containing_26_Gene_[Source:MGI_Symbol;Acc:MGI:1924767]
ENSMUSG00000068290	Ddrgk1	0.26	0	DDRGK_domain_containing_1_Gene_[Source:MGI_(curated);Acc:MGI:1924256]
ENSMUSG00000010538	1700021C14Rik	0.26	0.01	RIKEN_cDNA_1700021C14_gene_Gene_[Source:MGI_Symbol;Acc:MGI:1924177]
ENSMUSG00000015575	Atp6v0e	0.26	0.01	ATPase,_H+_transporting,_lysosomal_V0_subunit_E_Gene_[Source:MGI_Symbol;Acc:MGI:1328318]
ENSMUSG00000016940	Kctd2	0.26	0.01	potassium_channel_tetramerisation_domain_containing_2_Gene_[Source:MGI_(curated);Acc:MGI:1917632]
ENSMUSG00000020668	Kif3c	0.26	0.01	kinesin_family_member_3C_Gene_[Source:MGI_Symbol;Acc:MGI:107979]
ENSMUSG00000021327	Zkscan3	0.26	0.01	zinc_finger_with_KRAB_and_SCAN_domains_3_Gene_[Source:MGI_(curated);Acc:MGI:1919989]
ENSMUSG00000021608	Lpcat1	0.26	0.01	lysophosphatidylcholine_acyltransferase_1_Gene_[Source:MGI_(curated);Acc:MGI:2384812]
ENSMUSG00000024101	ORF19	0.26	0.01	open_reading_frame_19_Gene_[Source:MGI_Symbol;Acc:MGI:1916017]
ENSMUSG00000026496	Parp1	0.26	0.01	poly_(ADP-ribose)_polymerase_family,_member_1_Gene_[Source:MGI_Symbol;Acc:MGI:1340806]
ENSMUSG00000027371	Fahd2a	0.26	0.01	fumarylacetoacetate_hydrolase_domain_containing_2A_Gene_[Source:MGI_(curated);Acc:MGI:1915376]
ENSMUSG00000027692	AC121268.1	0.26	0.01	-------------
ENSMUSG00000029328	Hnrpdl	0.26	0.01	heterogeneous_nuclear_ribonucleoprotein_D-like_Gene_[Source:MGI_(curated);Acc:MGI:1355299]
ENSMUSG00000030763	Lcmt1	0.26	0.01	leucine_carboxyl_methyltransferase_1_Gene_[Source:MGI_Symbol;Acc:MGI:1353593]
ENSMUSG00000031823	Zdhhc7	0.26	0.01	zinc_finger,_DHHC_domain_containing_7_Gene_[Source:MGI_(curated);Acc:MGI:2142662]
ENSMUSG00000038227	Hoxa9	0.26	0.01	homeobox_A9_Gene_[Source:MGI_(curated);Acc:MGI:96180]
ENSMUSG00000039205	Ciz1	0.26	0.01	CDKN1A_interacting_zinc_finger_protein_1_Gene_[Source:MGI_(curated);Acc:MGI:1920234]
ENSMUSG00000039952	Dag1	0.26	0.01	dystroglycan_1_Gene_[Source:MGI_Symbol;Acc:MGI:101864]
ENSMUSG00000042348	Arl15	0.26	0.01	ADP-ribosylation_factor-like_15_Gene_[Source:MGI_Symbol;Acc:MGI:2442308]
ENSMUSG00000047098	Rnf31	0.26	0.01	ring_finger_protein_31_Gene_[Source:MGI_(curated);Acc:MGI:1934704]
ENSMUSG00000047388	Atmin	0.26	0.01	ATM_interactor_Gene_[Source:MGI_Symbol;Acc:MGI:2682328]
ENSMUSG00000047473	Zfp30	0.26	0.01	zinc_finger_protein_30_Gene_[Source:MGI_(curated);Acc:MGI:99178]
ENSMUSG00000073155	1810058I24Rik	0.26	0.01	RIKEN_cDNA_1810058I24_gene_Gene_[Source:MGI_Symbol;Acc:MGI:1914955]
ENSMUSG00000083844	AL627069.1	0.26	0.01	RIKEN_cDNA_2210015D19_gene_(2210015D19Rik),_non-coding_RNA_[Source:RefSeq_DNA;Acc:NR_015577]
ENSMUSG00000008822	Acyp1	0.26	0.02	acylphosphatase_1,_erythrocyte_(common)_type_Gene_[Source:MGI_(curated);Acc:MGI:1913454]
ENSMUSG00000017405	Nek8	0.26	0.02	NIMA_(never_in_mitosis_gene_a)-related_expressed_kinase_8_Gene_[Source:MGI_(curated);Acc:MGI:1890646]
ENSMUSG00000039648	Ccbl1	0.26	0.02	cysteine_conjugate-beta_lyase_1_Gene_[Source:MGI_(curated);Acc:MGI:1917516]
ENSMUSG00000049090	Zadh2	0.26	0.02	zinc_binding_alcohol_dehydrogenase,_domain_containing_2_Gene_[Source:MGI_Symbol;Acc:MGI:2444835]
ENSMUSG00000059851	Suv420h2	0.26	0.02	suppressor_of_variegation_4-20_homolog_2_(Drosophila)_Gene_[Source:MGI_(curated);Acc:MGI:2385262]
ENSMUSG00000059937	CT572998.1	0.26	0.02	-------------
ENSMUSG00000028381	Ugcg	0.26	0.03	UDP-glucose_ceramide_glucosyltransferase_Gene_[Source:MGI_(curated);Acc:MGI:1332243]
ENSMUSG00000071354	2410022M11Rik	0.26	0.03	RIKEN_cDNA_2410022M11_gene_Gene_[Source:MGI_Symbol;Acc:MGI:1917005]
ENSMUSG00000074792	CAAA01009933.1.30901.1	0.26	0.03	Putative_uncharacterized_protein_Arzc__[Source:UniProtKB/TrEMBL;Acc:Q7TMI4]
ENSMUSG00000023019	Gpd1	0.26	0.04	glycerol-3-phosphate_dehydrogenase_1_(soluble)_Gene_[Source:MGI_Symbol;Acc:MGI:95679]
ENSMUSG00000024780	Cdc37l1	0.26	0.04	cell_division_cycle_37_homolog_(S._cerevisiae)-like_1_Gene_[Source:MGI_Symbol;Acc:MGI:1914322]
ENSMUSG00000032288	Imp3	0.26	0.04	IMP3,_U3_small_nucleolar_ribonucleoprotein,_homolog_(yeast)_Gene_[Source:MGI_(curated);Acc:MGI:1916119]
ENSMUSG00000042298	Ttc19	0.26	0.04	tetratricopeptide_repeat_domain_19_Gene_[Source:MGI_(curated);Acc:MGI:1920045]
ENSMUSG00000086938	AC122861.4	0.26	0.04	RIKEN_cDNA_4930481A15_gene_(4930481A15Rik),_transcript_variant_1,_non-coding_RNA_[Source:RefSeq_DNA;Acc:NR_015545]
ENSMUSG00000023055	Calcoco1	0.26	0.05	calcium_binding_and_coiled_coil_domain_1_Gene_[Source:MGI_Symbol;Acc:MGI:1914738]
ENSMUSG00000027465	Tbc1d20	0.26	0.05	TBC1_domain_family,_member_20_Gene_[Source:MGI_(curated);Acc:MGI:1914481]
ENSMUSG00000028059	Arhgef2	0.26	0.05	rho/rac_guanine_nucleotide_exchange_factor_(GEF)_2_Gene_[Source:MGI_Symbol;Acc:MGI:103264]
ENSMUSG00000039852	Rere	0.26	0.05	arginine_glutamic_acid_dipeptide_(RE)_repeats_Gene_[Source:MGI_(curated);Acc:MGI:2683486]
ENSMUSG00000058793	Cds2	0.26	0.05	CDP-diacylglycerol_synthase_(phosphatidate_cytidylyltransferase)_2_Gene_[Source:MGI_(curated);Acc:MGI:1332236]
ENSMUSG00000000538	Tom1l2	0.25	0	target_of_myb1-like_2_(chicken)_Gene_[Source:MGI_(curated);Acc:MGI:2443306]
ENSMUSG00000019710	Mrpl24	0.25	0	mitochondrial_ribosomal_protein_L24_Gene_[Source:MGI_(curated);Acc:MGI:1914957]
ENSMUSG00000020284	1810043G02Rik	0.25	0	RIKEN_cDNA_1810043G02_gene_Gene_[Source:MGI_Symbol;Acc:MGI:1915134]
ENSMUSG00000020964	Sel1l	0.25	0	sel-1_suppressor_of_lin-12-like_(C._elegans)_Gene_[Source:MGI_Symbol;Acc:MGI:1329016]
ENSMUSG00000021318	Gli3	0.25	0	GLI-Kruppel_family_member_GLI3_Gene_[Source:MGI_(curated);Acc:MGI:95729]
ENSMUSG00000022386	Trmu	0.25	0	tRNA_5-methylaminomethyl-2-thiouridylate_methyltransferase_Gene_[Source:MGI_Symbol;Acc:MGI:1919276]
ENSMUSG00000024892	Pcx	0.25	0	pyruvate_carboxylase_Gene_[Source:MGI_Symbol;Acc:MGI:97520]
ENSMUSG00000037355	4933407H18Rik	0.25	0	RIKEN_cDNA_4933407H18_gene_Gene_[Source:MGI_Symbol;Acc:MGI:1918351]
ENSMUSG00000039117	Taf4a	0.25	0	TAF4A_RNA_polymerase_II,_TATA_box_binding_protein_(TBP)-associated_factor_Gene_[Source:MGI_(curated);Acc:MGI:2152346]
ENSMUSG00000045435	Tmem60	0.25	0	transmembrane_protein_60_Gene_[Source:MGI_(curated);Acc:MGI:2673965]
ENSMUSG00000078440	Dohh	0.25	0	deoxyhypusine_hydroxylase/monooxygenase_Gene_[Source:MGI_(curated);Acc:MGI:1915964]
ENSMUSG00000016559	H3f3b	0.25	0.01	H3_histone,_family_3B_Gene_[Source:MGI_(curated);Acc:MGI:1101768]
ENSMUSG00000020817	Rabep1	0.25	0.01	rabaptin,_RAB_GTPase_binding_effector_protein_1_Gene_[Source:MGI_(curated);Acc:MGI:1860236]
ENSMUSG00000021822	Plau	0.25	0.01	plasminogen_activator,_urokinase_Gene_[Source:MGI_Symbol;Acc:MGI:97611]
ENSMUSG00000024014	Pim1	0.25	0.01	proviral_integration_site_1_Gene_[Source:MGI_Symbol;Acc:MGI:97584]
ENSMUSG00000024483	Ankhd1	0.25	0.01	eukaryotic_translation_initiation_factor_4E_binding_protein_3_Gene_[Source:MGI_(curated);Acc:MGI:1270847]
ENSMUSG00000024750	Zfand5	0.25	0.01	zinc_finger,_AN1-type_domain_5_Gene_[Source:MGI_(curated);Acc:MGI:1278334]
ENSMUSG00000027466	Rbck1	0.25	0.01	RanBP-type_and_C3HC4-type_zinc_finger_containing_1_Gene_[Source:MGI_(curated);Acc:MGI:1344372]
ENSMUSG00000027829	Ccnl1	0.25	0.01	cyclin_L1_Gene_[Source:MGI_(curated);Acc:MGI:1922664]
ENSMUSG00000028673	Fuca1	0.25	0.01	fucosidase,_alpha-L-_1,_tissue_Gene_[Source:MGI_(curated);Acc:MGI:95593]
ENSMUSG00000029472	Anapc5	0.25	0.01	anaphase-promoting_complex_subunit_5_Gene_[Source:MGI_Symbol;Acc:MGI:1929722]
ENSMUSG00000034993	Vat1	0.25	0.01	vesicle_amine_transport_protein_1_homolog_(T_californica)_Gene_[Source:MGI_(curated);Acc:MGI:1349450]
ENSMUSG00000039163	Cmc1	0.25	0.01	COX_assembly_mitochondrial_protein_homolog_(S._cerevisiae)_Gene_[Source:MGI_Symbol;Acc:MGI:1915149]
ENSMUSG00000039958	4833442J19Rik	0.25	0.01	RIKEN_cDNA_4833442J19_gene_Gene_[Source:MGI_Symbol;Acc:MGI:2443575]
ENSMUSG00000042507	C130039O16Rik	0.25	0.01	RIKEN_cDNA_C130039O16_gene_Gene_[Source:MGI_Symbol;Acc:MGI:2685106]
ENSMUSG00000042644	Itpr3	0.25	0.01	inositol_1,4,5-triphosphate_receptor_3_Gene_[Source:MGI_(curated);Acc:MGI:96624]
ENSMUSG00000068747	Sort1	0.25	0.01	sortilin_1_Gene_[Source:MGI_(curated);Acc:MGI:1338015]
ENSMUSG00000085332	AC122408.1	0.25	0.01	-------------
ENSMUSG00000085814	AC152453.3	0.25	0.01	-------------
ENSMUSG00000001248	Gramd1a	0.25	0.02	GRAM_domain_containing_1A_Gene_[Source:MGI_Symbol;Acc:MGI:105490]
ENSMUSG00000010608	Rbm25	0.25	0.02	RNA_binding_motif_protein_25_Gene_[Source:MGI_Symbol;Acc:MGI:1914289]
ENSMUSG00000022553	Maf1	0.25	0.02	MAF1_homolog_(S._cerevisiae)_Gene_[Source:MGI_Symbol;Acc:MGI:1916127]
ENSMUSG00000022856	Tmem41a	0.25	0.02	transmembrane_protein_41a_Gene_[Source:MGI_Symbol;Acc:MGI:1913914]
ENSMUSG00000029122	Evc	0.25	0.02	Ellis_van_Creveld_gene_homolog_(human)_Gene_[Source:MGI_(curated);Acc:MGI:1890596]
ENSMUSG00000040713	Creg1	0.25	0.02	cellular_repressor_of_E1A-stimulated_genes_1_Gene_[Source:MGI_(curated);Acc:MGI:1344382]
ENSMUSG00000042404	Dennd4b	0.25	0.02	DENN/MADD_domain_containing_4B_Gene_[Source:MGI_(curated);Acc:MGI:2446201]
ENSMUSG00000045316	Fahd1	0.25	0.02	fumarylacetoacetate_hydrolase_domain_containing_1_Gene_[Source:MGI_Symbol;Acc:MGI:1915886]
ENSMUSG00000046229	Scand1	0.25	0.02	SCAN_domain-containing_1_Gene_[Source:MGI_Symbol;Acc:MGI:1343132]
ENSMUSG00000047767	Atg16l2	0.25	0.02	autophagy_related_16_like_2_(S._cerevisiae)_Gene_[Source:MGI_(curated);Acc:MGI:1920933]
ENSMUSG00000048617	Rtbdn	0.25	0.02	retbindin_Gene_[Source:MGI_(curated);Acc:MGI:2443686]
ENSMUSG00000059474	Mbtd1	0.25	0.02	mbt_domain_containing_1_Gene_[Source:MGI_(curated);Acc:MGI:2143977]
ENSMUSG00000071723	Gspt2	0.25	0.02	G1_to_S_phase_transition_2_Gene_[Source:MGI_(curated);Acc:MGI:1316727]
ENSMUSG00000028648	Ndufs5	0.25	0.03	NADH_dehydrogenase_(ubiquinone)_Fe-S_protein_5_Gene_[Source:MGI_(curated);Acc:MGI:1890889]
ENSMUSG00000031865	Dctn1	0.25	0.03	dynactin_1_Gene_[Source:MGI_(curated);Acc:MGI:107745]
ENSMUSG00000037089	Slc35b2	0.25	0.03	solute_carrier_family_35,_member_B2_Gene_[Source:MGI_Symbol;Acc:MGI:1921086]
ENSMUSG00000040040	Ift88	0.25	0.03	intraflagellar_transport_88_homolog_(Chlamydomonas)_Gene_[Source:MGI_(curated);Acc:MGI:98715]
ENSMUSG00000069204	Zfp748	0.25	0.03	zinc_finger_protein_748_Gene_[Source:MGI_Symbol;Acc:MGI:1916455]
ENSMUSG00000026883	Dab2ip	0.25	0.04	disabled_homolog_2_(Drosophila)_interacting_protein_Gene_[Source:MGI_(curated);Acc:MGI:1916851]
ENSMUSG00000003352	Cacnb3	0.25	0.05	calcium_channel,_voltage-dependent,_beta_3_subunit_Gene_[Source:MGI_Symbol;Acc:MGI:103307]
ENSMUSG00000020949	Fkbp3	0.25	0.05	FK506_binding_protein_3_Gene_[Source:MGI_Symbol;Acc:MGI:1353460]
ENSMUSG00000033446	Lpar6	0.25	0.05	lysophosphatidic_acid_receptor_6_Gene_[Source:MGI_Symbol;Acc:MGI:1914418]
ENSMUSG00000018906	P4ha2	-0.25	0	procollagen-proline,_2-oxoglutarate_4-dioxygenase_(proline_4-hydroxylase),_alpha_II_polypeptide_Gene_[Source:MGI_(curated);Acc:MGI:894286]
ENSMUSG00000024535	Snx24	-0.25	0	sorting_nexing_24_Gene_[Source:MGI_Symbol;Acc:MGI:1916476]
ENSMUSG00000029456	Acad10	-0.25	0	acyl-Coenzyme_A_dehydrogenase_family,_member_10_Gene_[Source:MGI_(curated);Acc:MGI:1919235]
ENSMUSG00000031298	Gpr64	-0.25	0	G_protein-coupled_receptor_64_Gene_[Source:MGI_(curated);Acc:MGI:2446854]
ENSMUSG00000019494	Cops6	-0.25	0.01	COP9_(constitutive_photomorphogenic)_homolog,_subunit_6_(Arabidopsis_thaliana)_Gene_[Source:MGI_(curated);Acc:MGI:1349439]
ENSMUSG00000019951	Uhrf1bp1l	-0.25	0.01	UHRF1_(ICBP90)_binding_protein_1-like_Gene_[Source:MGI_Symbol;Acc:MGI:2442888]
ENSMUSG00000020149	Rab1	-0.25	0.01	RAB1,_member_RAS_oncogene_family_Gene_[Source:MGI_(curated);Acc:MGI:97842]
ENSMUSG00000020570	Sypl	-0.25	0.01	synaptophysin-like_protein_Gene_[Source:MGI_(curated);Acc:MGI:108081]
ENSMUSG00000026670	Uap1	-0.25	0.01	UDP-N-acetylglucosamine_pyrophosphorylase_1_Gene_[Source:MGI_Symbol;Acc:MGI:1334459]
ENSMUSG00000027669	Gnb4	-0.25	0.01	guanine_nucleotide_binding_protein_(G_protein),_beta_4_Gene_[Source:MGI_(curated);Acc:MGI:104581]
ENSMUSG00000027684	Mecom	-0.25	0.01	MDS1_and_EVI1_complex_locus_Gene_[Source:MGI_Symbol;Acc:MGI:95457]
ENSMUSG00000028656	Cap1	-0.25	0.01	CAP,_adenylate_cyclase-associated_protein_1_(yeast)_Gene_[Source:MGI_(curated);Acc:MGI:88262]
ENSMUSG00000029064	Gnb1	-0.25	0.01	guanine_nucleotide_binding_protein_(G_protein),_beta_1_Gene_[Source:MGI_(curated);Acc:MGI:95781]
ENSMUSG00000029471	Camkk2	-0.25	0.01	calcium/calmodulin-dependent_protein_kinase_kinase_2,_beta_Gene_[Source:MGI_Symbol;Acc:MGI:2444812]
ENSMUSG00000032328	Tmem30a	-0.25	0.01	transmembrane_protein_30A_Gene_[Source:MGI_(curated);Acc:MGI:106402]
ENSMUSG00000032557	Uba5	-0.25	0.01	ubiquitin-like_modifier_activating_enzyme_5_Gene_[Source:MGI_(curated);Acc:MGI:1913913]
ENSMUSG00000045064	Fam164c	-0.25	0.01	family_with_sequence_similarity_164,_member_C_Gene_[Source:MGI_(curated);Acc:MGI:1919600]
ENSMUSG00000048970	C1galt1c1	-0.25	0.01	C1GALT1-specific_chaperone_1_Gene_[Source:MGI_(curated);Acc:MGI:1913493]
ENSMUSG00000054469	Lclat1	-0.25	0.01	lysocardiolipin_acyltransferase_1_Gene_[Source:MGI_(curated);Acc:MGI:2684937]
ENSMUSG00000056031	AC158516.1	-0.25	0.01	-------------
ENSMUSG00000062694	Cav3	-0.25	0.01	caveolin_3_Gene_[Source:MGI_Symbol;Acc:MGI:107570]
ENSMUSG00000078920	Ifi47	-0.25	0.01	interferon_gamma_inducible_protein_47_Gene_[Source:MGI_(curated);Acc:MGI:99448]
ENSMUSG00000004460	Dnajb11	-0.25	0.02	DnaJ_(Hsp40)_homolog,_subfamily_B,_member_11_Gene_[Source:MGI_(curated);Acc:MGI:1915088]
ENSMUSG00000011752	Pgam1	-0.25	0.02	phosphoglycerate_mutase_1_Gene_[Source:MGI_Symbol;Acc:MGI:97552]
ENSMUSG00000021108	Prkch	-0.25	0.02	protein_kinase_C,_eta_Gene_[Source:MGI_(curated);Acc:MGI:97600]
ENSMUSG00000021508	Cxcl14	-0.25	0.02	chemokine_(C-X-C_motif)_ligand_14_Gene_[Source:MGI_Symbol;Acc:MGI:1888514]
ENSMUSG00000022261	Sdc2	-0.25	0.02	syndecan_2_Gene_[Source:MGI_(curated);Acc:MGI:1349165]
ENSMUSG00000024659	Anxa1	-0.25	0.02	annexin_A1_Gene_[Source:MGI_Symbol;Acc:MGI:96819]
ENSMUSG00000060671	Atp8b2	-0.25	0.02	ATPase,_class_I,_type_8B,_member_2_Gene_[Source:MGI_Symbol;Acc:MGI:1859660]
ENSMUSG00000069106	AC158155.1	-0.25	0.02	-------------
ENSMUSG00000082016	Pgam1-ps2	-0.25	0.02	phosphoglycerate_mutase_1,_pseudogene_2_Pseudogene_[Source:MGI_(curated);Acc:MGI:3645709]
ENSMUSG00000082617	RP23-109E24.6	-0.25	0.02	-------------
ENSMUSG00000083761	AL663049.1	-0.25	0.02	-------------
ENSMUSG00000008305	Tle1	-0.25	0.03	transducin-like_enhancer_of_split_1,_homolog_of_Drosophila_E(spl)_Gene_[Source:MGI_(curated);Acc:MGI:104636]
ENSMUSG00000025421	Hdhd2	-0.25	0.03	immediate_early_response_3_interacting_protein_1_Gene_[Source:MGI_(curated);Acc:MGI:1913441]
ENSMUSG00000029076	Sdf4	-0.25	0.03	stromal_cell_derived_factor_4_Gene_[Source:MGI_(curated);Acc:MGI:108079]
ENSMUSG00000031130	Brs3	-0.25	0.03	bombesin-like_receptor_3_Gene_[Source:MGI_(curated);Acc:MGI:1100501]
ENSMUSG00000031668	Eif2ak3	-0.25	0.03	eukaryotic_translation_initiation_factor_2_alpha_kinase_3_Gene_[Source:MGI_Symbol;Acc:MGI:1341830]
ENSMUSG00000032357	Tinag	-0.25	0.03	tubulointerstitial_nephritis_antigen_Gene_[Source:MGI_Symbol;Acc:MGI:1349477]
ENSMUSG00000034098	Fstl5	-0.25	0.03	follistatin-like_5_Gene_[Source:MGI_Symbol;Acc:MGI:2442179]
ENSMUSG00000074908	AC091683.1	-0.25	0.03	-------------
ENSMUSG00000023027	Atf1	-0.25	0.04	activating_transcription_factor_1_Gene_[Source:MGI_Symbol;Acc:MGI:1298366]
ENSMUSG00000025432	Avil	-0.25	0.04	advillin_Gene_[Source:MGI_(curated);Acc:MGI:1333798]
ENSMUSG00000045328	Cenpe	-0.25	0.04	centromere_protein_E_Gene_[Source:MGI_Symbol;Acc:MGI:1098230]
ENSMUSG00000054520	Sh3bp2	-0.25	0.04	SH3-domain_binding_protein_2_Gene_[Source:MGI_(curated);Acc:MGI:1346349]
ENSMUSG00000060073	Psma3	-0.25	0.04	proteasome_(prosome,_macropain)_subunit,_alpha_type_3_Gene_[Source:MGI_Symbol;Acc:MGI:104883]
ENSMUSG00000064063	BC048507	-0.25	0.04	cDNA_sequence_BC048507_(BC048507),_mRNA_[Source:RefSeq_DNA;Acc:NM_001001185]
ENSMUSG00000032353	Tmed3	-0.25	0.05	transmembrane_emp24_domain_containing_3_Gene_[Source:MGI_Symbol;Acc:MGI:1913361]
ENSMUSG00000038210	Hoxa11	-0.25	0.05	homeobox_A11_Gene_[Source:MGI_(curated);Acc:MGI:96172]
ENSMUSG00000066757	AC138284.1	-0.25	0.05	-------------
ENSMUSG00000078974	Sec61g	-0.25	0.05	SEC61,_gamma_subunit_Gene_[Source:MGI_Symbol;Acc:MGI:1202066]
ENSMUSG00000006169	Clint1	-0.26	0	clathrin_interactor_1_Gene_[Source:MGI_(curated);Acc:MGI:2144243]
ENSMUSG00000020333	Acsl6	-0.26	0	acyl-CoA_synthetase_long-chain_family_member_6_Gene_[Source:MGI_(curated);Acc:MGI:894291]
ENSMUSG00000024404	Riok3	-0.26	0	RIO_kinase_3_(yeast)_Gene_[Source:MGI_Symbol;Acc:MGI:1914128]
ENSMUSG00000025484	AC107815.1	-0.26	0	Putative_uncharacterized_protein__[Source:UniProtKB/TrEMBL;Acc:Q9D1R8]
ENSMUSG00000026123	Plekhb2	-0.26	0	pleckstrin_homology_domain_containing,_family_B_(evectins)_member_2_Gene_[Source:MGI_(curated);Acc:MGI:2385825]
ENSMUSG00000027309	4930402H24Rik	-0.26	0	RIKEN_cDNA_4930402H24_gene_Gene_[Source:MGI_Symbol;Acc:MGI:1923029]
ENSMUSG00000029314	Agpat9	-0.26	0	1-acylglycerol-3-phosphate_O-acyltransferase_9_Gene_[Source:MGI_(curated);Acc:MGI:3603816]
ENSMUSG00000043223	AC138299.1	-0.26	0	Mortality_factor_4-like_protein_1_(MORF-related_gene_15_protein)(Transcription_factor-like_protein_MRG15)(Testis-expressed_gene_189_protein)_[Source:UniProtKB/Swiss-Prot;Acc:P60762]
ENSMUSG00000043903	Gm22	-0.26	0	predicted_gene_22_Gene_[Source:MGI_Symbol;Acc:MGI:2684868]
ENSMUSG00000046440	AC125115.2	-0.26	0	-------------
ENSMUSG00000052353	9930013L23Rik	-0.26	0	RIKEN_cDNA_9930013L23_gene_Gene_[Source:MGI_Symbol;Acc:MGI:2443629]
ENSMUSG00000062270	Morf4l1	-0.26	0	mortality_factor_4_like_1_Gene_[Source:MGI_Symbol;Acc:MGI:1096551]
ENSMUSG00000078085	AC154141.1	-0.26	0	Putative_uncharacterized_protein__[Source:UniProtKB/TrEMBL;Acc:Q9D3C0]
ENSMUSG00000080136	Bet1l	-0.26	0	blocked_early_in_transport_1_homolog_(S._cerevisiae)-like_Gene_[Source:MGI_Symbol;Acc:MGI:1913128]
ENSMUSG00000082348	AL669940.2	-0.26	0	-------------
ENSMUSG00000000489	Pdgfb	-0.26	0.01	platelet_derived_growth_factor,_B_polypeptide_Gene_[Source:MGI_Symbol;Acc:MGI:97528]
ENSMUSG00000002014	Ssr4	-0.26	0.01	signal_sequence_receptor,_delta_Gene_[Source:MGI_(curated);Acc:MGI:1099464]
ENSMUSG00000020132	Rab21	-0.26	0.01	RAB21,_member_RAS_oncogene_family_Gene_[Source:MGI_Symbol;Acc:MGI:894308]
ENSMUSG00000023947	Nfkbie	-0.26	0.01	nuclear_factor_of_kappa_light_polypeptide_gene_enhancer_in_B-cells_inhibitor,_epsilon_Gene_[Source:MGI_Symbol;Acc:MGI:1194908]
ENSMUSG00000030116	Mfap5	-0.26	0.01	microfibrillar_associated_protein_5_Gene_[Source:MGI_(curated);Acc:MGI:1354387]
ENSMUSG00000034088	Hdlbp	-0.26	0.01	high_density_lipoprotein_(HDL)_binding_protein_Gene_[Source:MGI_Symbol;Acc:MGI:99256]
ENSMUSG00000034509	Mad2l1bp	-0.26	0.01	MAD2L1_binding_protein_Gene_[Source:MGI_Symbol;Acc:MGI:1913841]
ENSMUSG00000036885	4631416L12Rik	-0.26	0.01	RIKEN_cDNA_4631416L12_gene_Gene_[Source:MGI_Symbol;Acc:MGI:1918053]
ENSMUSG00000037418	Best1	-0.26	0.01	bestrophin_1_Gene_[Source:MGI_(curated);Acc:MGI:1346332]
ENSMUSG00000041695	Kcnj2	-0.26	0.01	potassium_inwardly-rectifying_channel,_subfamily_J,_member_2_Gene_[Source:MGI_(curated);Acc:MGI:104744]
ENSMUSG00000062070	Pgk1	-0.26	0.01	phosphoglycerate_kinase_1_Gene_[Source:MGI_(curated);Acc:MGI:97555]
ENSMUSG00000062991	Nrg1	-0.26	0.01	neuregulin_1_Gene_[Source:MGI_Symbol;Acc:MGI:96083]
ENSMUSG00000066632	AC156939.1	-0.26	0.01	-------------
ENSMUSG00000067931	BC049807	-0.26	0.01	cDNA_sequence_BC049807_(BC049807),_mRNA_[Source:RefSeq_DNA;Acc:NM_001002008]
ENSMUSG00000069008	AC132302.1	-0.26	0.01	-------------
ENSMUSG00000070972	Dnajc25	-0.26	0.01	DnaJ_(Hsp40)_homolog,_subfamily_C,_member_25_Gene_[Source:MGI_(curated);Acc:MGI:1919679]
ENSMUSG00000022978	2610039C10Rik	-0.26	0.02	RIKEN_cDNA_2610039C10_gene_Gene_[Source:MGI_Symbol;Acc:MGI:1913828]
ENSMUSG00000023805	Synj2	-0.26	0.02	synaptojanin_2_Gene_[Source:MGI_(curated);Acc:MGI:1201671]
ENSMUSG00000029571	Tmem106b	-0.26	0.02	transmembrane_protein_106B_Gene_[Source:MGI_(curated);Acc:MGI:1919150]
ENSMUSG00000030682	Cdipt	-0.26	0.02	CDP-diacylglycerol--inositol_3-phosphatidyltransferase_(phosphatidylinositol_synthase)_Gene_[Source:MGI_Symbol;Acc:MGI:105491]
ENSMUSG00000031543	Ank1	-0.26	0.02	ankyrin_1,_erythroid_Gene_[Source:MGI_(curated);Acc:MGI:88024]
ENSMUSG00000032578	Cish	-0.26	0.02	cytokine_inducible_SH2-containing_protein_Gene_[Source:MGI_Symbol;Acc:MGI:103159]
ENSMUSG00000037580	Gch1	-0.26	0.02	GTP_cyclohydrolase_1_Gene_[Source:MGI_Symbol;Acc:MGI:95675]
ENSMUSG00000038736	Nudcd1	-0.26	0.02	NudC_domain_containing_1_Gene_[Source:MGI_Symbol;Acc:MGI:1914679]
ENSMUSG00000078622	Ccdc47	-0.26	0.02	coiled-coil_domain_containing_47_Gene_[Source:MGI_(curated);Acc:MGI:1914413]
ENSMUSG00000022766	Serpind1	-0.26	0.04	serine_(or_cysteine)_peptidase_inhibitor,_clade_D,_member_1_Gene_[Source:MGI_Symbol;Acc:MGI:96051]
ENSMUSG00000027642	Rpn2	-0.26	0.04	ribophorin_II_Gene_[Source:MGI_(curated);Acc:MGI:98085]
ENSMUSG00000020214	Glipr1l2	-0.26	0.05	GLI_pathogenesis-related_1_like_2_Gene_[Source:MGI_(curated);Acc:MGI:1914787]
ENSMUSG00000021699	Pde4d	-0.26	0.05	phosphodiesterase_4D,_cAMP_specific_Gene_[Source:MGI_(curated);Acc:MGI:99555]
ENSMUSG00000043671	Dpy19l3	-0.26	0.05	dpy-19-like_3_(C._elegans)_Gene_[Source:MGI_(curated);Acc:MGI:2443952]
ENSMUSG00000074661	AI452195	-0.26	0.05	Putative_uncharacterized_protein__[Source:UniProtKB/TrEMBL;Acc:Q3USW2]
ENSMUSG00000020993	Trappc6b	-0.27	0	trafficking_protein_particle_complex_6B_Gene_[Source:MGI_Symbol;Acc:MGI:1925482]
ENSMUSG00000021493	Pdlim7	-0.27	0	PDZ_and_LIM_domain_7_Gene_[Source:MGI_(curated);Acc:MGI:1914649]
ENSMUSG00000027712	Anxa5	-0.27	0	annexin_A5_Gene_[Source:MGI_(curated);Acc:MGI:106008]
ENSMUSG00000042677	Zc3h12a	-0.27	0	zinc_finger_CCCH_type_containing_12A_Gene_[Source:MGI_(curated);Acc:MGI:2385891]
ENSMUSG00000042895	Abra	-0.27	0	actin-binding_Rho_activating_protein_Gene_[Source:MGI_Symbol;Acc:MGI:2444891]
ENSMUSG00000020137	Thap2	-0.27	0.01	THAP_domain_containing,_apoptosis_associated_protein_2_Gene_[Source:MGI_Symbol;Acc:MGI:1914066]
ENSMUSG00000020262	Adarb1	-0.27	0.01	adenosine_deaminase,_RNA-specific,_B1_Gene_[Source:MGI_(curated);Acc:MGI:891999]
ENSMUSG00000022537	Tmem44	-0.27	0.01	transmembrane_protein_44_Gene_[Source:MGI_(curated);Acc:MGI:1924489]
ENSMUSG00000024516	Sec11c	-0.27	0.01	SEC11_homolog_C_(S._cerevisiae)_Gene_[Source:MGI_(curated);Acc:MGI:1913536]
ENSMUSG00000034998	Foxn2	-0.27	0.01	forkhead_box_N2_Gene_[Source:MGI_(curated);Acc:MGI:1347478]
ENSMUSG00000038403	Hfe2	-0.27	0.01	hemochromatosis_type_2_(juvenile)_(human_homolog)_Gene_[Source:MGI_Symbol;Acc:MGI:1916835]
ENSMUSG00000042243	BC051665	-0.27	0.01	cDNA_sequence_BC051665_(BC051665),_mRNA_[Source:RefSeq_DNA;Acc:NM_199148]
ENSMUSG00000043248	AC175032.2	-0.27	0.01	Placenta-specific_protein_9_Precursor__[Source:UniProtKB/Swiss-Prot;Acc:Q8K262]
ENSMUSG00000047414	Flrt2	-0.27	0.01	fibronectin_leucine_rich_transmembrane_protein_2_Gene_[Source:MGI_(curated);Acc:MGI:3603594]
ENSMUSG00000047879	Usp14	-0.27	0.01	ubiquitin_specific_peptidase_14_Gene_[Source:MGI_(curated);Acc:MGI:1928898]
ENSMUSG00000048578	Mlec	-0.27	0.01	malectin_Gene_[Source:MGI_(curated);Acc:MGI:1924015]
ENSMUSG00000056728	Ctsll3	-0.27	0.01	cathepsin_L-like_3_Gene_[Source:MGI_Symbol;Acc:MGI:1917452]
ENSMUSG00000072681	Plac9	-0.27	0.01	placenta_specific_9_Gene_[Source:MGI_Symbol;Acc:MGI:2663998]
ENSMUSG00000026600	Soat1	-0.27	0.02	sterol_O-acyltransferase_1_Gene_[Source:MGI_Symbol;Acc:MGI:104665]
ENSMUSG00000028334	Nans	-0.27	0.02	N-acetylneuraminic_acid_synthase_(sialic_acid_synthase)_Gene_[Source:MGI_(curated);Acc:MGI:2149820]
ENSMUSG00000029569	Tmem168	-0.27	0.02	transmembrane_protein_168_Gene_[Source:MGI_(curated);Acc:MGI:1921794]
ENSMUSG00000054196	Cthrc1	-0.27	0.02	collagen_triple_helix_repeat_containing_1_Gene_[Source:MGI_(curated);Acc:MGI:1915838]
ENSMUSG00000025880	Smad7	-0.27	0.03	MAD_homolog_7_(Drosophila)_Gene_[Source:MGI_(curated);Acc:MGI:1100518]
ENSMUSG00000029759	Pon3	-0.27	0.03	paraoxonase_3_Gene_[Source:MGI_(curated);Acc:MGI:106686]
ENSMUSG00000035274	Tpbg	-0.27	0.03	trophoblast_glycoprotein_Gene_[Source:MGI_Symbol;Acc:MGI:1341264]
ENSMUSG00000045576	St7l	-0.27	0.03	suppression_of_tumorigenicity_7-like_Gene_[Source:MGI_(curated);Acc:MGI:2386964]
ENSMUSG00000047090	1110012D08Rik	-0.27	0.03	RIKEN_cDNA_1110012D08_gene_Gene_[Source:MGI_Symbol;Acc:MGI:1921077]
ENSMUSG00000000869	Il4	-0.27	0.04	interleukin_4_Gene_[Source:MGI_(curated);Acc:MGI:96556]
ENSMUSG00000022111	Uchl3	-0.27	0.04	ubiquitin_carboxyl-terminal_esterase_L3_(ubiquitin_thiolesterase)_Gene_[Source:MGI_Symbol;Acc:MGI:1355274]
ENSMUSG00000030058	Copg	-0.27	0.04	coatomer_protein_complex,_subunit_gamma_Gene_[Source:MGI_(curated);Acc:MGI:1858696]
ENSMUSG00000039197	Adk	-0.27	0.04	adenosine_kinase_Gene_[Source:MGI_Symbol;Acc:MGI:87930]
ENSMUSG00000051029	Serpinb1b	-0.27	0.04	serine_(or_cysteine)_peptidase_inhibitor,_clade_B,_member_1b_Gene_[Source:MGI_(curated);Acc:MGI:2445361]
ENSMUSG00000014303	Glis2	-0.27	0.05	GLIS_family_zinc_finger_2_Gene_[Source:MGI_(curated);Acc:MGI:1932535]
ENSMUSG00000021714	Cenpk	-0.27	0.05	centromere_protein_K_Gene_[Source:MGI_Symbol;Acc:MGI:1926210]
ENSMUSG00000026614	Slc30a10	-0.27	0.05	solute_carrier_family_30,_member_10_Gene_[Source:MGI_Symbol;Acc:MGI:2685058]
ENSMUSG00000047631	Apof	-0.27	0.05	apolipoprotein_F_Gene_[Source:MGI_Symbol;Acc:MGI:104539]
ENSMUSG00000056716	Gm5420	-0.27	0.05	predicted_gene_5420_Gene_[Source:MGI_Symbol;Acc:MGI:3645721]
ENSMUSG00000086386	AL669946.1	-0.27	0.05	-------------
ENSMUSG00000001211	Agpat3	-0.28	0	1-acylglycerol-3-phosphate_O-acyltransferase_3_Gene_[Source:MGI_(curated);Acc:MGI:1336186]
ENSMUSG00000008384	Sertad1	-0.28	0	SERTA_domain_containing_1_Gene_[Source:MGI_(curated);Acc:MGI:1913438]
ENSMUSG00000020088	Sar1a	-0.28	0	SAR1_gene_homolog_A_(S._cerevisiae)_Gene_[Source:MGI_Symbol;Acc:MGI:98230]
ENSMUSG00000022498	Txndc11	-0.28	0	thioredoxin_domain_containing_11_Gene_[Source:MGI_(curated);Acc:MGI:1923620]
ENSMUSG00000024807	Syvn1	-0.28	0	synovial_apoptosis_inhibitor_1,_synoviolin_Gene_[Source:MGI_(curated);Acc:MGI:1921376]
ENSMUSG00000028042	Zbtb7b	-0.28	0	zinc_finger_and_BTB_domain_containing_7B_Gene_[Source:MGI_(curated);Acc:MGI:102755]
ENSMUSG00000029407	Uso1	-0.28	0	USO1_homolog,_vesicle_docking_protein_(yeast)_Gene_[Source:MGI_Symbol;Acc:MGI:1929095]
ENSMUSG00000031232	Magt1	-0.28	0	magnesium_transporter_1_Gene_[Source:MGI_(curated);Acc:MGI:1914325]
ENSMUSG00000036968	Cnpy4	-0.28	0	canopy_4_homolog_(zebrafish)_Gene_[Source:MGI_(curated);Acc:MGI:1913705]
ENSMUSG00000042079	Hnrnpf	-0.28	0	heterogeneous_nuclear_ribonucleoprotein_F_Gene_[Source:MGI_Symbol;Acc:MGI:2138741]
ENSMUSG00000044757	AC102488.1	-0.28	0	-------------
ENSMUSG00000046722	Cdc42se1	-0.28	0	CDC42_small_effector_1_Gene_[Source:MGI_(curated);Acc:MGI:1889510]
ENSMUSG00000050777	Tmem37	-0.28	0	transmembrane_protein_37_Gene_[Source:MGI_(curated);Acc:MGI:2157899]
ENSMUSG00000069276	CT485612.3	-0.28	0	-------------
ENSMUSG00000070462	Mesdc1	-0.28	0	mesoderm_development_candidate_1_Gene_[Source:MGI_(curated);Acc:MGI:1891420]
ENSMUSG00000075528	Aarsd1	-0.28	0	alanyl-tRNA_synthetase_domain_containing_1_Gene_[Source:MGI_(curated);Acc:MGI:1916934]
ENSMUSG00000017723	Wfdc2	-0.28	0.01	WAP_four-disulfide_core_domain_2_Gene_[Source:MGI_(curated);Acc:MGI:1914951]
ENSMUSG00000024594	Prrc1	-0.28	0.01	proline-rich_coiled-coil_1_Gene_[Source:MGI_Symbol;Acc:MGI:1916106]
ENSMUSG00000030759	Far1	-0.28	0.01	fatty_acyl_CoA_reductase_1_Gene_[Source:MGI_(curated);Acc:MGI:1914670]
ENSMUSG00000031422	Morf4l2	-0.28	0.01	mortality_factor_4_like_2_Gene_[Source:MGI_(curated);Acc:MGI:1927167]
ENSMUSG00000044041	Krt13	-0.28	0.01	keratin_13_Gene_[Source:MGI_(curated);Acc:MGI:101925]
ENSMUSG00000044469	Tnfaip8l1	-0.28	0.01	tumor_necrosis_factor,_alpha-induced_protein_8-like_1_Gene_[Source:MGI_Symbol;Acc:MGI:1913693]
ENSMUSG00000084326	AL831778.4	-0.28	0.01	-------------
ENSMUSG00000024056	Ndc80	-0.28	0.02	NDC80_homolog,_kinetochore_complex_component_(S._cerevisiae)_Gene_[Source:MGI_Symbol;Acc:MGI:1914302]
ENSMUSG00000025130	P4hb	-0.28	0.02	prolyl_4-hydroxylase,_beta_polypeptide_Gene_[Source:MGI_(curated);Acc:MGI:97464]
ENSMUSG00000025903	Lypla1	-0.28	0.02	lysophospholipase_1_Gene_[Source:MGI_(curated);Acc:MGI:1344588]
ENSMUSG00000026946	Nmi	-0.28	0.02	N-myc_(and_STAT)_interactor_Gene_[Source:MGI_(curated);Acc:MGI:1928368]
ENSMUSG00000027835	Pdcd10	-0.28	0.02	programmed_cell_death_10_Gene_[Source:MGI_Symbol;Acc:MGI:1928396]
ENSMUSG00000028163	Nfkb1	-0.28	0.02	nuclear_factor_of_kappa_light_polypeptide_gene_enhancer_in_B-cells_1,_p105_Gene_[Source:MGI_(curated);Acc:MGI:97312]
ENSMUSG00000030878	Cdr2	-0.28	0.02	cerebellar_degeneration-related_2_Gene_[Source:MGI_(curated);Acc:MGI:1100885]
ENSMUSG00000055632	Hmcn2	-0.28	0.02	hemicentin_2_Gene_[Source:MGI_(curated);Acc:MGI:2677838]
ENSMUSG00000018914	Il3	-0.28	0.03	interleukin_3_Gene_[Source:MGI_(curated);Acc:MGI:96552]
ENSMUSG00000024937	Ehbp1l1	-0.28	0.03	EH_domain_binding_protein_1-like_1_Gene_[Source:MGI_Symbol;Acc:MGI:3612340]
ENSMUSG00000034674	Tdg	-0.28	0.03	thymine_DNA_glycosylase_Gene_[Source:MGI_(curated);Acc:MGI:108247]
ENSMUSG00000046034	Fam105b	-0.28	0.03	family_with_sequence_similarity_105,_member_B_Gene_[Source:MGI_Symbol;Acc:MGI:3577015]
ENSMUSG00000047347	AC132878.1	-0.28	0.03	-------------
ENSMUSG00000085666	RP23-40C8.1	-0.28	0.03	-------------
ENSMUSG00000032374	Plod2	-0.28	0.04	procollagen_lysine,_2-oxoglutarate_5-dioxygenase_2_Gene_[Source:MGI_Symbol;Acc:MGI:1347007]
ENSMUSG00000049173	Myoz3	-0.28	0.04	myozenin_3_Gene_[Source:MGI_(curated);Acc:MGI:2179296]
ENSMUSG00000074146	4930579C12Rik	-0.28	0.04	RIKEN_cDNA_4930579C12_gene_Gene_[Source:MGI_Symbol;Acc:MGI:2441687]
ENSMUSG00000020399	Havcr2	-0.28	0.05	hepatitis_A_virus_cellular_receptor_2_Gene_[Source:MGI_(curated);Acc:MGI:2159682]
ENSMUSG00000024953	Prdx5	-0.28	0.05	peroxiredoxin_5_Gene_[Source:MGI_(curated);Acc:MGI:1859821]
ENSMUSG00000007837	Prrg2	-0.29	0	proline-rich_Gla_(G-carboxyglutamic_acid)_polypeptide_2_Gene_[Source:MGI_(curated);Acc:MGI:1929596]
ENSMUSG00000021388	Aspn	-0.29	0	asporin_Gene_[Source:MGI_Symbol;Acc:MGI:1913945]
ENSMUSG00000021549	Rasa1	-0.29	0	RAS_p21_protein_activator_1_Gene_[Source:MGI_(curated);Acc:MGI:97860]
ENSMUSG00000022757	Tfg	-0.29	0	Trk-fused_gene_Gene_[Source:MGI_(curated);Acc:MGI:1338041]
ENSMUSG00000026817	Ak1	-0.29	0	adenylate_kinase_1_Gene_[Source:MGI_(curated);Acc:MGI:87977]
ENSMUSG00000046574	Prr12	-0.29	0	proline_rich_12_Gene_[Source:MGI_Symbol;Acc:MGI:2679002]
ENSMUSG00000050272	Dscam	-0.29	0	Down_syndrome_cell_adhesion_molecule_Gene_[Source:MGI_(curated);Acc:MGI:1196281]
ENSMUSG00000055053	Nfic	-0.29	0	nuclear_factor_I/C_Gene_[Source:MGI_(curated);Acc:MGI:109591]
ENSMUSG00000079936	AC155937.1	-0.29	0	Putative_uncharacterized_protein__[Source:UniProtKB/TrEMBL;Acc:Q9D188]
ENSMUSG00000004768	Rab23	-0.29	0.01	RAB23,_member_RAS_oncogene_family_Gene_[Source:MGI_(curated);Acc:MGI:99833]
ENSMUSG00000022382	Wnt7b	-0.29	0.01	wingless-related_MMTV_integration_site_7B_Gene_[Source:MGI_Symbol;Acc:MGI:98962]
ENSMUSG00000024327	Slc39a7	-0.29	0.01	solute_carrier_family_39_(zinc_transporter),_member_7_Gene_[Source:MGI_Symbol;Acc:MGI:95909]
ENSMUSG00000025289	Prdx4	-0.29	0.01	peroxiredoxin_4_Gene_[Source:MGI_(curated);Acc:MGI:1859815]
ENSMUSG00000027122	2700007P21Rik	-0.29	0.01	RIKEN_cDNA_2700007P21_gene_Gene_[Source:MGI_Symbol;Acc:MGI:1926020]
ENSMUSG00000030774	Pak1	-0.29	0.01	p21_protein_(Cdc42/Rac)-activated_kinase_1_Gene_[Source:MGI_(curated);Acc:MGI:1339975]
ENSMUSG00000042694	Obfc1	-0.29	0.01	oligonucleotide/oligosaccharide-binding_fold_containing_1_Gene_[Source:MGI_Symbol;Acc:MGI:1915581]
ENSMUSG00000052396	Mogat2	-0.29	0.01	monoacylglycerol_O-acyltransferase_2_Gene_[Source:MGI_(curated);Acc:MGI:2663253]
ENSMUSG00000002741	Ykt6	-0.29	0.02	YKT6_homolog_(S._Cerevisiae)_Gene_[Source:MGI_(curated);Acc:MGI:1927550]
ENSMUSG00000020708	Psmc5	-0.29	0.02	protease_(prosome,_macropain)_26S_subunit,_ATPase_5_Gene_[Source:MGI_(curated);Acc:MGI:105047]
ENSMUSG00000021567	Nkd2	-0.29	0.02	naked_cuticle_2_homolog_(Drosophila)_Gene_[Source:MGI_(curated);Acc:MGI:1919543]
ENSMUSG00000022602	Arc	-0.29	0.02	activity_regulated_cytoskeletal-associated_protein_Gene_[Source:MGI_(curated);Acc:MGI:88067]
ENSMUSG00000038560	Sp6	-0.29	0.02	trans-acting_transcription_factor_6_Gene_[Source:MGI_(curated);Acc:MGI:1932575]
ENSMUSG00000041959	S100a10	-0.29	0.02	S100_calcium_binding_protein_A10_(calpactin)_Gene_[Source:MGI_(curated);Acc:MGI:1339468]
ENSMUSG00000039967	Zfp292	-0.29	0.03	zinc_finger_protein_292_Gene_[Source:MGI_(curated);Acc:MGI:1353423]
ENSMUSG00000021024	Psma6	-0.29	0.04	proteasome_(prosome,_macropain)_subunit,_alpha_type_6_Gene_[Source:MGI_Symbol;Acc:MGI:1347006]
ENSMUSG00000022864	D16Ertd472e	-0.29	0.04	Putative_uncharacterized_protein__[Source:UniProtKB/TrEMBL;Acc:Q9DAH7]
ENSMUSG00000024451	Arap3	-0.29	0.04	ArfGAP_with_RhoGAP_domain,_ankyrin_repeat_and_PH_domain_3_Gene_[Source:MGI_Symbol;Acc:MGI:2147274]
ENSMUSG00000028773	Fabp3	-0.29	0.04	fatty_acid_binding_protein_3,_muscle_and_heart_Gene_[Source:MGI_(curated);Acc:MGI:95476]
ENSMUSG00000028919	Arhgef19	-0.29	0.04	Rho_guanine_nucleotide_exchange_factor_(GEF)_19_Gene_[Source:MGI_(curated);Acc:MGI:1925912]
ENSMUSG00000040774	Cept1	-0.29	0.04	choline/ethanolaminephosphotransferase_1_Gene_[Source:MGI_(curated);Acc:MGI:2139793]
ENSMUSG00000055095	Spink6	-0.29	0.04	serine_peptidase_inhibitor,_Kazal_type_6_Gene_[Source:MGI_Symbol;Acc:MGI:3648654]
ENSMUSG00000056366	AC152453.2	-0.29	0.04	-------------
ENSMUSG00000006205	Htra1	-0.29	0.05	HtrA_serine_peptidase_1_Gene_[Source:MGI_(curated);Acc:MGI:1929076]
ENSMUSG00000028970	Abcb1b	-0.29	0.05	ATP-binding_cassette,_sub-family_B_(MDR/TAP),_member_1B_Gene_[Source:MGI_Symbol;Acc:MGI:97568]
ENSMUSG00000029366	Dck	-0.29	0.05	deoxycytidine_kinase_Gene_[Source:MGI_(curated);Acc:MGI:102726]
ENSMUSG00000042476	Abcb4	-0.29	0.05	ATP-binding_cassette,_sub-family_B_(MDR/TAP),_member_4_Gene_[Source:MGI_Symbol;Acc:MGI:97569]
ENSMUSG00000002845	Tmem39a	-0.3	0	transmembrane_protein_39a_Gene_[Source:MGI_Symbol;Acc:MGI:1915096]
ENSMUSG00000020986	Sec23a	-0.3	0	SEC23A_(S._cerevisiae)_Gene_[Source:MGI_(curated);Acc:MGI:1349635]
ENSMUSG00000027368	Dusp2	-0.3	0	dual_specificity_phosphatase_2_Gene_[Source:MGI_(curated);Acc:MGI:101911]
ENSMUSG00000030041	D6Mm5e	-0.3	0	Uncharacterized_protein_C2orf65_homolog__[Source:UniProtKB/Swiss-Prot;Acc:Q9Z0E1]
ENSMUSG00000031431	Tsc22d3	-0.3	0	TSC22_domain_family,_member_3_Gene_[Source:MGI_(curated);Acc:MGI:1196284]
ENSMUSG00000053253	Ndfip2	-0.3	0	Nedd4_family_interacting_protein_2_Gene_[Source:MGI_(curated);Acc:MGI:1923523]
ENSMUSG00000002489	Tiam1	-0.3	0.01	T-cell_lymphoma_invasion_and_metastasis_1_Gene_[Source:MGI_(curated);Acc:MGI:103306]
ENSMUSG00000015733	Capza2	-0.3	0.01	capping_protein_(actin_filament)_muscle_Z-line,_alpha_2_Gene_[Source:MGI_(curated);Acc:MGI:106222]
ENSMUSG00000020664	Dld	-0.3	0.01	dihydrolipoamide_dehydrogenase_Gene_[Source:MGI_Symbol;Acc:MGI:107450]
ENSMUSG00000028719	Cmpk1	-0.3	0.01	cytidine_monophosphate_(UMP-CMP)_kinase_1_Gene_[Source:MGI_(curated);Acc:MGI:1913838]
ENSMUSG00000030062	Rpn1	-0.3	0.01	ribophorin_I_Gene_[Source:MGI_Symbol;Acc:MGI:98084]
ENSMUSG00000035325	Sec31a	-0.3	0.01	Sec31_homolog_A_(S._cerevisiae)_Gene_[Source:MGI_Symbol;Acc:MGI:1916412]
ENSMUSG00000041773	Enc1	-0.3	0.01	ectodermal-neural_cortex_1_Gene_[Source:MGI_Symbol;Acc:MGI:109610]
ENSMUSG00000045165	AI467606	-0.3	0.01	Transmembrane_protein_C16orf54_homolog__[Source:UniProtKB/Swiss-Prot;Acc:Q8C708]
ENSMUSG00000024593	Megf10	-0.3	0.02	multiple_EGF-like-domains_10_Gene_[Source:MGI_(curated);Acc:MGI:2685177]
ENSMUSG00000024258	Polr2d	-0.3	0.03	polymerase_(RNA)_II_(DNA_directed)_polypeptide_D_Gene_[Source:MGI_Symbol;Acc:MGI:1916491]
ENSMUSG00000040907	Atp1a3	-0.3	0.03	ATPase,_Na+/K+_transporting,_alpha_3_polypeptide_Gene_[Source:MGI_(curated);Acc:MGI:88107]
ENSMUSG00000063535	Zfp773	-0.3	0.03	zinc_finger_protein_773_Gene_[Source:MGI_Symbol;Acc:MGI:1923623]
ENSMUSG00000026786	Apbb1ip	-0.3	0.04	amyloid_beta_(A4)_precursor_protein-binding,_family_B,_member_1_interacting_protein_Gene_[Source:MGI_(curated);Acc:MGI:1861354]
ENSMUSG00000020048	Hsp90b1	-0.31	0	heat_shock_protein_90,_beta_(Grp94),_member_1_Gene_[Source:MGI_(curated);Acc:MGI:98817]
ENSMUSG00000026029	Casp8	-0.31	0	caspase_8_Gene_[Source:MGI_Symbol;Acc:MGI:1261423]
ENSMUSG00000035227	Spcs2	-0.31	0	signal_peptidase_complex_subunit_2_homolog_(S._cerevisiae)_Gene_[Source:MGI_Symbol;Acc:MGI:1913874]
ENSMUSG00000040133	Gpr176	-0.31	0	G_protein-coupled_receptor_176_Gene_[Source:MGI_(curated);Acc:MGI:2685858]
ENSMUSG00000051650	B3gnt2	-0.31	0	UDP-GlcNAc:betaGal_beta-1,3-N-acetylglucosaminyltransferase_2_Gene_[Source:MGI_(curated);Acc:MGI:1889505]
ENSMUSG00000055817	Mta3	-0.31	0	metastasis_associated_3_Gene_[Source:MGI_(curated);Acc:MGI:2151172]
ENSMUSG00000074750	AC131187.1	-0.31	0	-------------
ENSMUSG00000006356	Crip2	-0.31	0.01	cysteine_rich_protein_2_Gene_[Source:MGI_Symbol;Acc:MGI:1915587]
ENSMUSG00000026604	Ptpn14	-0.31	0.01	protein_tyrosine_phosphatase,_non-receptor_type_14_Gene_[Source:MGI_(curated);Acc:MGI:102467]
ENSMUSG00000029186	Pi4k2b	-0.31	0.01	phosphatidylinositol_4-kinase_type_2_beta_Gene_[Source:MGI_(curated);Acc:MGI:1914323]
ENSMUSG00000029757	Dync1i1	-0.31	0.01	dynein_cytoplasmic_1_intermediate_chain_1_Gene_[Source:MGI_(curated);Acc:MGI:107743]
ENSMUSG00000033174	Mgll	-0.31	0.01	monoglyceride_lipase_Gene_[Source:MGI_(curated);Acc:MGI:1346042]
ENSMUSG00000039497	Dse	-0.31	0.01	dermatan_sulfate_epimerase_Gene_[Source:MGI_Symbol;Acc:MGI:2443455]
ENSMUSG00000041476	Smpx	-0.31	0.01	small_muscle_protein,_X-linked_Gene_[Source:MGI_(curated);Acc:MGI:1913356]
ENSMUSG00000069089	Cdk7	-0.31	0.01	cyclin-dependent_kinase_7_Gene_[Source:MGI_Symbol;Acc:MGI:102956]
ENSMUSG00000019850	Tnfaip3	-0.31	0.02	tumor_necrosis_factor,_alpha-induced_protein_3_Gene_[Source:MGI_(curated);Acc:MGI:1196377]
ENSMUSG00000029153	Ociad2	-0.31	0.02	OCIA_domain_containing_2_Gene_[Source:MGI_(curated);Acc:MGI:1916377]
ENSMUSG00000031246	Sh3bgrl	-0.31	0.02	SH3-binding_domain_glutamic_acid-rich_protein_like_Gene_[Source:MGI_(curated);Acc:MGI:1930849]
ENSMUSG00000016179	Camk1g	-0.31	0.03	calcium/calmodulin-dependent_protein_kinase_I_gamma_Gene_[Source:MGI_Symbol;Acc:MGI:2388073]
ENSMUSG00000025157	Zdhhc16	-0.31	0.03	zinc_finger,_DHHC_domain_containing_16_Gene_[Source:MGI_Symbol;Acc:MGI:1921418]
ENSMUSG00000028224	Nbn	-0.31	0.03	nibrin_Gene_[Source:MGI_(curated);Acc:MGI:1351625]
ENSMUSG00000030619	Eed	-0.31	0.03	embryonic_ectoderm_development_Gene_[Source:MGI_(curated);Acc:MGI:95286]
ENSMUSG00000032231	Anxa2	-0.31	0.03	annexin_A2_Gene_[Source:MGI_(curated);Acc:MGI:88246]
ENSMUSG00000050014	Apol10b	-0.31	0.03	apolipoprotein_L_10b_Gene_[Source:MGI_Symbol;Acc:MGI:3043522]
ENSMUSG00000050982	Apol10a	-0.31	0.03	apolipoprotein_L_10a_Gene_[Source:MGI_(curated);Acc:MGI:3036238]
ENSMUSG00000003814	Calr	-0.31	0.04	calreticulin_Gene_[Source:MGI_(curated);Acc:MGI:88252]
[truncated: 581 more rows]

## Sheet: Common genes
Upregulated genes				Downregulated genes
[truncated: 2,021 more rows]

## Sheet: Common genes with 48h DM
Upregulated genes								Downregulated genes
[truncated: 1,819 more rows]

## Sheet: ChIP-on-chip
p38_0h_cF_0.05_bound_genes_TSS_1000 (2268)						p38_24h_cF_0.05_bound_genes_TSS_1000 (1434)						Common Genes	Oh only	24 h only		Bound and Upregulated in C2C12 DM	Bound and Downregulated in C2C12 DM
[truncated: 2,269 more rows]
